# Supplementary material for: Crystal structure of 3-(4-bromo­phenyl­sulfon­yl)-2,5,6-trimethyl-1-benzo­furan
Source: Acta Crystallogr Sect E Struct Rep Online. 2014 Oct 11;70(Pt 11):325–7. doi: 10.1107/S1600536814022119 (PMC4257238; doi:10.1107/S1600536814022119)
Supplement: Supplementary file 1 [file e-70-00325-sup1.cif]

##############################################################################
#                                                                            #
# This CIF contains the data in a paper accepted for publication in          #
# Acta Crystallographica Section E. It conforms to the requirements of       #
# Notes for Authors for Acta Crystallographica Section E, and has been       #
# peer reviewed under the auspices of the IUCr Commission on Journals.       #
#                                                                            #
# Full details of the Crystallographic Information File format               #
# are given in the paper "The Crystallographic Information File (CIF):       #
# a New Standard Archive File for Crystallography" by S. R. Hall, F. H.      #
# Allen and I. D. Brown [Acta Cryst. (1991), A47, 655-685].                  #
#                                                                            #
# The current version of the core CIF dictionary is obtainable from          #
# ftp://ftp.iucr.org/pub/cif_core.dic.                                       #
#                                                                            #
# Software is freely available for graphical display of the structure(s)     #
# in this CIF. For information consult the CIF software page                 #
# http://www.iucr.org/resources/cif/software.                                #
#                                                                            #
# This file may be used for bona fide research purposes within the           #
# scientific community so long as proper attribution is given to the journal # 
# article from which it was obtained.                                        #
#                                                                            #
##############################################################################
data_I
_database_code_depnum_ccdc_archive 'CCDC 1027923'
_audit_creation_method     'form.cif (version 2.0)'
_journal_data_validation_number     ?
_journal_date_recd_electronic     2014-09-25
_journal_date_accepted     2014-10-07
_journal_name_full     'Acta Crystallographica, Section E'
_journal_year     2014
_journal_volume     70
_journal_issue     11
_journal_page_first     325
_journal_page_last     327
_journal_paper_category     GO
_journal_paper_doi     10.1107/S1600536814022119
_journal_coeditor_code     RN2128
_publ_contact_author_name     'Prof. Uk Lee'
_publ_contact_author_address
;
Department of Chemistry, Pukyong National University, 599-1 Daeyeon 3-dong
Nam-gu, Busan 608-737, Republic of Korea
;
_publ_contact_author_email     'uklee@pknu.ac.kr'
_publ_contact_author_fax     '+82-51-629-5583'
_publ_contact_author_phone     '+82-51-629-5596'
_publ_section_title
;
Crystal structure of 3-(4-bromophenylsulfonyl)-2,5,6-trimethyl-1-benzofuran
;
loop_
    _publ_author_name
    _publ_author_address
    'Choi, Hong Dae'
;
Department of Chemistry, Dongeui University, San 24 Kaya-dong
Busanjin-gu, Busan 614-714, Republic of Korea
;
    'Lee, Uk'
;
Department of Chemistry, Pukyong National University,
599-1 Daeyeon 3-dong
Nam-gu, Busan 608-737, Republic of Korea
;
_publ_section_synopsis
;
In 3-(4-bromophenylsulfonyl)-2,5,6-trimethyl-1-benzofuran, molecules are linked
into a chain along the <i>b</i>-axis direction by C---H...\p hydrogen bonds
and C---Br...\p interactions.
;
_chemical_name_systematic
;
3-(4-Bromophenylsulfonyl)-2,5,6-trimethyl-1-benzofuran
;
_chemical_name_common     ?
_chemical_formula_moiety     'C17 H15 Br O3 S'
_chemical_formula_sum     'C17 H15 Br O3 S'
_chemical_formula_iupac     'C17 H15 Br O3 S'
_chemical_formula_weight     379.26
_chemical_melting_point_gt     453
_chemical_melting_point_lt     452
_symmetry_cell_setting     monoclinic
_symmetry_space_group_name_H-M     'P c'
_symmetry_space_group_name_Hall     'P -2yc'
loop_
    _symmetry_equiv_pos_as_xyz
    'x, y, z'
    'x, -y, z+1/2'
_cell_length_a     11.3395(3)
_cell_length_b     8.0093(2)
_cell_length_c     9.0439(2)
_cell_angle_alpha     90.00
_cell_angle_beta     108.8000(10)
_cell_angle_gamma     90.00
_cell_volume     777.56(3)
_cell_formula_units_Z     2
_cell_measurement_reflns_used     6185
_cell_measurement_theta_min     2.54
_cell_measurement_theta_max     27.53
_cell_measurement_temperature     173(2)
_exptl_crystal_description     'block'
_exptl_crystal_colour     'colourless'
_exptl_crystal_size_max     0.21
_exptl_crystal_size_mid     0.17
_exptl_crystal_size_min     0.15
_exptl_crystal_density_diffrn     1.620
_exptl_crystal_density_meas     ?
_exptl_crystal_density_method     'not measured'
_exptl_crystal_F_000     384
_exptl_absorpt_coefficient_mu     2.787
_exptl_absorpt_correction_type     multi-scan
_exptl_absorpt_process_details
;
(<i>SADABS</i>; Bruker, 2009)
;
_exptl_absorpt_correction_T_min     0.6425
_exptl_absorpt_correction_T_max     0.7457
_exptl_special_details
;
^1^H NMR (\d p.p.m., CDCl~3~, 400 Hz): 7.85 (d, J = 8.56 Hz, 2H),
7.63 (d, J = 8.21 Hz, 2H), 7.58 (s, 1H), 7.20(s, 1H), 2.76 (s, 3H),
2.34 (s, 3H), 2.32 (s, 3H)).
;
_diffrn_ambient_temperature     173(2)
_diffrn_radiation_type     MoK\a
_diffrn_radiation_wavelength     0.71073
_diffrn_radiation_source     'rotating anode'
_diffrn_radiation_monochromator     'graphite multilayer'
_diffrn_measurement_device_type     'Bruker SMART APEXII CCD'
_diffrn_measurement_method     '\f and \w scans'
_diffrn_detector_area_resol_mean     10.0
_diffrn_reflns_number     12777
_diffrn_reflns_av_R_equivalents     0.0300
_diffrn_reflns_av_sigmaI/netI     0.0431
_diffrn_reflns_theta_min     1.90
_diffrn_reflns_theta_max     27.00
_diffrn_reflns_theta_full     27.00
_diffrn_measured_fraction_theta_max     1.000
_diffrn_measured_fraction_theta_full     1.000
_diffrn_reflns_limit_h_min     -14
_diffrn_reflns_limit_h_max     14
_diffrn_reflns_limit_k_min     -10
_diffrn_reflns_limit_k_max     10
_diffrn_reflns_limit_l_min     -11
_diffrn_reflns_limit_l_max     11
_diffrn_standards_number     0
_diffrn_standards_interval_count     ?
_diffrn_standards_interval_time     ?
_diffrn_standards_decay_%     ?
_refine_special_details
;
 Refinement of F^2^ against ALL reflections.  The weighted R-factor wR and
 goodness of fit S are based on F^2^, conventional R-factors R are based
 on F, with F set to zero for negative F^2^. The threshold expression of
 F^2^ > 2sigma(F^2^) is used only for calculating R-factors(gt) etc. and is
 not relevant to the choice of reflections for refinement.  R-factors based
 on F^2^ are statistically about twice as large as those based on F, and R-
 factors based on ALL data will be even larger.
;
_reflns_number_total     3392
_reflns_number_gt     3136
_reflns_threshold_expression     I>2\s(I)
_refine_ls_structure_factor_coef     Fsqd
_refine_ls_matrix_type     full
_refine_ls_R_factor_all     0.0275
_refine_ls_R_factor_gt     0.0241
_refine_ls_wR_factor_gt     0.0547
_refine_ls_wR_factor_ref     0.0558
_refine_ls_goodness_of_fit_ref     0.999
_refine_ls_restrained_S_all     0.998
_refine_ls_number_reflns     3392
_refine_ls_number_parameters     202
_refine_ls_number_restraints     2
_refine_ls_hydrogen_treatment     constr
_refine_ls_weighting_scheme     calc
_refine_ls_weighting_details
         'calc w=1/[\s^2^(Fo^2^)+(0.0201P)^2^+0.0000P] where P=(Fo^2^+2Fc^2^)/3'
_atom_sites_solution_hydrogens     difmap
_atom_sites_solution_primary     direct
_atom_sites_solution_secondary     difmap
_refine_ls_shift/su_max     0.001
_refine_ls_shift/su_mean     0.000
_refine_diff_density_max     0.323
_refine_diff_density_min     -0.374
_refine_ls_extinction_method     none
_refine_ls_extinction_coef     ?
_refine_ls_abs_structure_details
;
Flack (1983), 1710 Friedel pairs
;
_refine_ls_abs_structure_Flack     -0.001(6)
loop_
    _atom_type_symbol
    _atom_type_description
    _atom_type_scat_dispersion_real
    _atom_type_scat_dispersion_imag
    _atom_type_scat_source
    'C' 'C' 0.0033 0.0016
                         'International Tables Vol C Tables 4.2.6.8 and 6.1.1.4'
    'H' 'H' 0.0000 0.0000
                         'International Tables Vol C Tables 4.2.6.8 and 6.1.1.4'
    'O' 'O' 0.0106 0.0060
                         'International Tables Vol C Tables 4.2.6.8 and 6.1.1.4'
    'S' 'S' 0.1246 0.1234
                         'International Tables Vol C Tables 4.2.6.8 and 6.1.1.4'
    'Br' 'Br' -0.2901 2.4595
                         'International Tables Vol C Tables 4.2.6.8 and 6.1.1.4'
_computing_data_collection
;
<i>APEX2</i> (Bruker, 2009)
;
_computing_cell_refinement
;
<i>SAINT</i> (Bruker, 2009)
;
_computing_data_reduction
;
<i>SAINT</i> (Bruker, 2009)
;
_computing_structure_solution
;
<i>SHELXS97</i> (Sheldrick, 2008)
;
_computing_structure_refinement
;
<i>SHELXL97</i> (Sheldrick, 2008)
;
_computing_molecular_graphics
;
<i>ORTEP-3 for Windows </i> (Farrugia, 2012) and
<i>DIAMOND</i> (Brandenburg, 1998)
;
_computing_publication_material
;
<i>SHELXL97</i> (Sheldrick, 2008)
;
loop_
    _atom_site_type_symbol
    _atom_site_label
    _atom_site_fract_x
    _atom_site_fract_y
    _atom_site_fract_z
    _atom_site_U_iso_or_equiv
    _atom_site_adp_type
    _atom_site_calc_flag
    _atom_site_refinement_flags
    _atom_site_occupancy
    _atom_site_symmetry_multiplicity
    _atom_site_disorder_assembly
    _atom_site_disorder_group
    Br Br1 0.89314(3) 0.76274(4) 0.54426(3) 0.04023(8) Uani d . 1 2 . .
    S S1 0.49513(5) 0.71962(7) 0.90695(6) 0.02534(13) Uani d . 1 2 . .
    O O1 0.27996(15) 0.39863(18) 0.61667(18) 0.0275(4) Uani d . 1 2 . .
    O O2 0.44621(15) 0.8818(2) 0.92194(19) 0.0325(4) Uani d . 1 2 . .
    O O3 0.54542(16) 0.6177(2) 1.04338(19) 0.0357(4) Uani d . 1 2 . .
    C C1 0.3808(2) 0.6097(2) 0.7663(2) 0.0212(4) Uani d . 1 2 . .
    C C2 0.2883(2) 0.6820(3) 0.6333(2) 0.0229(4) Uani d . 1 2 . .
    C C3 0.2506(2) 0.8416(3) 0.5766(3) 0.0256(5) Uani d . 1 2 . .
    H H3 0.2894 0.9370 0.6343 0.031 Uiso calc R 1 2 . .
    C C4 0.1567(2) 0.8602(3) 0.4364(3) 0.0278(5) Uani d . 1 2 . .
    C C5 0.0994(2) 0.7185(3) 0.3471(3) 0.0301(6) Uani d . 1 2 . .
    C C6 0.1362(2) 0.5613(3) 0.4028(3) 0.0305(5) Uani d . 1 2 . .
    H H6 0.0986 0.4653 0.3451 0.037 Uiso calc R 1 2 . .
    C C7 0.22934(19) 0.5462(3) 0.5449(3) 0.0239(5) Uani d . 1 2 . .
    C C8 0.3733(2) 0.4408(3) 0.7508(3) 0.0258(5) Uani d . 1 2 . .
    C C9 0.1161(3) 1.0346(3) 0.3779(3) 0.0373(6) Uani d . 1 2 . .
    H H9A 0.1698 1.1164 0.4489 0.056 Uiso calc R 1 2 . .
    H H9B 0.0295 1.0520 0.3740 0.056 Uiso calc R 1 2 . .
    H H9C 0.1224 1.0485 0.2731 0.056 Uiso calc R 1 2 . .
    C C10 -0.0008(3) 0.7398(3) 0.1912(3) 0.0429(7) Uani d . 1 2 . .
    H H10A -0.0211 0.6310 0.1397 0.064 Uiso calc R 1 2 . .
    H H10B 0.0289 0.8152 0.1255 0.064 Uiso calc R 1 2 . .
    H H10C -0.0755 0.7872 0.2071 0.064 Uiso calc R 1 2 . .
    C C11 0.4438(3) 0.3001(3) 0.8427(3) 0.0360(6) Uani d . 1 2 . .
    H H11A 0.4959 0.3405 0.9453 0.054 Uiso calc R 1 2 . .
    H H11B 0.4968 0.2505 0.7876 0.054 Uiso calc R 1 2 . .
    H H11C 0.3856 0.2157 0.8564 0.054 Uiso calc R 1 2 . .
    C C12 0.6123(2) 0.7434(3) 0.8190(3) 0.0238(5) Uani d . 1 2 . .
    C C13 0.6082(2) 0.8757(3) 0.7190(3) 0.0303(5) Uani d . 1 2 . .
    H H12 0.5469 0.9605 0.7046 0.036 Uiso calc R 1 2 . .
    C C14 0.6935(2) 0.8833(3) 0.6407(3) 0.0334(6) Uani d . 1 2 . .
    H H13 0.6915 0.9737 0.5719 0.040 Uiso calc R 1 2 . .
    C C15 0.7818(3) 0.7605(3) 0.6615(3) 0.0293(5) Uani d . 1 2 . .
    C C16 0.7893(2) 0.6306(3) 0.7645(3) 0.0349(6) Uani d . 1 2 . .
    H H15 0.8527 0.5485 0.7810 0.042 Uiso calc R 1 2 . .
    C C17 0.7032(2) 0.6216(3) 0.8436(3) 0.0303(5) Uani d . 1 2 . .
    H H16 0.7065 0.5325 0.9141 0.036 Uiso calc R 1 2 . .
loop_
    _atom_site_aniso_label
    _atom_site_aniso_U_11
    _atom_site_aniso_U_22
    _atom_site_aniso_U_33
    _atom_site_aniso_U_12
    _atom_site_aniso_U_13
    _atom_site_aniso_U_23
    Br1 0.03614(13) 0.05357(16) 0.03812(15) -0.01553(15) 0.02190(11)
                                                                    -0.01138(13)
    S1 0.0241(3) 0.0324(3) 0.0203(3) 0.0013(3) 0.0082(2) -0.0013(2)
    O1 0.0323(9) 0.0210(8) 0.0336(9) -0.0030(7) 0.0169(8) -0.0009(6)
    O2 0.0313(9) 0.0347(9) 0.0323(9) 0.0021(7) 0.0112(7) -0.0124(7)
    O3 0.0357(9) 0.0502(11) 0.0226(8) 0.0051(8) 0.0114(7) 0.0069(7)
    C1 0.0213(11) 0.0242(10) 0.0208(10) 0.0003(9) 0.0103(9) 0.0011(8)
    C2 0.0228(11) 0.0243(11) 0.0255(12) -0.0008(9) 0.0133(9) 0.0007(8)
    C3 0.0251(11) 0.0244(11) 0.0317(12) 0.0005(9) 0.0153(9) 0.0010(9)
    C4 0.0250(12) 0.0338(13) 0.0299(13) 0.0008(9) 0.0161(10) 0.0038(9)
    C5 0.0234(13) 0.0464(14) 0.0242(13) 0.0020(10) 0.0129(11) 0.0049(10)
    C6 0.0252(12) 0.0384(13) 0.0309(14) -0.0081(10) 0.0134(11) -0.0089(10)
    C7 0.0238(11) 0.0229(11) 0.0296(13) -0.0006(9) 0.0148(10) -0.0005(9)
    C8 0.0270(12) 0.0294(11) 0.0273(12) 0.0029(9) 0.0174(10) 0.0043(9)
    C9 0.0347(13) 0.0419(16) 0.0367(13) 0.0083(12) 0.0133(11) 0.0108(11)
    C10 0.0337(15) 0.0618(19) 0.0312(16) 0.0002(12) 0.0075(13) 0.0040(12)
    C11 0.0455(15) 0.0251(12) 0.0447(16) 0.0075(11) 0.0245(13) 0.0107(10)
    C12 0.0223(11) 0.0286(11) 0.0198(12) -0.0025(9) 0.0058(10) -0.0033(8)
    C13 0.0296(12) 0.0283(12) 0.0331(13) 0.0018(10) 0.0105(10) 0.0006(10)
    C14 0.0346(14) 0.0358(14) 0.0305(13) -0.0040(11) 0.0117(11) 0.0044(10)
    C15 0.0241(12) 0.0400(13) 0.0256(13) -0.0092(10) 0.0107(10) -0.0073(9)
    C16 0.0268(12) 0.0400(14) 0.0399(14) 0.0035(11) 0.0135(11) 0.0043(11)
    C17 0.0280(12) 0.0338(13) 0.0308(13) 0.0070(10) 0.0115(10) 0.0095(10)
_geom_special_details
;
 All esds (except the esd in the dihedral angle between two l.s. planes)
 are estimated using the full covariance matrix.  The cell esds are taken
 into account individually in the estimation of esds in distances, angles
 and torsion angles; correlations between esds in cell parameters are only
 used when they are defined by crystal symmetry.  An approximate (isotropic)
 treatment of cell esds is used for estimating esds involving l.s. planes.
;
loop_
    _geom_bond_atom_site_label_1
    _geom_bond_atom_site_label_2
    _geom_bond_site_symmetry_2
    _geom_bond_distance
    _geom_bond_publ_flag
    Br1 C15 . 1.892(3) ?
    S1 O3 . 1.4354(17) ?
    S1 O2 . 1.4360(17) ?
    S1 C1 . 1.735(2) ?
    S1 C12 . 1.765(3) ?
    O1 C8 . 1.371(3) ?
    O1 C7 . 1.381(2) ?
    C1 C8 . 1.360(3) ?
    C1 C2 . 1.439(3) ?
    C2 C7 . 1.388(3) ?
    C2 C3 . 1.392(3) ?
    C3 C4 . 1.376(3) ?
    C3 H3 . 0.9500 ?
    C4 C5 . 1.423(3) ?
    C4 C9 . 1.512(3) ?
    C5 C6 . 1.370(3) ?
    C5 C10 . 1.508(4) ?
    C6 C7 . 1.381(3) ?
    C6 H6 . 0.9500 ?
    C8 C11 . 1.473(3) ?
    C9 H9A . 0.9800 ?
    C9 H9B . 0.9800 ?
    C9 H9C . 0.9800 ?
    C10 H10A . 0.9800 ?
    C10 H10B . 0.9800 ?
    C10 H10C . 0.9800 ?
    C11 H11A . 0.9800 ?
    C11 H11B . 0.9800 ?
    C11 H11C . 0.9800 ?
    C12 C17 . 1.384(3) ?
    C12 C13 . 1.384(3) ?
    C13 C14 . 1.372(3) ?
    C13 H12 . 0.9500 ?
    C14 C15 . 1.372(4) ?
    C14 H13 . 0.9500 ?
    C15 C16 . 1.381(4) ?
    C16 C17 . 1.386(3) ?
    C16 H15 . 0.9500 ?
    C17 H16 . 0.9500 ?
loop_
    _geom_angle_atom_site_label_1
    _geom_angle_atom_site_label_2
    _geom_angle_atom_site_label_3
    _geom_angle_site_symmetry_1
    _geom_angle_site_symmetry_3
    _geom_angle
    _geom_angle_publ_flag
    O3 S1 O2 . . 119.46(10) ?
    O3 S1 C1 . . 109.74(10) ?
    O2 S1 C1 . . 107.95(10) ?
    O3 S1 C12 . . 107.50(11) ?
    O2 S1 C12 . . 108.34(11) ?
    C1 S1 C12 . . 102.55(11) ?
    C8 O1 C7 . . 106.92(16) ?
    C8 C1 C2 . . 108.04(19) ?
    C8 C1 S1 . . 125.97(18) ?
    C2 C1 S1 . . 125.47(16) ?
    C7 C2 C3 . . 118.3(2) ?
    C7 C2 C1 . . 104.63(19) ?
    C3 C2 C1 . . 137.1(2) ?
    C4 C3 C2 . . 119.6(2) ?
    C4 C3 H3 . . 120.2 ?
    C2 C3 H3 . . 120.2 ?
    C3 C4 C5 . . 120.8(2) ?
    C3 C4 C9 . . 118.7(2) ?
    C5 C4 C9 . . 120.4(2) ?
    C6 C5 C4 . . 119.7(2) ?
    C6 C5 C10 . . 119.8(2) ?
    C4 C5 C10 . . 120.6(2) ?
    C5 C6 C7 . . 118.3(2) ?
    C5 C6 H6 . . 120.8 ?
    C7 C6 H6 . . 120.8 ?
    O1 C7 C6 . . 126.2(2) ?
    O1 C7 C2 . . 110.48(19) ?
    C6 C7 C2 . . 123.3(2) ?
    C1 C8 O1 . . 109.9(2) ?
    C1 C8 C11 . . 134.3(2) ?
    O1 C8 C11 . . 115.8(2) ?
    C4 C9 H9A . . 109.5 ?
    C4 C9 H9B . . 109.5 ?
    H9A C9 H9B . . 109.5 ?
    C4 C9 H9C . . 109.5 ?
    H9A C9 H9C . . 109.5 ?
    H9B C9 H9C . . 109.5 ?
    C5 C10 H10A . . 109.5 ?
    C5 C10 H10B . . 109.5 ?
    H10A C10 H10B . . 109.5 ?
    C5 C10 H10C . . 109.5 ?
    H10A C10 H10C . . 109.5 ?
    H10B C10 H10C . . 109.5 ?
    C8 C11 H11A . . 109.5 ?
    C8 C11 H11B . . 109.5 ?
    H11A C11 H11B . . 109.5 ?
    C8 C11 H11C . . 109.5 ?
    H11A C11 H11C . . 109.5 ?
    H11B C11 H11C . . 109.5 ?
    C17 C12 C13 . . 120.7(2) ?
    C17 C12 S1 . . 118.77(18) ?
    C13 C12 S1 . . 120.39(19) ?
    C14 C13 C12 . . 119.4(2) ?
    C14 C13 H12 . . 120.3 ?
    C12 C13 H12 . . 120.3 ?
    C15 C14 C13 . . 120.1(2) ?
    C15 C14 H13 . . 119.9 ?
    C13 C14 H13 . . 119.9 ?
    C14 C15 C16 . . 121.1(3) ?
    C14 C15 Br1 . . 120.3(2) ?
    C16 C15 Br1 . . 118.5(2) ?
    C15 C16 C17 . . 119.1(2) ?
    C15 C16 H15 . . 120.4 ?
    C17 C16 H15 . . 120.4 ?
    C12 C17 C16 . . 119.5(2) ?
    C12 C17 H16 . . 120.2 ?
    C16 C17 H16 . . 120.2 ?
loop_
    _geom_torsion_atom_site_label_1
    _geom_torsion_atom_site_label_2
    _geom_torsion_atom_site_label_3
    _geom_torsion_atom_site_label_4
    _geom_torsion_site_symmetry_1
    _geom_torsion_site_symmetry_2
    _geom_torsion_site_symmetry_3
    _geom_torsion_site_symmetry_4
    _geom_torsion
    _geom_torsion_publ_flag
    O3 S1 C1 C8 . . . . -26.6(2) ?
    O2 S1 C1 C8 . . . . -158.29(18) ?
    C12 S1 C1 C8 . . . . 87.4(2) ?
    O3 S1 C1 C2 . . . . 162.75(18) ?
    O2 S1 C1 C2 . . . . 31.0(2) ?
    C12 S1 C1 C2 . . . . -83.2(2) ?
    C8 C1 C2 C7 . . . . 0.3(2) ?
    S1 C1 C2 C7 . . . . 172.36(16) ?
    C8 C1 C2 C3 . . . . -177.5(2) ?
    S1 C1 C2 C3 . . . . -5.4(4) ?
    C7 C2 C3 C4 . . . . 0.3(3) ?
    C1 C2 C3 C4 . . . . 177.8(2) ?
    C2 C3 C4 C5 . . . . -1.3(3) ?
    C2 C3 C4 C9 . . . . 179.2(2) ?
    C3 C4 C5 C6 . . . . 1.4(4) ?
    C9 C4 C5 C6 . . . . -179.1(2) ?
    C3 C4 C5 C10 . . . . -178.2(2) ?
    C9 C4 C5 C10 . . . . 1.3(4) ?
    C4 C5 C6 C7 . . . . -0.4(4) ?
    C10 C5 C6 C7 . . . . 179.2(2) ?
    C8 O1 C7 C6 . . . . 177.0(2) ?
    C8 O1 C7 C2 . . . . -1.0(2) ?
    C5 C6 C7 O1 . . . . -178.3(2) ?
    C5 C6 C7 C2 . . . . -0.6(3) ?
    C3 C2 C7 O1 . . . . 178.70(17) ?
    C1 C2 C7 O1 . . . . 0.4(2) ?
    C3 C2 C7 C6 . . . . 0.7(3) ?
    C1 C2 C7 C6 . . . . -177.6(2) ?
    C2 C1 C8 O1 . . . . -0.9(2) ?
    S1 C1 C8 O1 . . . . -172.93(15) ?
    C2 C1 C8 C11 . . . . 177.4(3) ?
    S1 C1 C8 C11 . . . . 5.4(4) ?
    C7 O1 C8 C1 . . . . 1.2(2) ?
    C7 O1 C8 C11 . . . . -177.5(2) ?
    O3 S1 C12 C17 . . . . 25.8(2) ?
    O2 S1 C12 C17 . . . . 156.21(19) ?
    C1 S1 C12 C17 . . . . -89.8(2) ?
    O3 S1 C12 C13 . . . . -158.47(19) ?
    O2 S1 C12 C13 . . . . -28.1(2) ?
    C1 S1 C12 C13 . . . . 85.9(2) ?
    C17 C12 C13 C14 . . . . 1.6(4) ?
    S1 C12 C13 C14 . . . . -173.97(18) ?
    C12 C13 C14 C15 . . . . 0.1(4) ?
    C13 C14 C15 C16 . . . . -2.1(4) ?
    C13 C14 C15 Br1 . . . . 176.07(19) ?
    C14 C15 C16 C17 . . . . 2.3(4) ?
    Br1 C15 C16 C17 . . . . -175.84(18) ?
    C13 C12 C17 C16 . . . . -1.4(4) ?
    S1 C12 C17 C16 . . . . 174.32(19) ?
    C15 C16 C17 C12 . . . . -0.6(4) ?
loop_
    _geom_hbond_atom_site_label_D
    _geom_hbond_atom_site_label_H
    _geom_hbond_atom_site_label_A
    _geom_hbond_site_symmetry_A
    _geom_hbond_distance_DH
    _geom_hbond_distance_HA
    _geom_hbond_distance_DA
    _geom_hbond_angle_DHA
    C11 H11B <i>Cg</i>1 2_565 0.98 2.89 3.504(3) 121.6
_shelx_res_checksum
;
   0   0  -1   -0.06    0.01
   0   0  -1   -0.06    0.01
   0   0  -1   -0.04    0.02
   0   0  -1   -0.05    0.02
   0   0  -1   -0.03    0.02
   0   0   1   -0.05    0.02
   0   0   1   -0.05    0.00
   0   0   1   -0.05    0.00
   0   0   1   -0.05    0.02
   0   0   1   -0.06    0.02
   0   0   1   -0.02    0.03
   0   0  -2   36.35    2.14
   0   0  -2   36.60    2.71
   0   0  -2   38.35    1.96
   0   0  -2   36.83    2.26
   0   0  -2   37.51    2.32
   0   0   2   30.05    2.32
   0   0   2   30.50    2.70
   0   0   2   32.65    2.47
   0   0   2   31.74    2.14
   0   0  -3   -0.09    0.05
   0   0  -3   -0.05    0.05
   0   0  -3   -0.08    0.05
   0   0  -3   -0.06    0.10
   0   0  -3   -0.14    0.07
   0   0   3   -0.07    0.03
   0   0   3   -0.08    0.06
   0   0   3   -0.13    0.05
   0   0   3   -0.08    0.08
   0   0   3   -0.05    0.05
   0   0   3   -0.02    0.06
   0   0  -4   35.14    3.27
   0   0  -4   35.37    2.79
   0   0  -4   35.81    2.35
   0   0  -4   35.98    2.72
   0   0   4   48.40    2.98
   0   0   4   44.56    2.59
   0   0   4   46.32    2.78
   0   0   4   47.20    2.61
   0   0  -5    0.13    0.09
   0   0  -5   -0.06    0.09
   0   0  -5   -0.05    0.08
   0   0  -5   -0.11    0.13
   0   0  -5    0.01    0.15
   0   0   5    0.10    0.10
   0   0   5   -0.01    0.07
   0   0   5   -0.01    0.08
   0   0   5    0.03    0.10
   0   0   5    0.06    0.10
   0   0  -6   49.60    3.08
   0   0  -6   47.61    4.28
   0   0  -6   50.51    3.57
   0   0  -6   50.14    3.65
   0   0   6   56.42    3.59
   0   0   6   57.54    3.88
   0   0   6   59.32    3.43
   0   0   6   55.86    3.60
   0   0  -7    0.17    0.22
   0   0  -7    0.16    0.16
   0   0  -7   -0.01    0.22
   0   0   7    0.13    0.18
   0   0   7   -0.02    0.15
   0   0  -8   31.87    2.16
   0   0  -8   29.77    2.60
   0   0   8   29.88    2.28
   0   0   8   28.63    2.06
   0   0   9    0.23    0.25
   0   0  10    7.82    0.83
   0   0  11    0.37    0.35
   0   1  11    8.45    0.90
   0   1  10    0.39    0.30
   0   1   9   12.18    1.01
   0   1   9   11.86    1.05
   0   1   8    1.00    0.28
   0   1   8    0.98    0.26
   0  -1  -8    1.01    0.37
   0   1   7    2.30    0.32
   0   1   7    1.97    0.30
   0   1   6    0.51    0.17
   0   1   6    0.55    0.17
   0  -1  -6    0.41    0.19
   0  -1  -6    0.27    0.23
   0  -1  -6    0.40    0.14
   0  -1  -6    0.33    0.14
   0   1   5   44.11    3.24
   0   1   5   43.94    2.82
   0  -1  -5   46.79    2.58
   0  -1  -5   41.61    3.59
   0  -1  -5   44.43    2.96
   0  -1  -5   46.58    3.04
   0   1   4   14.82    0.99
   0   1   4   13.77    0.99
   0   1   4   15.00    1.14
   0  -1  -4   14.71    1.30
   0  -1  -4   15.20    1.04
   0  -1  -4   15.76    1.06
   0  -1  -4   15.43    0.97
   0   1   3   93.53    5.74
   0   1   3   99.57    6.65
   0   1   3   94.13    5.74
   0  -1  -3   94.18    6.06
   0  -1  -3   91.84    5.73
   0  -1  -3   87.73    7.25
   0   1   2    5.11    0.34
   0   1   2    4.76    0.34
   0   1   2    4.97    0.47
   0   1   2    4.73    0.34
   0   1   2    5.01    0.40
   0  -1  -2    5.00    0.47
   0  -1  -2    5.46    0.36
   0  -1  -2    4.92    0.33
   0   1   1  145.91   10.65
   0   1   1  139.14    8.69
   0   1   1  147.82    8.47
   0  -1  -1  129.11   10.63
   0  -1  -1  128.01    8.50
   0   1   0   31.24    1.82
   0   1   0   32.16    2.53
   0   1   0   33.43    2.30
   0   1   0   33.47    2.10
   0   1   0   31.37    1.99
   0   1   0   31.36    1.99
   0  -1   0   31.74    1.99
   0  -1   0   31.31    2.53
   0  -1   0   32.36    1.81
   0  -1   0   31.14    1.98
   0   1  -1  129.54    8.64
   0   1  -1  132.01    8.62
   0   1  -1  139.69    9.11
   0   1  -1  127.69    9.41
   0   1  -1  131.09    7.88
   0   1  -1  134.40   10.87
   0  -1   1  153.11    9.98
   0  -1   1  160.98    8.66
   0  -1   1  151.18   10.87
   0  -1   1  151.48    7.89
   0   1  -2    5.10    0.36
   0   1  -2    5.07    0.37
   0   1  -2    4.86    0.44
   0   1  -2    5.80    0.42
   0   1  -2    4.82    0.32
   0  -1   2    4.22    0.39
   0  -1   2    5.17    0.33
   0  -1   2    4.92    0.38
   0  -1   2    4.98    0.45
   0  -1   2    4.99    0.40
   0   1  -3   95.10    5.40
   0   1  -3   91.02    7.45
   0   1  -3   93.02    5.92
   0   1  -3   92.23    6.44
   0   1  -3   95.20    6.27
   0  -1   3   95.91    6.46
   0  -1   3  102.66    7.46
   0  -1   3  102.60    6.84
   0  -1   3   99.14    5.41
   0   1  -4   15.22    1.07
   0   1  -4   14.55    1.27
   0   1  -4   15.32    1.00
   0   1  -4   15.41    1.09
   0   1  -4   15.56    0.92
   0  -1   4   14.89    1.03
   0  -1   4   15.38    1.14
   0  -1   4   13.64    1.08
   0  -1   4   14.35    0.91
   0   1  -5   43.00    3.56
   0   1  -5   45.46    3.05
   0   1  -5   46.92    2.58
   0   1  -5   45.72    3.01
   0   1  -5   45.93    2.81
   0  -1   5   41.78    2.56
   0  -1   5   43.94    3.06
   0  -1   5   43.33    3.22
   0  -1   5   44.45    2.86
   0   1  -6    0.29    0.22
   0   1  -6    0.30    0.14
   0   1  -6    0.52    0.14
   0   1  -6    0.69    0.24
   0   1  -6    0.53    0.16
   0  -1   6    0.38    0.18
   0  -1   6    0.24    0.16
   0  -1   6    0.51    0.17
   0   1  -7    5.12    0.44
   0   1  -7    5.25    0.64
   0   1  -7    5.05    0.51
   0   1  -7    5.01    0.57
   0   1  -8    1.32    0.27
   0   1  -8    0.82    0.35
   0   1  -8    1.17    0.33
   0  -1   8    1.25    0.32
   0  -1   8    1.36    0.28
   0  -1   8    1.19    0.22
   0   1  -9    9.76    0.94
   0  -1   9   11.69    0.98
   0  -1  10    0.25    0.31
   0  -1  11    7.95    0.89
   0   2  11    0.71    0.37
   0   2  10    1.73    0.40
   0   2   9    0.32    0.25
   0   2   9    0.27    0.24
   0   2   8   17.78    1.26
   0   2   8   16.69    1.39
   0  -2  -8   17.46    1.66
   0   2   7    1.88    0.29
   0   2   7    1.61    0.26
   0  -2  -7    1.12    0.36
   0   2   6   17.98    1.52
   0   2   6   20.01    1.34
   0  -2  -6   21.76    1.40
   0   2   5    1.33    0.18
   0   2   5    1.37    0.23
   0   2   5    1.34    0.18
   0  -2  -5    1.84    0.21
   0  -2  -5    1.59    0.32
   0   2   4   18.40    1.14
   0   2   4   19.19    1.14
   0   2   4   19.08    1.33
   0  -2  -4   13.94    1.18
   0   2   3   27.17    1.62
   0   2   3   26.91    1.90
   0   2   3   27.46    1.62
   0   2   3   24.77    1.62
   0  -2  -3   24.51    1.71
   0  -2  -3   23.78    2.10
   0   2   2   35.34    2.19
   0   2   2   34.52    2.20
   0   2   2   35.29    2.57
   0   2   2   35.29    2.81
   0  -2  -2   37.62    2.81
   0   2   1   47.42    2.90
   0   2   1   47.71    2.91
   0   2   1   46.36    3.39
   0   2   1   48.61    3.68
   0   2   1   48.53    3.08
   0  -2  -1   45.56    3.67
   0   2   0  238.92   17.94
   0   2   0  228.32   14.24
   0   2   0  237.56   15.03
   0   2   0  233.78   16.50
   0   2   0  229.41   14.23
   0  -2   0  235.95   12.98
   0  -2   0  230.81   14.23
   0  -2   0  229.98   17.94
   0   2  -1   48.07    3.36
   0   2  -1   46.61    2.94
   0   2  -1   48.36    3.09
   0   2  -1   44.96    3.30
   0   2  -1   46.23    2.90
   0   2  -1   45.02    3.14
   0   2  -1   46.16    3.30
   0   2  -1   48.58    2.64
   0  -2   1   46.24    3.16
   0  -2   1   46.68    3.31
   0  -2   1   47.46    2.93
   0  -2   1   47.86    2.65
   0  -2   1   49.48    3.37
   0   2  -2   35.65    2.84
   0   2  -2   37.76    2.08
   0   2  -2   38.16    2.45
   0   2  -2   34.81    2.46
   0   2  -2   38.23    2.29
   0  -2   2   37.43    2.64
   0  -2   2   35.75    2.09
   0  -2   2   34.96    2.49
   0  -2   2   37.54    2.85
   0  -2   2   35.29    2.32
   0   2  -3   25.10    1.47
   0   2  -3   24.23    1.73
   0   2  -3   22.89    2.00
   0   2  -3   24.33    1.73
   0   2  -3   23.70    1.61
   0  -2   3   26.96    2.02
   0  -2   3   25.23    1.47
   0  -2   3   26.06    1.77
   0  -2   3   26.20    1.85
   0  -2   3   27.15    1.67
   0   2  -4   12.74    0.90
   0   2  -4   12.54    1.12
   0   2  -4   13.91    0.83
   0   2  -4   14.05    1.00
   0   2  -4   12.73    0.95
   0   2  -5    1.52    0.28
   0   2  -5    1.48    0.20
   0   2  -5    1.50    0.27
   0   2  -5    1.42    0.20
   0   2  -5    1.67    0.20
   0  -2   5    1.30    0.23
   0  -2   5    1.32    0.23
   0  -2   5    1.19    0.24
   0  -2   5    1.32    0.19
   0   2  -6   22.15    1.36
   0   2  -6   19.57    1.24
   0   2  -6   21.49    1.46
   0   2  -6   19.99    1.72
   0   2  -6   19.73    1.49
   0  -2   6   18.96    1.53
   0  -2   6   18.40    1.42
   0  -2   6   18.92    1.47
   0   2  -7    1.47    0.25
   0   2  -7    1.15    0.25
   0   2  -7    1.70    0.36
   0   2  -7    1.17    0.35
   0  -2   7    1.65    0.28
   0  -2   7    2.17    0.31
   0  -2   7    2.32    0.36
   0   2  -8   18.28    1.38
   0   2  -8   17.18    1.43
   0  -2   8   19.24    1.48
   0  -2   8   18.03    1.40
   0  -2   8   18.00    1.38
   0   2  -9    0.29    0.24
   0   2  -9    0.37    0.34
   0  -2   9    0.14    0.20
   0  -2   9    0.45    0.32
   0   2 -10    2.87    0.51
   0   2 -10    2.78    0.52
   0   2 -10    2.73    0.43
   0   3  10    0.35    0.27
   0   3   9    5.52    0.66
   0   3   9    6.12    0.60
   0   3   8    1.73    0.33
   0   3   8    1.62    0.29
   0  -3  -8    1.18    0.42
   0   3   7    2.64    0.38
   0   3   7    2.42    0.32
   0  -3  -7    4.82    0.60
   0   3   6    0.83    0.22
   0   3   6    0.85    0.18
   0  -3  -6    0.18    0.27
   0   3   5   28.81    2.13
   0   3   5   27.00    1.81
   0   3   5   26.61    1.81
   0  -3  -5   30.89    1.90
   0  -3  -5   28.35    2.38
   0   3   4    9.71    0.85
   0   3   4    9.94    0.70
   0   3   4    9.42    0.71
   0   3   4   10.17    0.70
   0  -3  -4   11.82    0.99
   0  -3  -4   12.09    0.75
   0   3   3   85.88    5.21
   0   3   3   91.55    5.21
   0   3   3   88.35    6.07
   0  -3  -3   78.35    6.61
   0  -3  -3   80.14    5.51
   0   3   2   23.24    1.76
   0   3   2   23.47    1.58
   0   3   2   23.94    1.49
   0   3   2   24.14    1.48
   0   3   2   24.76    1.93
   0  -3  -2   23.25    1.92
   0   3   1   58.54    3.68
   0   3   1   57.17    4.29
   0   3   1   62.30    4.66
   0   3   1   58.67    3.91
   0   3   1   59.83    3.70
   0  -3  -1   63.16    4.64
   0   3   0    1.29    0.16
   0   3   0    1.19    0.13
   0   3   0    1.32    0.18
   0   3   0    1.17    0.15
   0   3  -1   61.61    4.04
   0   3  -1   64.02    4.41
   0   3  -1   62.68    3.80
   0   3  -1   66.31    3.46
   0  -3   1   60.86    4.42
   0  -3   1   56.87    4.13
   0  -3   1   58.42    3.82
   0  -3   1   61.47    4.33
   0   3  -2   22.63    1.60
   0   3  -2   22.07    1.47
   0   3  -2   24.19    1.34
   0   3  -2   22.82    1.57
   0   3  -2   23.14    1.65
   0   3  -2   22.15    1.64
   0   3  -2   22.41    1.70
   0  -3   2   24.84    1.73
   0  -3   2   23.43    1.62
   0  -3   2   22.94    1.52
   0   3  -3   79.51    5.62
   0   3  -3   83.11    4.73
   0   3  -3   81.22    5.93
   0   3  -3   81.73    5.52
   0   3  -3   78.17    5.19
   0  -3   3   86.40    5.68
   0  -3   3   87.49    6.01
   0  -3   3   93.11    6.49
   0  -3   3   84.44    5.25
   0   3  -4   11.63    0.80
   0   3  -4   11.45    0.83
   0   3  -4   13.38    0.92
   0   3  -4   12.02    0.91
   0   3  -4   11.78    0.73
   0  -3   4   10.32    0.86
   0  -3   4   10.19    0.88
   0  -3   4    9.78    0.90
   0   3  -5   29.37    1.91
   0   3  -5   30.47    2.09
   0   3  -5   28.35    1.74
   0   3  -5   31.48    2.06
   0  -3   5   29.01    2.21
   0  -3   5   28.31    2.10
   0  -3   5   28.54    2.00
   0   3  -6    0.46    0.24
   0   3  -6    0.43    0.16
   0   3  -6    0.30    0.15
   0   3  -6    0.39    0.16
   0  -3   6    0.85    0.21
   0  -3   6    0.71    0.25
   0  -3   6    0.60    0.23
   0   3  -7    3.90    0.50
   0   3  -7    3.75    0.46
   0   3  -7    4.32    0.41
   0  -3   7    2.48    0.43
   0  -3   7    2.51    0.40
   0  -3   7    2.35    0.39
   0   3  -8    0.91    0.36
   0   3  -8    1.19    0.35
   0   3  -8    1.42    0.28
   0  -3   8    1.36    0.31
   0  -3   8    1.81    0.36
   0   3  -9    5.14    0.66
   0   3  -9    5.33    0.56
   0   3  -9    4.39    0.61
   0   3 -10    0.36    0.36
   0   3 -10    0.20    0.34
   0   3 -10    0.21    0.26
   0  -3  10    0.38    0.27
   0   4  10    0.22    0.27
   0   4   9    1.51    0.32
   0   4   9    1.42    0.37
   0   4   8   10.03    0.92
   0   4   8    9.06    0.76
   0   4   7   15.98    1.32
   0   4   7   16.35    1.12
   0  -4  -7   14.75    1.50
   0   4   6   23.06    1.56
   0   4   6   23.49    1.85
   0  -4  -6   25.13    2.09
   0   4   5    3.44    0.30
   0   4   5    2.96    0.30
   0   4   5    3.10    0.39
   0   4   5    3.45    0.30
   0  -4  -5    2.16    0.43
   0   4   4   12.54    0.98
   0   4   4   12.22    0.80
   0   4   4   12.68    0.79
   0  -4  -4   10.43    1.07
   0  -4  -4   10.60    0.83
   0   4   3   10.19    0.71
   0   4   3    9.95    0.69
   0   4   3   10.18    0.86
   0  -4  -3   12.53    0.98
   0   4   2   12.29    0.88
   0   4   2   12.22    0.80
   0   4   2   12.95    1.00
   0   4   2   12.66    0.83
   0   4   1   22.76    1.69
   0   4   1   22.16    1.40
   0   4   1   23.04    1.79
   0   4   1   21.20    1.43
   0   4   1   20.33    1.51
   0  -4  -1   24.08    1.78
   0   4   0    9.53    0.70
   0   4   0   10.28    0.75
   0   4   0    9.47    0.81
   0   4   0   10.41    0.67
   0   4  -1   24.42    1.32
   0   4  -1   23.98    1.60
   0   4  -1   24.83    1.73
   0   4  -1   23.54    1.47
   0  -4   1   20.42    1.73
   0  -4   1   21.85    1.49
   0  -4   1   22.19    1.60
   0  -4   1   22.29    1.65
   0   4  -2   16.85    1.10
   0   4  -2   17.13    0.89
   0   4  -2   15.51    1.06
   0   4  -2   17.11    1.16
   0   4  -2   16.59    0.99
   0  -4   2   11.98    1.15
   0  -4   2   12.51    1.02
   0  -4   2   13.19    1.07
   0  -4   2   12.49    1.08
   0   4  -3   11.65    0.91
   0   4  -3   11.20    0.86
   0   4  -3   11.52    0.82
   0   4  -3   12.18    0.85
   0   4  -3   11.99    0.81
   0   4  -3   12.23    0.73
   0  -4   3   10.23    0.89
   0  -4   3   10.87    0.87
   0  -4   3   10.56    0.95
   0   4  -4   10.38    0.81
   0   4  -4    9.55    0.70
   0   4  -4   10.46    0.90
   0   4  -4   10.29    0.87
   0   4  -4   10.36    0.79
   0  -4   4   12.84    0.92
   0  -4   4   11.91    0.89
   0  -4   4   13.49    0.96
   0   4  -5    2.66    0.40
   0   4  -5    2.80    0.31
   0   4  -5    2.64    0.30
   0   4  -5    2.22    0.27
   0   4  -5    2.36    0.35
   0  -4   5    3.21    0.38
   0  -4   5    3.41    0.39
   0  -4   5    3.78    0.44
   0   4  -6   26.36    1.90
   0   4  -6   26.20    1.96
   0   4  -6   26.72    1.82
   0   4  -6   28.20    1.73
   0   4  -6   26.24    1.57
   0  -4   6   22.81    1.97
   0  -4   6   23.02    1.88
   0   4  -7   15.40    1.31
   0   4  -7   16.13    1.07
   0   4  -7   15.48    1.31
   0   4  -7   15.70    1.21
   0  -4   7   17.05    1.32
   0  -4   7   16.56    1.34
   0   4  -8    9.69    0.94
   0   4  -8    9.61    0.92
   0   4  -8    9.38    0.73
   0   4  -8    9.91    0.82
   0  -4   8    9.52    0.91
   0  -4   8    9.67    0.92
   0   4  -9    1.46    0.31
   0   4  -9    0.97    0.41
   0   4  -9    1.50    0.40
   0  -4   9    1.08    0.34
   0   4 -10    0.37    0.28
   0   4 -10    0.19    0.38
   0  -4  10    0.07    0.29
   0   5  10    1.76    0.39
   0   5   9    5.77    0.70
   0   5   9    5.23    0.56
   0   5   8    0.32    0.20
   0   5   8    0.10    0.26
   0   5   7    6.99    0.75
   0   5   7    7.34    0.60
   0   5   6    1.08    0.30
   0   5   6    0.79    0.18
   0  -5  -6    1.09    0.35
   0   5   5    9.30    0.90
   0   5   5   10.35    0.73
   0  -5  -5   11.18    1.03
   0   5   4   26.93    1.67
   0   5   4   25.48    1.98
   0   5   4   26.09    1.65
   0  -5  -4   24.55    2.15
   0   5   3   41.90    3.19
   0   5   3   43.80    2.69
   0   5   3   44.14    2.72
   0  -5  -3   42.84    3.45
   0   5   2   17.20    1.33
   0   5   2   16.38    1.07
   0   5   2   16.69    1.17
   0   5   2   16.25    1.11
   0   5   1   13.16    0.98
   0   5   1   13.28    0.93
   0   5   1   13.68    0.88
   0   5   1   13.39    1.09
   0   5   0    0.34    0.15
   0   5   0    0.24    0.13
   0   5   0    0.39    0.16
   0   5   0    0.28    0.10
   0   5  -1   15.64    0.97
   0   5  -1   14.86    1.16
   0   5  -1   14.23    1.07
   0   5  -1   13.21    1.03
   0   5  -1   15.22    0.84
   0  -5   1   13.81    1.05
   0  -5   1   13.96    1.06
   0  -5   1   13.16    1.17
   0   5  -2   13.76    0.88
   0   5  -2   13.68    1.12
   0   5  -2   14.34    1.09
   0   5  -2   13.83    1.18
   0   5  -2   13.59    0.99
   0  -5   2   16.13    1.11
   0  -5   2   15.34    1.05
   0  -5   2   16.42    1.11
   0  -5   2   15.38    1.21
   0   5  -3   42.27    2.69
   0   5  -3   42.09    2.43
   0   5  -3   41.93    2.90
   0   5  -3   42.50    3.12
   0  -5   3   43.62    2.95
   0  -5   3   40.78    3.14
   0   5  -4   25.70    1.84
   0   5  -4   24.81    1.81
   0   5  -4   25.32    1.68
   0   5  -4   24.63    1.75
   0   5  -4   25.27    1.51
   0  -5   4   26.24    1.86
   0  -5   4   25.63    1.97
   0   5  -5   11.74    0.84
   0   5  -5   11.82    0.97
   0   5  -5   11.38    0.89
   0   5  -5   11.43    0.84
   0   5  -5   10.91    0.75
   0  -5   5   11.26    0.96
   0  -5   5    9.06    0.96
   0   5  -6    1.07    0.25
   0   5  -6    0.82    0.23
   0   5  -6    1.80    0.38
   0   5  -6    1.53    0.24
   0   5  -6    1.29    0.21
   0  -5   6    1.09    0.30
   0  -5   6    0.84    0.30
   0   5  -7    7.34    0.58
   0   5  -7    7.65    0.65
   0   5  -7    8.71    0.83
   0   5  -7    7.97    0.73
   0  -5   7    6.89    0.76
   0  -5   7    6.70    0.76
   0   5  -8    0.20    0.20
   0   5  -8    0.39    0.33
   0   5  -8    0.56    0.26
   0   5  -8    0.51    0.24
   0  -5   8    0.20    0.29
   0   5  -9    3.96    0.47
   0   5  -9    3.31    0.60
   0   5  -9    3.68    0.53
   0  -5   9    5.05    0.63
   0   5 -10    1.21    0.49
   0   5 -10    0.99    0.32
   0  -5  10    1.16    0.41
   0   6   9    3.01    0.42
   0   6   9    3.05    0.54
   0   6   8    4.27    0.60
   0   6   8    4.80    0.48
   0   6   7    2.84    0.46
   0   6   7    3.02    0.35
   0   6   6    5.33    0.48
   0   6   6    5.60    0.68
   0   6   6    5.65    0.48
   0   6   5    0.74    0.17
   0   6   5    0.66    0.27
   0   6   4    4.72    0.54
   0   6   4    3.96    0.36
   0   6   3   11.29    0.87
   0   6   3   11.32    1.02
   0   6   3   11.89    0.79
   0   6   2    4.34    0.50
   0   6   2    4.56    0.44
   0   6   2    4.55    0.36
   0   6   1    0.51    0.13
   0   6   1    0.59    0.19
   0   6   1    0.32    0.19
   0   6   0   39.88    3.01
   0   6   0   41.22    2.76
   0   6   0   40.15    2.55
   0   6  -1    0.44    0.21
   0   6  -1    0.13    0.16
   0   6  -1    0.03    0.11
   0  -6   1    0.54    0.13
   0  -6   1    0.58    0.23
   0   6  -2    4.11    0.30
   0   6  -2    4.33    0.48
   0   6  -2    4.02    0.48
   0   6  -2    4.32    0.39
   0  -6   2    4.46    0.39
   0  -6   2    3.14    0.47
   0   6  -3   13.00    1.07
   0   6  -3   13.43    0.79
   0   6  -3   12.57    0.90
   0  -6   3   11.56    1.00
   0  -6   3   11.11    1.08
   0   6  -4    3.79    0.39
   0   6  -4    3.32    0.32
   0   6  -4    4.14    0.52
   0  -6   4    4.36    0.54
   0  -6   4    4.55    0.50
   0   6  -5    0.04    0.28
   0   6  -5    0.18    0.14
   0   6  -5    0.18    0.17
   0  -6   5    0.30    0.25
   0  -6   5    0.70    0.27
   0   6  -6    5.70    0.48
   0   6  -6    5.90    0.51
   0   6  -6    6.06    0.70
   0   6  -6    5.79    0.56
   0  -6   6    5.99    0.66
   0  -6   6    4.69    0.63
   0   6  -7    2.67    0.52
   0   6  -7    2.08    0.31
   0   6  -7    2.09    0.32
   0  -6   7    3.14    0.50
   0  -6   7    2.87    0.50
   0   6  -8    5.02    0.50
   0   6  -8    5.15    0.52
   0   6  -8    4.72    0.68
   0  -6   8    5.08    0.68
   0   6  -9    3.50    0.43
   0   6  -9    3.13    0.59
   0  -6   9    2.51    0.54
   0   7   8   -0.03    0.30
   0   7   8    0.15    0.21
   0   7   7    0.71    0.22
   0   7   7    0.63    0.33
   0   7   6    3.18    0.35
   0   7   6    3.12    0.49
   0   7   5    3.31    0.52
   0   7   5    3.60    0.36
   0   7   4    9.07    0.69
   0   7   4   10.06    0.94
   0   7   3    2.41    0.41
   0   7   3    2.52    0.27
   0   7   2    6.78    0.71
   0   7   2    6.57    0.61
   0   7   2    6.69    0.51
   0   7   1    4.84    0.57
   0   7   1    5.12    0.52
   0   7   1    5.29    0.43
   0   7   0    6.16    0.60
   0   7   0    5.58    0.64
   0   7   0    5.88    0.48
   0  -7   0    5.46    0.67
   0   7  -1    2.88    0.43
   0   7  -1    2.48    0.40
   0   7  -1    2.56    0.31
   0  -7   1    5.07    0.56
   0   7  -2    5.46    0.63
   0   7  -2    6.09    0.66
   0   7  -2    5.64    0.41
   0   7  -2    5.52    0.51
   0  -7   2    6.98    0.55
   0  -7   2    7.08    0.72
   0   7  -3    4.17    0.31
   0   7  -3    3.56    0.49
   0   7  -3    4.17    0.53
   0   7  -3    3.49    0.38
   0  -7   3    2.69    0.49
   0   7  -4    9.43    0.90
   0   7  -4    9.59    0.64
   0   7  -4    9.71    0.76
   0  -7   4    8.81    0.94
   0   7  -5    3.65    0.44
   0   7  -5    4.33    0.60
   0   7  -5    3.65    0.35
   0  -7   5    4.08    0.53
   0  -7   5    2.92    0.51
   0   7  -6    3.57    0.36
   0   7  -6    4.21    0.59
   0  -7   6    2.54    0.49
   0  -7   6    3.15    0.53
   0   7  -7    1.11    0.41
   0  -7   7    0.13    0.33
   0  -7   7    0.55    0.37
   0   7  -8    0.16    0.21
   0   7  -8   -0.08    0.39
   0  -7   8   -0.07    0.33
   0   8   7    3.33    0.57
   0   8   7    2.72    0.38
   0   8   6    0.69    0.22
   0   8   6    0.65    0.37
   0   8   5    0.38    0.18
   0   8   5    0.38    0.30
   0   8   4    1.66    0.25
   0   8   4    1.46    0.40
   0   8   3    0.20    0.28
   0   8   3    0.14    0.15
   0   8   2    1.84    0.25
   0   8   2    1.56    0.38
   0   8   1    6.97    0.57
   0   8   1    7.40    0.69
   0   8   1    6.95    0.77
   0   8   0   10.99    1.04
   0   8   0   11.32    0.97
   0   8   0   11.34    0.83
   0  -8   0   11.36    1.09
   0   8  -1    6.73    0.77
   0   8  -1    7.01    0.59
   0   8  -1    7.60    0.73
   0  -8   1    6.84    0.81
   0   8  -2    1.43    0.38
   0   8  -2    1.15    0.34
   0   8  -2    1.14    0.24
   0  -8   2    1.29    0.37
   0  -8   2    1.70    0.26
   0   8  -3    0.12    0.18
   0   8  -3    0.29    0.32
   0   8  -3    0.36    0.12
   0   8  -3    0.07    0.26
   0  -8   3   -0.04    0.26
   0   8  -4    2.07    0.46
   0   8  -4    1.97    0.23
   0   8  -4    1.91    0.32
   0  -8   4    1.78    0.46
   0   8  -5   -0.07    0.33
   0   8  -5   -0.01    0.15
   0   8  -5    0.29    0.23
   0  -8   5    0.45    0.33
   0   8  -6    0.90    0.42
   0  -8   6    0.59    0.36
   0  -8   6    0.61    0.36
   0   8  -7    3.27    0.62
   0  -8   7    3.23    0.59
   0  -8   7    2.95    0.56
   0   9   6    0.56    0.38
   0   9   6    0.53    0.23
   0   9   5    0.69    0.35
   0   9   5    0.40    0.21
   0   9   4    1.10    0.38
   0   9   4    1.77    0.28
   0   9   3    1.75    0.45
   0   9   3    2.31    0.30
   0   9   2    3.12    0.54
   0   9   2    2.80    0.34
   0   9   1    3.68    0.56
   0   9   1    4.25    0.40
   0  -9  -1    2.85    0.56
   0   9   0    0.20    0.29
   0   9   0   -0.04    0.16
   0   9   0    0.06    0.30
   0  -9   0    0.29    0.35
   0   9  -1    3.28    0.37
   0   9  -1    2.84    0.50
   0   9  -1    3.13    0.51
   0  -9   1    2.85    0.54
   0   9  -2    2.51    0.48
   0   9  -2    1.96    0.33
   0   9  -2    2.15    0.47
   0  -9   2    3.04    0.53
   0   9  -3    3.28    0.55
   0   9  -3    2.39    0.49
   0   9  -3    2.59    0.37
   0  -9   3    1.88    0.49
   0   9  -4    1.81    0.32
   0   9  -4    1.86    0.50
   0  -9   4    1.47    0.48
   0   9  -5   -0.26    0.36
   0   9  -5    0.46    0.25
   0  -9   5    0.14    0.35
   0   9  -6    0.90    0.47
   0  -9   6    0.61    0.43
   0  10   4    1.15    0.45
   0  10   3    0.20    0.20
   0  10   3   -0.06    0.31
   0  10   2    1.06    0.27
   0  10   2    0.69    0.37
   0 -10  -2    0.88    0.43
   0  10   1    2.56    0.35
   0  10   1    3.18    0.56
   0 -10  -1    2.57    0.60
   0  10   0    0.49    0.38
   0  10   0    0.61    0.23
   0 -10   0    0.35    0.42
   0  10  -1    2.42    0.54
   0  10  -1    3.03    0.53
   0  10  -1    2.82    0.39
   0 -10   1    2.66    0.59
   0  10  -2    0.74    0.38
   0  10  -2    1.53    0.45
   0  10  -2    0.84    0.27
   0 -10   2    0.57    0.39
   0  10  -3   -0.16    0.35
   0  10  -3   -0.15    0.20
   0 -10   3    0.05    0.35
   0  10  -4    1.09    0.47
   0  10  -4    0.93    0.31
   0 -10   4    1.07    0.48
  -1 -10   4    0.88    0.45
   1  10  -4    0.72    0.29
   1  10  -4    0.53    0.42
  -1 -10   3    0.21    0.39
   1  10  -3    0.79    0.40
   1  10  -3    0.90    0.42
   1  10  -3    1.17    0.30
  -1 -10   2    0.14    0.39
   1  10  -2    0.50    0.36
   1  10  -2    0.11    0.22
   1  10  -2    0.16    0.34
  -1 -10   1    2.13    0.55
   1  10  -1    1.56    0.31
   1  10  -1    1.81    0.49
   1  10  -1    1.93    0.47
  -1 -10   0    2.43    0.55
   1  10   0    2.76    0.52
   1  10   0    2.52    0.36
  -1 -10  -1   -0.09    0.38
   1  10   1    0.21    0.36
   1  10   1   -0.19    0.18
   1  10   2    1.41    0.30
   1  10   2    1.10    0.43
   1  10   3    1.43    0.46
   1  10   3    1.48    0.31
  -1  -9   6    1.00    0.45
   1   9  -6    1.19    0.45
  -1  -9   5    0.57    0.38
   1   9  -5    0.77    0.40
   1   9  -5    0.60    0.27
  -1  -9   4    0.56    0.38
   1   9  -4    0.15    0.33
   1   9  -4    0.17    0.21
  -1  -9   3    0.55    0.38
   1   9  -3    1.74    0.45
   1   9  -3    1.16    0.39
   1   9  -3    1.02    0.27
  -1  -9   2    0.02    0.30
   1   9  -2    0.54    0.22
   1   9  -2    0.13    0.27
   1   9  -2    0.21    0.31
  -1  -9   1    0.47    0.35
   1   9  -1    0.22    0.32
   1   9  -1    0.07    0.28
   1   9  -1    0.56    0.22
  -1  -9   0    3.44    0.59
   1   9   0    3.15    0.54
   1   9   0    3.13    0.37
   1   9   0    3.69    0.49
   1   9   1    2.43    0.48
   1   9   1    3.24    0.36
   1   9   2    6.09    0.54
   1   9   2    5.07    0.68
   1   9   3    1.13    0.39
   1   9   3    1.98    0.29
   1   9   4    0.36    0.21
   1   9   4    0.54    0.34
   1   9   5    0.69    0.37
   1   9   5    0.99    0.26
  -1  -8   7    0.27    0.37
   1   8  -7    0.63    0.43
  -1  -8   6    1.17    0.40
  -1  -8   6    1.54    0.43
   1   8  -6    2.07    0.50
  -1  -8   5    2.86    0.52
   1   8  -5    3.14    0.56
   1   8  -5    2.71    0.40
   1   8  -5    2.63    0.31
  -1  -8   4    1.79    0.42
   1   8  -4    1.05    0.26
   1   8  -4    1.17    0.19
   1   8  -4    0.93    0.36
  -1  -8   3    4.03    0.59
   1   8  -3    4.41    0.34
   1   8  -3    4.04    0.57
   1   8  -3    3.84    0.44
   1   8  -3    3.92    0.55
  -1  -8   2    1.60    0.25
  -1  -8   2    1.69    0.41
   1   8  -2    0.93    0.34
   1   8  -2    1.12    0.25
   1   8  -2    1.11    0.35
  -1  -8   1    3.19    0.51
   1   8  -1    2.85    0.33
   1   8  -1    2.52    0.43
   1   8  -1    2.43    0.44
   1   8   0    8.50    0.64
   1   8   0    7.66    0.80
   1   8   0    7.00    0.73
   1   8   1   -0.03    0.26
   1   8   1    0.14    0.15
   1   8   1    0.15    0.22
   1   8   2    4.75    0.45
   1   8   2    4.41    0.60
   1   8   3    1.26    0.36
   1   8   3    1.51    0.25
   1   8   4    3.30    0.37
   1   8   4    3.73    0.57
   1   8   5    3.21    0.57
   1   8   5    3.96    0.41
   1   8   6    0.96    0.41
   1   8   6    1.06    0.26
   1   8   7    0.43    0.23
   1   8   7    0.40    0.36
  -1  -7   8    1.02    0.43
   1   7  -8    1.92    0.31
   1   7  -8    1.58    0.51
  -1  -7   7    3.74    0.59
  -1  -7   7    3.02    0.54
   1   7  -7    3.41    0.38
   1   7  -7    3.62    0.61
  -1  -7   6    3.41    0.54
  -1  -7   6    3.23    0.51
   1   7  -6    3.09    0.55
   1   7  -6    3.24    0.35
  -1  -7   5    0.74    0.34
  -1  -7   5    1.20    0.35
   1   7  -5    1.26    0.40
   1   7  -5    1.52    0.23
   1   7  -5    1.08    0.26
  -1  -7   4    1.21    0.32
  -1  -7   4    1.16    0.33
   1   7  -4    0.57    0.16
   1   7  -4    1.07    0.33
   1   7  -4    0.61    0.22
  -1  -7   3    6.56    0.67
   1   7  -3    5.92    0.64
   1   7  -3    5.04    0.60
   1   7  -3    4.95    0.38
   1   7  -3    4.81    0.49
  -1  -7   2    1.00    0.20
  -1  -7   2    0.61    0.27
   1   7  -2    1.04    0.28
   1   7  -2    1.13    0.31
   1   7  -2    1.56    0.24
  -1  -7   1    4.41    0.55
  -1  -7   1    4.44    0.41
   1   7  -1    3.68    0.39
   1   7  -1    3.41    0.48
   1   7  -1    4.42    0.49
   1   7   0   18.88    1.24
   1   7   0   17.45    1.48
   1   7   0   18.14    1.36
   1   7   1   41.56    3.16
   1   7   1   42.01    2.66
   1   7   1   41.86    2.85
   1   7   2    4.25    0.54
   1   7   2    4.22    0.39
   1   7   3    7.89    0.83
   1   7   3    8.36    0.63
   1   7   4    0.74    0.19
   1   7   4    1.22    0.34
   1   7   5    5.83    0.69
   1   7   5    5.42    0.50
   1   7   6    1.34    0.41
   1   7   6    1.91    0.29
   1   7   6    1.56    0.27
   1   7   7    2.64    0.52
   1   7   7    2.70    0.36
   1   7   8    1.76    0.48
   1   7   8    2.16    0.36
  -1  -6   9    2.18    0.49
   1   6  -9    1.66    0.51
   1   6  -9    1.40    0.32
  -1  -6   8    5.12    0.64
   1   6  -8    3.56    0.43
   1   6  -8    3.60    0.62
   1   6  -8    3.85    0.43
  -1  -6   7   -0.04    0.28
  -1  -6   7   -0.13    0.25
   1   6  -7    0.08    0.17
   1   6  -7    0.23    0.31
   1   6  -7    0.25    0.19
  -1  -6   6    5.18    0.69
  -1  -6   6    5.78    0.70
   1   6  -6    6.84    0.60
   1   6  -6    6.87    0.52
   1   6  -6    5.97    0.72
   1   6  -6    7.35    0.57
  -1  -6   5    6.02    0.71
  -1  -6   5    5.47    0.69
   1   6  -5    8.59    0.76
   1   6  -5    8.37    0.65
   1   6  -5    7.69    0.54
  -1  -6   4    5.34    0.56
  -1  -6   4    4.84    0.58
   1   6  -4    4.93    0.58
   1   6  -4    5.41    0.48
   1   6  -4    4.83    0.40
  -1  -6   3   25.94    1.81
  -1  -6   3   24.49    1.93
   1   6  -3   24.96    1.80
   1   6  -3   24.20    1.45
   1   6  -3   23.01    1.89
   1   6  -3   24.48    1.63
  -1  -6   2   19.93    1.38
  -1  -6   2   18.87    1.38
  -1  -6   2   18.90    1.50
   1   6  -2   17.35    1.45
   1   6  -2   18.39    1.09
   1   6  -2   17.39    1.37
   1   6  -2   16.90    1.23
  -1  -6   1   22.67    1.54
   1   6  -1   19.62    1.37
   1   6  -1   20.23    1.51
   1   6  -1   19.96    1.63
  -1  -6   0    9.69    0.65
   1   6   0    7.57    0.67
   1   6   0    7.40    0.59
   1   6   0    7.02    0.73
   1   6   1    0.41    0.17
   1   6   1    0.23    0.11
   1   6   1    0.23    0.19
   1   6   2   13.66    1.19
   1   6   2   14.65    1.04
   1   6   2   14.54    0.98
   1   6   3   14.24    1.23
   1   6   3   14.82    0.99
   1   6   4    8.31    0.84
   1   6   4    8.92    0.65
   1   6   5   13.17    1.15
   1   6   5   13.25    0.94
   1   6   6    3.44    0.37
   1   6   6    2.83    0.35
   1   6   6    3.77    0.52
   1   6   7    2.26    0.46
   1   6   7    2.70    0.35
   1   6   8    2.36    0.37
   1   6   8    2.47    0.48
   1   6   9    0.13    0.34
   1   6   9    0.00    0.23
  -1  -5  10    0.05    0.31
   1   5 -10    0.49    0.29
   1   5 -10    0.13    0.41
  -1  -5   9    0.25    0.32
   1   5  -9    1.53    0.46
   1   5  -9    0.88    0.34
   1   5  -9    1.26    0.30
  -1  -5   8    1.18    0.38
   1   5  -8    1.44    0.27
   1   5  -8    1.29    0.34
   1   5  -8    1.32    0.43
   1   5  -8    1.52    0.29
  -1  -5   7    4.80    0.63
  -1  -5   7    5.61    0.64
   1   5  -7    4.87    0.46
   1   5  -7    6.13    0.61
   1   5  -7    5.86    0.53
   1   5  -7    5.70    0.68
  -1  -5   6   10.79    0.89
  -1  -5   6    9.59    0.88
   1   5  -6    8.58    0.88
   1   5  -6    9.36    0.75
   1   5  -6    9.07    0.67
   1   5  -6    9.89    0.77
   1   5  -6    9.32    0.83
  -1  -5   5   13.33    1.04
  -1  -5   5   11.72    1.05
   1   5  -5   11.81    0.90
   1   5  -5   11.93    0.98
   1   5  -5   12.35    0.91
   1   5  -5   12.94    1.05
   1   5  -5   11.75    0.80
  -1  -5   4    7.21    0.59
  -1  -5   4    6.05    0.58
   1   5  -4    5.20    0.45
   1   5  -4    4.43    0.39
   1   5  -4    5.24    0.57
   1   5  -4    5.27    0.47
   1   5  -4    5.48    0.48
  -1  -5   3    7.46    0.66
  -1  -5   3    7.48    0.61
   1   5  -3    6.34    0.61
   1   5  -3    6.15    0.52
   1   5  -3    5.79    0.61
   1   5  -3    6.19    0.45
  -1  -5   2    7.89    0.78
  -1  -5   2    7.84    0.68
  -1  -5   2    7.67    0.72
  -1  -5   2    8.02    0.70
   1   5  -2    8.97    0.74
   1   5  -2   10.27    0.67
   1   5  -2    9.81    0.78
   1   5  -2   10.47    0.58
  -1  -5   1   22.45    1.53
  -1  -5   1   21.70    1.55
   1   5  -1   20.09    1.38
   1   5  -1   20.44    1.51
   1   5  -1   21.31    1.63
  -1  -5   0   15.05    1.14
  -1  -5   0   14.39    1.13
   1   5   0   15.01    1.23
   1   5   0   16.49    1.13
   1   5   0   16.27    1.04
   1   5   0   16.99    1.27
   1   5   0   15.23    1.09
   1   5   1   30.40    2.28
   1   5   1   27.94    1.96
   1   5   1   30.16    2.05
   1   5   1   32.19    2.43
   1   5   1   30.92    1.92
   1   5   2   13.61    0.89
   1   5   2   13.20    1.10
   1   5   2   13.51    0.93
   1   5   2   12.91    0.94
   1   5   3    9.92    0.84
   1   5   3    9.28    0.70
   1   5   3    9.26    0.66
   1   5   4    3.60    0.34
   1   5   4    3.72    0.46
   1   5   5   10.39    0.94
   1   5   5   10.74    0.77
   1   5   6    0.09    0.23
   1   5   6    0.05    0.15
   1   5   7    4.02    0.52
   1   5   7    3.62    0.41
   1   5   8    4.71    0.48
   1   5   8    3.70    0.57
   1   5   9    5.29    0.57
   1   5   9    4.98    0.66
  -1  -4  10    5.43    0.65
   1   4 -10    6.34    0.76
   1   4 -10    5.56    0.74
   1   4 -10    6.34    0.64
  -1  -4   9    1.41    0.35
   1   4  -9    1.07    0.28
   1   4  -9    1.12    0.43
   1   4  -9    0.76    0.34
  -1  -4   8    9.15    0.77
   1   4  -8    6.54    0.73
   1   4  -8    6.84    0.65
   1   4  -8    6.63    0.57
   1   4  -8    6.43    0.75
  -1  -4   7    3.83    0.49
  -1  -4   7    3.98    0.53
   1   4  -7    4.98    0.43
   1   4  -7    4.38    0.57
   1   4  -7    4.44    0.54
   1   4  -7    4.92    0.45
  -1  -4   6    5.66    0.66
  -1  -4   6    5.22    0.66
  -1  -4   6    5.17    0.66
   1   4  -6    8.12    0.73
   1   4  -6    7.95    0.55
   1   4  -6    7.92    0.73
   1   4  -6    8.12    0.61
   1   4  -6    8.31    0.61
  -1  -4   5    8.03    0.74
  -1  -4   5    7.87    0.75
  -1  -4   5    7.97    0.74
   1   4  -5    8.26    0.59
   1   4  -5    8.78    0.66
   1   4  -5    9.04    0.67
   1   4  -5    8.28    0.76
   1   4  -5    8.71    0.77
  -1  -4   4   16.36    1.39
  -1  -4   4   16.35    1.46
  -1  -4   4   17.59    1.34
   1   4  -4   20.21    1.34
   1   4  -4   19.46    1.41
   1   4  -4   20.01    1.28
   1   4  -4   20.00    1.16
   1   4  -4   20.01    1.53
   1   4  -4   19.14    1.43
  -1  -4   3    1.56    0.25
  -1  -4   3    1.01    0.20
  -1  -4   3    1.07    0.20
   1   4  -3    0.81    0.16
   1   4  -3    0.69    0.13
   1   4  -3    0.91    0.13
   1   4  -3    0.81    0.23
   1   4  -3    0.92    0.19
   1   4  -3    0.97    0.16
   1   4  -3    0.83    0.13
  -1  -4   2   85.95    5.95
  -1  -4   2   85.92    5.18
  -1  -4   2   84.23    5.84
  -1  -4   2   88.10    5.61
   1   4  -2   79.15    5.92
   1   4  -2   78.83    5.12
   1   4  -2   78.77    5.45
   1   4  -2   81.92    4.66
  -1  -4   1    4.15    0.31
  -1  -4   1    3.39    0.33
  -1  -4   1    3.82    0.32
   1   4  -1    3.07    0.34
   1   4  -1    2.56    0.31
   1   4  -1    2.86    0.34
   1   4  -1    3.13    0.23
   1   4  -1    3.08    0.28
  -1  -4   0   73.22    5.07
  -1  -4   0   70.55    4.85
   1   4   0   72.78    5.19
   1   4   0   70.77    4.45
   1   4   0   75.29    5.57
   1   4   0   73.43    4.73
   1   4   0   69.26    4.49
   1   4   1   12.93    1.06
   1   4   1   12.24    1.00
   1   4   1   12.66    0.86
   1   4   1   12.49    0.83
   1   4   1   12.82    0.89
   1   4   2   40.41    2.91
   1   4   2   38.55    2.50
   1   4   2   38.66    2.47
   1   4   2   40.79    2.60
   1   4   3   11.00    0.74
   1   4   3   11.17    0.91
   1   4   3   10.62    0.76
   1   4   4   25.51    1.67
   1   4   4   25.76    1.96
   1   4   4   25.64    1.65
   1   4   5    2.30    0.36
   1   4   5    2.52    0.28
   1   4   5    2.70    0.29
   1   4   6   18.86    1.55
   1   4   6   19.70    1.32
   1   4   7    0.90    0.30
   1   4   7    0.89    0.23
   1   4   8    3.46    0.43
   1   4   8    4.29    0.55
   1   4   9   -0.15    0.22
   1   4   9   -0.14    0.28
   1   4  10    3.52    0.52
   1   3 -11    1.26    0.37
   1   3 -11    0.83    0.47
  -1  -3  10    0.83    0.29
   1   3 -10    0.70    0.29
   1   3 -10    0.45    0.40
   1   3 -10    0.60    0.36
  -1  -3   9    1.62    0.34
   1   3  -9    2.03    0.36
   1   3  -9    2.49    0.49
  -1  -3   8    8.61    0.89
  -1  -3   8    9.45    0.85
   1   3  -8    9.54    0.91
   1   3  -8   10.96    0.84
   1   3  -8    9.56    1.00
  -1  -3   7   26.77    1.82
  -1  -3   7   26.08    1.87
  -1  -3   7   25.30    1.78
   1   3  -7   23.11    1.50
   1   3  -7   22.49    2.05
   1   3  -7   23.47    1.75
   1   3  -7   23.13    1.81
  -1  -3   6    8.15    0.70
  -1  -3   6    7.07    0.70
  -1  -3   6    7.57    0.71
   1   3  -6    7.85    0.57
   1   3  -6    7.47    0.62
   1   3  -6    7.91    0.74
   1   3  -6    7.90    0.78
   1   3  -6    8.31    0.66
  -1  -3   5   37.75    2.70
  -1  -3   5   40.16    2.60
  -1  -3   5   38.08    2.45
   1   3  -5   36.03    2.94
   1   3  -5   36.72    2.53
   1   3  -5   33.91    2.34
   1   3  -5   35.15    2.14
   1   3  -5   36.19    2.55
  -1  -3   4   -0.03    0.12
  -1  -3   4   -0.11    0.11
  -1  -3   4    0.07    0.11
   1   3  -4    0.20    0.10
   1   3  -4    0.18    0.18
   1   3  -4    0.28    0.13
   1   3  -4    0.28    0.10
   1   3  -4    0.32    0.11
  -1  -3   3   57.56    3.43
  -1  -3   3   56.67    3.87
  -1  -3   3   55.24    3.67
   1   3  -3   51.15    3.61
   1   3  -3   51.43    3.05
   1   3  -3   52.69    3.35
   1   3  -3   50.58    3.58
   1   3  -3   54.34    4.17
  -1  -3   2    3.16    0.34
  -1  -3   2    2.67    0.32
  -1  -3   2    2.69    0.32
   1   3  -2    3.60    0.28
   1   3  -2    3.64    0.30
   1   3  -2    3.59    0.26
   1   3  -2    3.67    0.31
   1   3  -2    3.53    0.36
   1   3  -2    3.93    0.34
  -1  -3   1   40.67    3.04
  -1  -3   1   37.41    2.69
  -1  -3   1   41.08    2.92
   1   3  -1   46.16    2.68
   1   3  -1   45.51    2.86
   1   3  -1   42.78    2.72
   1   3  -1   45.20    3.10
   1   3  -1   45.18    2.43
  -1  -3   0   14.64    1.09
  -1  -3   0   14.76    1.01
  -1  -3   0   14.73    1.11
   1   3   0   16.65    1.18
   1   3   0   16.84    1.24
   1   3   0   16.12    1.03
   1   3   0   15.60    1.00
   1   3   0   15.61    1.07
   1   3   1   48.24    3.12
   1   3   1   46.34    2.97
   1   3   1   47.98    2.95
   1   3   1   48.60    3.73
   1   3   1   47.71    3.45
   1   3   2   27.72    1.73
   1   3   2   26.76    2.02
   1   3   2   27.85    1.79
   1   3   2   26.94    1.71
   1   3   3   21.60    1.62
   1   3   3   21.39    1.38
   1   3   3   21.19    1.37
  -1  -3  -4    4.43    0.36
   1   3   4    5.43    0.40
   1   3   4    5.12    0.49
   1   3   4    4.96    0.40
   1   3   4    5.03    0.39
   1   3   5    9.40    0.87
   1   3   5   11.33    0.76
   1   3   6    0.51    0.21
   1   3   6    0.38    0.16
   1   3   7   17.73    1.21
   1   3   7   16.40    1.38
   1   3   8    0.38    0.22
   1   3   8    0.17    0.23
   1   3   9   10.22    0.97
   1   3   9    9.83    0.87
   1   3  10    0.75    0.33
  -1  -2  10   10.05    1.03
   1   2 -10   11.26    0.95
   1   2 -10   10.73    1.03
  -1  -2   9    3.00    0.50
  -1  -2   9    2.94    0.36
   1   2  -9    2.35    0.37
   1   2  -9    2.77    0.54
   1   2  -9    3.33    0.52
  -1  -2   8   16.79    1.30
  -1  -2   8   17.55    1.25
   1   2  -8   15.78    1.52
   1   2  -8   15.87    1.33
   1   2  -8   16.21    1.26
  -1  -2   7    2.41    0.32
  -1  -2   7    2.07    0.29
  -1  -2   7    1.81    0.34
   1   2  -7    2.36    0.27
   1   2  -7    1.93    0.38
   1   2  -7    1.75    0.28
   1   2  -7    2.25    0.40
  -1  -2   6   13.10    1.04
  -1  -2   6   12.72    1.06
  -1  -2   6   13.71    1.04
   1   2  -6   13.90    1.02
   1   2  -6   13.80    0.88
   1   2  -6   13.83    1.08
   1   2  -6   12.70    0.94
   1   2  -6   14.50    1.24
  -1  -2   5    1.22    0.24
  -1  -2   5    1.12    0.18
  -1  -2   5    1.10    0.16
  -1  -2   5    1.07    0.20
   1   2  -5    0.89    0.16
   1   2  -5    0.73    0.16
   1   2  -5    0.65    0.22
   1   2  -5    0.87    0.16
   1   2  -5    0.53    0.19
  -1  -2   4   52.30    4.01
  -1  -2   4   49.92    3.19
  -1  -2   4   53.58    3.56
  -1  -2   4   52.27    3.81
   1   2  -4   59.77    3.74
   1   2  -4   60.91    3.19
   1   2  -4   59.34    3.50
   1   2  -4   60.13    4.40
  -1  -2   3    9.67    0.76
  -1  -2   3    8.84    0.62
  -1  -2   3    9.41    0.73
  -1  -2   3    9.81    0.77
   1   2  -3   10.09    0.73
   1   2  -3   10.24    0.85
   1   2  -3   10.84    0.69
   1   2  -3   10.74    0.63
   1   2  -3   10.17    0.77
  -1  -2   2  208.46   12.38
  -1  -2   2  222.53   14.29
  -1  -2   2  203.88   11.25
  -1  -2   2  207.59   13.49
   1   2  -2  200.59   14.30
   1   2  -2  191.02   13.48
   1   2  -2  193.07   13.05
   1   2  -2  198.42   15.48
   1   2  -2  192.05   12.33
   1   2  -2  201.57   11.28
  -1  -2   1    4.51    0.35
  -1  -2   1    4.38    0.35
  -1  -2   1    4.10    0.34
  -1  -2   1    4.59    0.29
   1   2  -1    4.18    0.34
   1   2  -1    4.01    0.34
   1   2  -1    4.41    0.28
   1   2  -1    3.97    0.31
   1   2  -1    4.31    0.36
   1   2  -1    4.43    0.36
  -1  -2   0   96.95    5.42
  -1  -2   0  104.85    6.48
  -1  -2   0  104.07    5.95
  -1  -2   0  107.75    6.81
   1   2   0   88.01    6.46
   1   2   0   90.14    6.28
   1   2   0   91.82    5.94
   1   2   0   92.84    6.88
  -1  -2  -1   31.57    1.92
   1   2   1   31.07    2.44
   1   2   1   30.18    2.24
   1   2   1   31.13    2.02
   1   2   1   30.52    1.92
   1   2   1   31.00    1.93
   1   2   2   84.01    5.16
   1   2   2   87.98    6.53
   1   2   2   82.82    5.99
   1   2   2   81.95    5.17
  -1  -2  -3    1.74    0.29
  -1  -2  -3    1.73    0.17
   1   2   3    2.52    0.26
   1   2   3    2.37    0.21
   1   2   3    2.39    0.21
   1   2   3    2.57    0.21
  -1  -2  -4   74.10    4.97
  -1  -2  -4   79.92    4.80
   1   2   4   71.44    4.58
   1   2   4   73.45    5.31
   1   2   4   70.50    4.58
  -1  -2  -5    9.88    0.66
  -1  -2  -5    9.44    0.69
  -1  -2  -5    8.39    0.89
   1   2   5    8.60    0.76
   1   2   5    7.90    0.65
   1   2   5    8.62    0.66
   1   2   6   25.12    1.92
   1   2   6   25.24    1.68
   1   2   7    5.39    0.57
   1   2   7    4.82    0.50
   1   2   8    2.17    0.36
   1   2   8    1.68    0.33
   1   2   9   -0.16    0.22
   1   2   9    0.08    0.22
   1   2  10    7.49    0.79
  -1  -1  11    1.45    0.45
  -1  -1  10    1.60    0.41
   1   1 -10    1.80    0.54
   1   1 -10    1.36    0.43
  -1  -1   9   14.10    1.29
   1   1  -9   18.94    1.64
   1   1  -9   17.77    1.38
  -1  -1   8    2.77    0.42
  -1  -1   8    2.75    0.35
  -1  -1   8    2.63    0.28
   1   1  -8    2.88    0.44
   1   1  -8    2.66    0.51
   1   1  -8    2.85    0.36
  -1  -1   7   50.32    3.41
  -1  -1   7   50.99    3.63
  -1  -1   7   47.81    3.25
   1   1  -7   50.44    4.07
   1   1  -7   51.83    3.45
   1   1  -7   48.73    2.91
   1   1  -7   49.11    3.41
  -1  -1   6    0.43    0.12
  -1  -1   6    0.43    0.18
  -1  -1   6    0.28    0.13
  -1  -1   6    0.52    0.15
   1   1  -6    0.44    0.13
   1   1  -6    0.39    0.15
   1   1  -6    0.49    0.22
   1   1  -6    0.68    0.14
   1   1  -6    0.45    0.22
  -1  -1   5   54.71    3.25
  -1  -1   5   53.39    2.91
  -1  -1   5   50.47    3.45
  -1  -1   5   53.13    3.64
   1   1  -5   50.81    3.40
   1   1  -5   49.19    3.44
   1   1  -5   47.74    3.16
   1   1  -5   49.46    2.90
   1   1  -5   47.61    4.03
  -1  -1   4    6.72    0.54
  -1  -1   4    6.79    0.53
  -1  -1   4    6.73    0.54
  -1  -1   4    6.83    0.45
   1   1  -4    6.56    0.49
   1   1  -4    6.46    0.55
   1   1  -4    6.52    0.45
   1   1  -4    7.01    0.52
   1   1  -4    6.74    0.65
  -1  -1   3   39.90    3.06
  -1  -1   3   41.83    3.38
  -1  -1   3   38.52    2.70
  -1  -1   3   39.84    2.91
  -1  -1   3   38.83    2.43
   1   1  -3   45.96    2.67
   1   1  -3   46.24    2.85
   1   1  -3   48.05    2.44
   1   1  -3   46.59    3.38
  -1  -1   2   28.01    1.59
  -1  -1   2   29.16    1.99
  -1  -1   2   28.21    1.90
  -1  -1   2   30.25    1.78
  -1  -1   2   27.15    1.73
   1   1  -2   26.51    1.73
   1   1  -2   26.76    1.85
   1   1  -2   27.22    1.88
   1   1  -2   28.07    2.19
   1   1  -2   26.79    1.58
   1   1  -1   55.87    3.40
   1   1  -1   52.83    3.86
   1   1  -1   57.61    3.90
   1   1  -1   54.20    3.58
   1   1  -1   54.48    3.08
   1   1  -1   55.32    3.38
  -1  -1   0   26.75    1.70
  -1  -1   0   26.62    1.85
  -1  -1   0   27.66    1.94
   1   1   0   27.63    1.93
   1   1   0   26.51    1.96
   1   1   0   28.03    1.69
  -1  -1  -1  479.54   28.57
  -1  -1  -1  467.34   31.53
   1   1   1  462.49   31.36
   1   1   1  480.83   35.94
   1   1   1  464.43   34.21
   1   1   1  449.68   29.23
  -1  -1  -2   36.85    2.30
  -1  -1  -2   35.91    2.50
   1   1   2   36.77    2.31
   1   1   2   35.72    2.48
   1   1   2   38.27    2.68
   1   1   2   38.81    2.93
   1   1   2   36.87    2.49
   1   1   2   38.19    2.31
  -1  -1  -3   69.24    4.49
  -1  -1  -3   69.62    4.13
  -1  -1  -3   73.02    4.34
   1   1   3   64.48    4.47
   1   1   3   62.35    4.46
   1   1   3   64.31    4.78
   1   1   3   65.26    4.13
  -1  -1  -4    7.24    0.49
  -1  -1  -4    6.36    0.51
  -1  -1  -4    5.47    0.65
  -1  -1  -4    6.13    0.52
   1   1   4    6.56    0.46
   1   1   4    6.67    0.50
   1   1   4    6.68    0.50
   1   1   4    7.64    0.59
  -1  -1  -5   12.73    0.79
  -1  -1  -5   11.99    0.90
  -1  -1  -5   13.13    0.89
  -1  -1  -5   11.76    0.83
  -1  -1  -5   10.97    1.12
  -1  -1  -6    0.63    0.20
  -1  -1  -6    0.71    0.18
   1   1   6    0.52    0.19
   1   1   6    0.69    0.19
   1   1   7   23.69    1.60
   1   1   7   22.50    1.78
   1   1   8    1.21    0.30
   1   1   8    1.65    0.32
   1   1   9   11.30    1.00
   1   1   9   11.88    1.05
   1   1  10   -0.02    0.27
   1   1  11    0.62    0.39
  -1   0  11    0.12    0.31
  -1   0  10   11.51    1.00
   1   0 -10    9.84    1.21
  -1   0   9    0.21    0.25
   1   0  -9   -0.23    0.27
   1   0  -9   -0.17    0.28
  -1   0   8   16.11    1.12
  -1   0   8   16.07    1.10
   1   0  -8   10.76    1.07
   1   0  -8   11.48    1.31
  -1   0   7    0.19    0.15
  -1   0   7   -0.11    0.14
   1   0  -7   -0.27    0.19
   1   0  -7   -0.01    0.24
   1   0  -7    0.08    0.13
  -1   0   6   44.31    3.55
  -1   0   6   43.80    3.13
   1   0  -6   49.54    3.98
   1   0  -6   53.15    3.32
   1   0  -6   54.09    3.37
   1   0  -6   51.02    2.85
  -1   0   5   -0.03    0.09
  -1   0   5   -0.01    0.10
  -1   0   5   -0.01    0.04
  -1   0   5   -0.02    0.09
   1   0  -5    0.00    0.08
   1   0  -5    0.00    0.06
   1   0  -5    0.03    0.08
   1   0  -5    0.00    0.14
   1   0  -5    0.08    0.12
  -1   0   4   96.19    6.63
  -1   0   4   97.86    6.14
  -1   0   4   99.78    7.06
  -1   0   4   99.75    6.63
   1   0  -4  102.77    6.66
   1   0  -4  101.98    6.49
   1   0  -4  101.14    5.59
   1   0  -4   98.76    6.11
   1   0  -4   97.23    7.74
  -1   0   3   -0.04    0.03
  -1   0   3   -0.02    0.04
  -1   0   3   -0.04    0.03
  -1   0   3   -0.06    0.07
  -1   0   3   -0.06    0.05
  -1   0   3   -0.05    0.01
  -1   0   3   -0.06    0.04
   1   0  -3   -0.04    0.04
   1   0  -3   -0.02    0.07
   1   0  -3   -0.07    0.04
   1   0  -3   -0.03    0.04
   1   0  -3   -0.10    0.07
  -1   0   2   62.70    3.89
  -1   0   2   64.98    4.24
  -1   0   2   63.58    3.90
  -1   0   2   65.41    4.24
  -1   0   2   64.64    3.55
  -1   0   2   66.17    4.49
  -1   0   2   66.27    4.93
   1   0  -2   63.22    4.23
   1   0  -2   59.63    3.55
   1   0  -2   63.35    4.92
   1   0  -2   62.69    4.13
   1   0  -2   58.61    3.88
  -1   0   1   -0.11    0.02
  -1   0   1   -0.05    0.02
  -1   0   1   -0.10    0.01
   1   0  -1   -0.08    0.01
   1   0  -1   -0.01    0.03
   1   0  -1   -0.08    0.02
   1   0  -1   -0.08    0.03
   1   0   0    4.13    0.28
   1   0   0    4.19    0.32
   1   0   0    4.16    0.27
   1   0   0    4.09    0.27
   1   0   0    4.19    0.31
  -1   0  -1   -0.42    0.03
  -1   0  -1   -0.43    0.04
  -1   0  -1   -0.31    0.03
  -1   0  -1   -0.43    0.03
   1   0   1   -0.38    0.03
   1   0   1   -0.44    0.03
   1   0   1   -0.42    0.03
  -1   0  -2  126.27    9.09
  -1   0  -2  123.68    8.34
  -1   0  -2  127.47    8.80
  -1   0  -2  127.04    7.61
   1   0   2  150.06    8.37
   1   0   2  138.13    9.11
   1   0   2  135.31    8.34
   1   0   2  147.18   10.50
   1   0   2  152.43    9.66
  -1   0  -3   -0.03    0.06
  -1   0  -3    0.01    0.06
  -1   0  -3   -0.02    0.09
  -1   0  -3   -0.04    0.06
  -1   0  -3   -0.04    0.09
   1   0   3   -0.10    0.07
   1   0   3   -0.02    0.07
   1   0   3    0.05    0.07
   1   0   3    0.03    0.07
  -1   0  -4   38.91    2.34
  -1   0  -4   37.44    2.03
  -1   0  -4   37.67    2.40
  -1   0  -4   38.04    2.21
  -1   0  -4   34.04    2.81
   1   0   4   30.76    2.54
   1   0   4   32.29    2.22
   1   0   4   30.11    2.38
  -1   0  -5    0.05    0.10
  -1   0  -5   -0.03    0.16
  -1   0  -5    0.01    0.09
  -1   0  -5   -0.07    0.10
  -1   0  -5   -0.05    0.14
   1   0   5   -0.04    0.11
   1   0   5   -0.01    0.12
   1   0   5   -0.01    0.08
   1   0   5   -0.08    0.09
  -1   0  -6   37.53    2.36
  -1   0  -6   38.50    2.01
  -1   0  -6   37.91    2.31
   1   0   6   29.12    2.30
   1   0   6   30.24    2.19
   1   0   6   29.36    2.48
  -1   0  -7    0.19    0.16
  -1   0  -7    0.05    0.20
   1   0   7    0.10    0.17
   1   0   7    0.20    0.19
   1   0   7    0.08    0.12
   1   0   8    2.79    0.42
   1   0   8    2.77    0.40
   1   0   9   -0.03    0.23
   1   0   9    0.06    0.25
  -1   0 -10    1.69    0.46
   1   0  10    2.85    0.51
   1   0  11    0.24    0.36
  -1   1  11    1.72    0.45
  -1   1  10    1.40    0.37
   1  -1 -10    0.97    0.49
  -1   1   9   13.99    1.23
   1  -1  -9   19.39    1.65
  -1   1   8    2.78    0.38
  -1   1   8    2.42    0.35
   1  -1  -8    3.24    0.42
   1  -1  -8    2.69    0.51
  -1   1   7   50.09    3.68
  -1   1   7   51.84    3.26
   1  -1  -7   51.27    3.41
   1  -1  -7   49.56    4.14
  -1   1   6    0.35    0.15
  -1   1   6    0.15    0.11
  -1   1   6    0.26    0.14
   1  -1  -6    0.58    0.13
   1  -1  -6    0.77    0.26
   1  -1  -6    0.54    0.18
  -1   1   5   50.44    3.63
  -1   1   5   48.99    3.15
  -1   1   5   53.02    3.18
   1  -1  -5   48.23    4.04
   1  -1  -5   51.50    3.35
   1  -1  -5   51.06    2.88
   1  -1  -5   50.26    3.41
  -1   1   4    7.06    0.51
  -1   1   4    6.85    0.56
  -1   1   4    6.70    0.49
   1  -1  -4    7.53    0.46
   1  -1  -4    7.47    0.55
   1  -1  -4    6.76    0.69
  -1   1   3   39.63    2.39
  -1   1   3   38.48    2.40
  -1   1   3   37.87    2.77
  -1   1   2   27.86    1.73
  -1   1   2   27.85    2.01
  -1   1   2   29.05    2.24
  -1   1   2   28.63    1.73
   1  -1  -2   26.98    2.23
   1  -1  -2   27.83    1.85
  -1   1   1   35.71    2.55
  -1   1   0   27.00    1.95
  -1   1   0   27.20    1.78
  -1   1   0   26.95    1.53
  -1   1   0   27.47    1.69
  -1   1   0   26.00    1.68
   1  -1   0   28.31    1.96
   1  -1   0   26.39    1.69
   1  -1   0   26.86    1.53
  -1   1  -1  496.00   31.04
  -1   1  -1  493.23   29.39
  -1   1  -1  438.63   27.32
  -1   1  -1  431.14   30.26
  -1   1  -1  475.28   33.70
  -1   1  -1  413.67   32.63
   1  -1   1  496.77   26.80
   1  -1   1  522.31   33.70
   1  -1   1  505.73   34.02
   1  -1   1  513.90   29.41
  -1   1  -2   36.07    2.39
  -1   1  -2   36.81    2.06
  -1   1  -2   35.02    2.44
  -1   1  -2   35.36    2.58
  -1   1  -2   34.47    2.25
   1  -1   2   36.45    2.06
   1  -1   2   37.88    2.28
   1  -1   2   36.92    2.83
   1  -1   2   33.99    2.45
   1  -1   2   38.49    2.61
  -1   1  -3   73.77    4.46
  -1   1  -3   73.91    4.21
  -1   1  -3   71.74    4.57
  -1   1  -3   70.48    3.84
   1  -1   3   63.31    4.58
   1  -1   3   63.48    3.83
   1  -1   3   63.87    4.22
   1  -1   3   62.54    4.85
  -1   1  -4    6.94    0.47
  -1   1  -4    6.64    0.51
  -1   1  -4    6.73    0.56
  -1   1  -4    6.58    0.54
   1  -1   4    6.97    0.54
   1  -1   4    6.73    0.55
   1  -1   4    6.71    0.47
   1  -1   4    6.29    0.57
  -1   1  -5   12.23    0.94
  -1   1  -5   12.15    0.88
  -1   1  -5   12.49    0.81
  -1   1  -5   13.13    0.96
  -1   1  -6    1.03    0.24
  -1   1  -6    0.95    0.19
  -1   1  -6    0.55    0.18
   1  -1   6    0.61    0.21
   1  -1   6    0.78    0.22
   1  -1   6    0.86    0.21
  -1   1  -7   21.96    1.63
  -1   1  -7   21.37    1.62
   1  -1   7   21.34    1.58
   1  -1   7   22.60    1.74
   1  -1   7   23.46    1.63
  -1   1  -8    1.62    0.31
  -1   1  -8    1.24    0.33
   1  -1   8    0.93    0.23
   1  -1   8    1.53    0.33
   1  -1   8    1.20    0.29
  -1   1  -9   10.75    1.05
  -1   1  -9   11.25    0.96
   1  -1   9   11.25    1.02
   1  -1   9   11.30    1.01
   1  -1   9   11.04    0.84
  -1   1 -10   -0.36    0.31
   1  -1  10    0.14    0.32
  -1   2  11    0.29    0.32
  -1   2  10   12.02    1.02
  -1   2   9    3.48    0.44
   1  -2  -9    2.47    0.56
  -1   2   8   17.17    1.23
  -1   2   8   18.00    1.35
   1  -2  -8   14.80    1.58
  -1   2   7    2.35    0.29
  -1   2   7    1.82    0.28
   1  -2  -7    1.96    0.30
   1  -2  -7    2.04    0.43
  -1   2   6   12.34    1.01
  -1   2   6   12.93    0.88
  -1   2   6   11.66    0.88
   1  -2  -6   13.98    0.96
  -1   2   5    1.33    0.16
  -1   2   5    1.17    0.15
  -1   2   5    1.29    0.19
   1  -2  -5    0.49    0.23
   1  -2  -5    1.03    0.18
  -1   2   4   50.87    3.72
  -1   2   4   50.70    3.20
  -1   2   4   49.45    3.19
   1  -2  -4   56.68    4.13
  -1   2   3    8.84    0.73
  -1   2   3    8.63    0.60
  -1   2   3    9.34    0.60
   1  -2  -3    9.76    0.85
   1  -2  -3   10.42    0.68
  -1   2   2  205.18   14.59
  -1   2   2  223.67   15.85
   1  -2  -2  189.67   15.82
  -1   2   1    4.15    0.36
  -1   2   1    4.31    0.33
   1  -2  -1    4.19    0.39
  -1   2   0  101.70    5.55
  -1   2   0  101.17    6.08
  -1   2   0  106.11    7.04
  -1   2   0  104.94    6.07
  -1   2   0  103.70    6.43
   1  -2   0   91.14    5.54
   1  -2   0   94.73    7.04
   1  -2   0   90.14    6.07
  -1   2  -1   31.86    1.97
  -1   2  -1   31.20    2.12
  -1   2  -1   33.38    1.79
   1  -2   1   30.93    2.00
   1  -2   1   30.40    1.80
   1  -2   1   31.65    2.30
  -1   2  -2   64.06    4.78
  -1   2  -2   66.17    5.16
  -1   2  -2   66.82    4.11
  -1   2  -2   68.42    4.52
  -1   2  -2   67.76    4.90
   1  -2   2   85.32    4.56
   1  -2   2   85.21    5.24
   1  -2   2   83.97    4.13
  -1   2  -3    1.84    0.22
  -1   2  -3    2.03    0.25
  -1   2  -3    2.05    0.26
  -1   2  -3    1.78    0.19
  -1   2  -3    1.85    0.22
   1  -2   3    2.44    0.27
   1  -2   3    2.55    0.29
   1  -2   3    2.69    0.27
   1  -2   3    2.83    0.29
   1  -2   3    2.31    0.21
  -1   2  -4   77.39    5.08
  -1   2  -4   72.75    4.27
  -1   2  -4   78.33    5.37
  -1   2  -4   78.54    4.98
  -1   2  -4   76.53    4.69
   1  -2   4   70.43    5.11
   1  -2   4   74.53    5.41
   1  -2   4   74.35    4.74
  -1   2  -5    9.13    0.70
  -1   2  -5   10.01    0.77
  -1   2  -5    8.88    0.78
  -1   2  -5   10.11    0.69
  -1   2  -5    8.65    0.61
   1  -2   5    7.75    0.73
   1  -2   5    8.21    0.76
   1  -2   5    8.65    0.73
  -1   2  -6   29.50    1.85
  -1   2  -6   27.69    1.68
  -1   2  -6   29.52    1.97
  -1   2  -6   28.86    2.11
  -1   2  -6   29.19    1.99
   1  -2   6   24.59    2.09
   1  -2   6   25.21    1.99
   1  -2   6   28.00    1.91
  -1   2  -7    8.06    0.66
  -1   2  -7    5.56    0.62
  -1   2  -7    5.35    0.54
  -1   2  -7    6.29    0.50
   1  -2   7    5.59    0.59
   1  -2   7    4.40    0.57
   1  -2   7    5.23    0.57
  -1   2  -8    3.16    0.45
  -1   2  -8    3.48    0.47
  -1   2  -8    3.16    0.38
   1  -2   8    2.08    0.37
   1  -2   8    2.11    0.42
   1  -2   8    2.11    0.39
  -1   2  -9    0.05    0.24
  -1   2  -9    0.15    0.30
  -1   2  -9    0.15    0.30
   1  -2   9   -0.04    0.22
  -1   2 -10    4.46    0.68
  -1   2 -10    4.83    0.60
   1  -2  10    5.75    0.54
  -1   3  11    1.76    0.43
  -1   3  10    0.55    0.29
  -1   3   9    2.44    0.36
   1  -3  -9    1.66    0.53
  -1   3   8   10.07    0.86
  -1   3   8    8.17    0.72
   1  -3  -8    9.23    1.04
  -1   3   7   24.67    1.85
  -1   3   7   25.40    1.60
   1  -3  -7   21.14    2.09
  -1   3   6    6.63    0.55
  -1   3   6    6.73    0.66
   1  -3  -6    8.16    0.84
   1  -3  -6    8.55    0.62
  -1   3   5   35.17    2.26
  -1   3   5   38.46    2.65
  -1   3   5   37.24    2.26
   1  -3  -5   35.65    2.41
   1  -3  -5   32.93    2.94
  -1   3   4   -0.02    0.06
  -1   3   4    0.07    0.06
  -1   3   4    0.08    0.11
   1  -3  -4    0.21    0.11
   1  -3  -4    0.19    0.16
  -1   3   3   56.23    3.34
  -1   3   3   55.01    3.34
  -1   3   3   54.25    3.91
   1  -3  -3   51.56    4.28
  -1   3   2    2.97    0.26
  -1   3   2    2.74    0.19
  -1   3   2    2.56    0.19
  -1   3   2    2.60    0.29
  -1   3   2    2.71    0.33
   1  -3  -2    3.72    0.34
  -1   3   1   39.57    2.95
  -1   3   1   39.76    2.69
  -1   3   1   39.92    2.51
  -1   3   1   39.55    2.52
   1  -3  -1   45.18    3.19
  -1   3   0   13.69    1.04
  -1   3   0   14.78    0.96
  -1   3   0   14.52    1.14
  -1   3   0   14.61    0.99
   1  -3   0   15.76    1.16
   1  -3   0   16.55    1.20
  -1   3  -1   51.45    3.61
  -1   3  -1   51.03    3.32
  -1   3  -1   52.71    2.82
  -1   3  -1   52.76    3.11
   1  -3   1   48.68    3.52
   1  -3   1   45.89    3.13
   1  -3   1   47.69    3.62
  -1   3  -2   26.40    1.68
  -1   3  -2   25.55    1.78
  -1   3  -2   23.24    1.71
  -1   3  -2   25.91    1.81
  -1   3  -2   25.55    1.86
  -1   3  -2   25.79    1.52
  -1   3  -2   25.53    1.85
   1  -3   2   26.90    1.72
   1  -3   2   27.64    1.82
   1  -3   2   28.23    2.06
   1  -3   2   27.90    1.97
  -1   3  -3   26.48    1.74
  -1   3  -3   28.97    1.85
  -1   3  -3   28.04    1.65
  -1   3  -3   29.59    1.79
  -1   3  -3   29.96    1.50
   1  -3   3   21.49    2.00
   1  -3   3   21.37    1.89
   1  -3   3   21.70    1.68
   1  -3   3   21.17    1.77
  -1   3  -4    4.60    0.41
  -1   3  -4    3.97    0.36
  -1   3  -4    5.03    0.42
  -1   3  -4    4.36    0.45
  -1   3  -4    4.48    0.47
   1  -3   4    5.67    0.51
   1  -3   4    4.78    0.47
   1  -3   4    5.06    0.48
  -1   3  -5   10.45    0.86
  -1   3  -5   10.27    0.86
  -1   3  -5   10.25    0.76
  -1   3  -5    9.68    0.78
  -1   3  -5    9.27    0.68
   1  -3   5   11.02    0.85
   1  -3   5   10.24    0.88
   1  -3   5    9.97    0.82
  -1   3  -6    0.46    0.18
  -1   3  -6    0.62    0.25
  -1   3  -6    0.72    0.28
  -1   3  -6    0.66    0.19
   1  -3   6    0.78    0.23
   1  -3   6    0.46    0.23
   1  -3   6    0.57    0.25
  -1   3  -7   21.13    1.44
  -1   3  -7   19.88    1.48
  -1   3  -7   19.38    1.54
  -1   3  -7   19.64    1.24
   1  -3   7   18.86    1.48
   1  -3   7   16.93    1.53
   1  -3   7   18.36    1.45
  -1   3  -8    0.11    0.27
  -1   3  -8   -0.01    0.26
  -1   3  -8    0.09    0.21
   1  -3   8    0.13    0.23
   1  -3   8    0.15    0.25
  -1   3  -9   10.66    1.03
  -1   3  -9   10.55    0.92
  -1   3  -9   11.26    1.01
   1  -3   9   10.06    0.95
  -1   3 -10    1.01    0.43
  -1   3 -10    1.21    0.34
   1  -3  10    0.76    0.32
  -1   4  10    5.76    0.62
  -1   4   9    1.22    0.29
   1  -4  -9    0.83    0.47
  -1   4   8    8.43    0.67
  -1   4   8    9.11    0.80
   1  -4  -8    6.26    0.91
  -1   4   7    3.57    0.45
  -1   4   7    3.38    0.35
   1  -4  -7    4.21    0.61
  -1   4   6    5.49    0.44
  -1   4   6    5.35    0.57
  -1   4   5    7.32    0.70
  -1   4   5    7.61    0.55
  -1   4   5    7.16    0.56
  -1   4   5    8.16    0.56
   1  -4  -5    8.33    0.84
   1  -4  -5    8.90    0.63
  -1   4   4   17.26    1.12
  -1   4   4   15.95    1.36
  -1   4   4   15.87    1.12
   1  -4  -4   20.15    1.25
   1  -4  -4   20.34    1.55
  -1   4   3    1.19    0.12
  -1   4   3    1.24    0.22
  -1   4   3    1.25    0.13
   1  -4  -3    0.81    0.22
  -1   4   2   86.83    6.11
  -1   4   2   87.00    5.22
  -1   4   2   85.24    5.23
  -1   4   2   85.59    5.56
   1  -4  -2   81.45    6.61
  -1   4   1    3.84    0.38
  -1   4   1    3.83    0.30
  -1   4   1    3.54    0.34
  -1   4   1    3.47    0.26
   1  -4  -1    3.26    0.35
  -1   4   0   72.02    4.35
  -1   4   0   69.55    4.39
  -1   4   0   66.98    4.64
  -1   4   0   69.45    5.08
   1  -4   0   73.40    5.44
   1  -4   0   71.86    5.10
  -1   4  -1   10.60    0.66
  -1   4  -1   10.37    0.84
  -1   4  -1   11.08    0.76
  -1   4  -1   10.48    0.90
  -1   4  -1   10.67    0.81
   1  -4   1   12.43    0.83
   1  -4   1   12.69    0.95
  -1   4  -2   36.32    2.56
  -1   4  -2   35.49    2.44
  -1   4  -2   37.85    2.15
  -1   4  -2   36.91    2.38
   1  -4   2   37.16    2.79
   1  -4   2   38.23    2.59
   1  -4   2   40.14    2.92
   1  -4   2   38.26    2.43
  -1   4  -3    9.73    0.80
  -1   4  -3    9.87    0.72
  -1   4  -3    8.92    0.70
  -1   4  -3    9.19    0.72
  -1   4  -3    9.20    0.71
  -1   4  -3    9.10    0.62
   1  -4   3   10.54    0.79
   1  -4   3   11.49    0.83
   1  -4   3   10.05    0.78
   1  -4   3   10.84    0.86
  -1   4  -4   24.90    1.82
  -1   4  -4   23.88    1.85
  -1   4  -4   24.91    1.76
  -1   4  -4   24.46    1.51
  -1   4  -4   23.96    1.67
   1  -4   4   27.77    2.05
   1  -4   4   25.76    1.95
   1  -4   4   26.25    1.84
   1  -4   4   26.56    1.77
  -1   4  -5    2.49    0.28
  -1   4  -5    2.52    0.31
  -1   4  -5    2.71    0.31
  -1   4  -5    3.17    0.42
  -1   4  -5    2.62    0.34
   1  -4   5    2.68    0.39
   1  -4   5    2.73    0.37
  -1   4  -6   15.76    1.33
  -1   4  -6   17.32    1.38
  -1   4  -6   17.04    1.12
  -1   4  -6   16.71    1.27
  -1   4  -6   16.35    1.22
   1  -4   6   20.59    1.40
   1  -4   6   18.07    1.43
  -1   4  -7    1.26    0.34
  -1   4  -7    1.37    0.26
  -1   4  -7    1.06    0.31
  -1   4  -7    1.63    0.27
   1  -4   7    1.23    0.33
   1  -4   7    1.27    0.33
  -1   4  -8    4.26    0.45
  -1   4  -8    4.05    0.57
  -1   4  -8    4.38    0.49
  -1   4  -8    4.01    0.53
   1  -4   8    4.36    0.56
   1  -4   8    3.90    0.56
  -1   4  -9    0.22    0.37
  -1   4  -9   -0.15    0.26
  -1   4  -9    0.19    0.25
   1  -4   9   -0.15    0.28
  -1   4 -10    2.52    0.43
  -1   4 -10    2.92    0.59
   1  -4  10    3.20    0.50
  -1   5  10    0.04    0.24
  -1   5   9    0.38    0.31
  -1   5   9    0.36    0.23
  -1   5   8    1.20    0.24
  -1   5   8    1.60    0.35
   1  -5  -8    1.07    0.43
  -1   5   7    4.78    0.45
  -1   5   7    5.58    0.61
   1  -5  -7    5.79    0.76
  -1   5   6    9.53    0.86
  -1   5   6    9.13    0.67
   1  -5  -6    9.17    0.98
  -1   5   5   12.70    0.83
  -1   5   5   12.18    0.81
  -1   5   5   11.82    1.04
   1  -5  -5   11.42    1.15
  -1   5   4    6.85    0.46
  -1   5   4    6.83    0.48
  -1   5   4    6.71    0.64
   1  -5  -4    5.47    0.67
  -1   5   3    8.11    0.54
  -1   5   3    7.96    0.51
  -1   5   3    7.98    0.71
   1  -5  -3    6.12    0.72
  -1   5   2    7.63    0.69
  -1   5   2    7.18    0.54
  -1   5   2    7.22    0.61
  -1   5   2    7.85    0.51
  -1   5   1   21.57    1.36
  -1   5   1   20.50    1.39
  -1   5   1   21.21    1.65
  -1   5   1   21.26    1.50
   1  -5  -1   21.90    1.71
  -1   5   0   14.03    1.06
  -1   5   0   14.19    1.15
  -1   5   0   14.25    1.00
  -1   5   0   13.97    0.94
   1  -5   0   14.86    1.18
  -1   5  -1   30.82    2.16
  -1   5  -1   30.15    2.06
  -1   5  -1   31.38    1.99
  -1   5  -1   31.26    1.77
  -1   5  -1   31.72    2.34
   1  -5   1   31.79    2.23
   1  -5   1   30.63    2.37
  -1   5  -2   14.44    1.11
  -1   5  -2   14.95    0.87
  -1   5  -2   15.21    1.17
  -1   5  -2   15.13    1.00
   1  -5   2   13.17    1.07
   1  -5   2   13.64    1.19
  -1   5  -3   10.51    0.65
  -1   5  -3   10.60    0.75
  -1   5  -3   10.61    0.87
   1  -5   3    9.19    0.82
   1  -5   3    9.38    0.90
  -1   5  -4    4.78    0.40
  -1   5  -4    5.02    0.39
  -1   5  -4    5.44    0.45
  -1   5  -4    5.03    0.55
   1  -5   4    4.04    0.49
   1  -5   4    4.13    0.53
  -1   5  -5    8.36    0.70
  -1   5  -5    8.56    0.73
  -1   5  -5    8.96    0.64
  -1   5  -5    9.75    0.73
  -1   5  -5    8.59    0.85
   1  -5   5   10.09    0.88
   1  -5   5   11.06    0.85
  -1   5  -6    0.02    0.15
  -1   5  -6    0.11    0.14
  -1   5  -6    0.21    0.19
  -1   5  -6   -0.05    0.27
  -1   5  -6    0.01    0.16
   1  -5   6    0.21    0.25
   1  -5   6    0.20    0.25
  -1   5  -7    4.46    0.45
  -1   5  -7    3.81    0.41
  -1   5  -7    4.32    0.49
  -1   5  -7    3.60    0.57
   1  -5   7    3.69    0.54
   1  -5   7    4.24    0.57
  -1   5  -8    4.14    0.51
  -1   5  -8    4.20    0.63
  -1   5  -8    3.77    0.43
  -1   5  -8    4.13    0.47
   1  -5   8    4.49    0.60
   1  -5   8    3.95    0.60
  -1   5  -9    6.47    0.79
  -1   5  -9    5.77    0.61
  -1   5  -9    5.53    0.66
  -1   6   9    2.22    0.34
  -1   6   9    2.14    0.45
  -1   6   8    4.91    0.61
  -1   6   8    4.28    0.45
  -1   6   7   -0.05    0.23
  -1   6   7   -0.08    0.13
   1  -6  -7    0.10    0.32
  -1   6   6    5.43    0.46
  -1   6   6    5.40    0.45
  -1   6   6    5.09    0.61
   1  -6  -6    6.78    0.76
  -1   6   5    6.52    0.71
  -1   6   5    6.62    0.51
   1  -6  -5    7.59    0.79
  -1   6   4    5.54    0.42
  -1   6   4    5.67    0.62
   1  -6  -4    5.62    0.64
  -1   6   3   25.52    1.63
  -1   6   3   24.72    1.59
  -1   6   3   26.04    1.76
  -1   6   3   23.98    1.95
   1  -6  -3   25.43    2.07
  -1   6   2   18.75    1.30
  -1   6   2   21.23    1.57
  -1   6   2   19.85    1.26
  -1   6   2   19.78    1.41
   1  -6  -2   18.69    1.61
  -1   6   1   21.40    1.67
  -1   6   1   20.59    1.52
  -1   6   1   20.13    1.42
  -1   6   1   22.13    1.37
  -1   6   0    9.30    0.80
  -1   6   0    8.78    0.63
  -1   6   0    8.73    0.74
   1  -6   0    7.94    0.81
  -1   6  -1    1.06    0.24
  -1   6  -1    0.71    0.24
  -1   6  -1    0.77    0.15
   1  -6   1    0.37    0.12
   1  -6   1    0.21    0.22
  -1   6  -2   13.02    1.04
  -1   6  -2   11.88    0.90
  -1   6  -2   13.13    0.78
  -1   6  -2   11.39    1.07
   1  -6   2   14.57    1.00
   1  -6   2   12.65    1.13
  -1   6  -3   12.21    0.80
  -1   6  -3   11.57    0.91
  -1   6  -3   12.87    1.07
   1  -6   3   14.14    1.04
   1  -6   3   14.28    1.17
  -1   6  -4    8.04    0.57
  -1   6  -4    9.29    0.81
  -1   6  -4    8.11    0.66
   1  -6   4    7.91    0.83
   1  -6   4    8.04    0.76
  -1   6  -5   13.53    1.15
  -1   6  -5   13.51    0.87
  -1   6  -5   13.20    0.95
  -1   6  -5   11.56    0.96
   1  -6   5   13.81    1.12
   1  -6   5   13.12    1.19
  -1   6  -6    4.54    0.41
  -1   6  -6    4.37    0.47
  -1   6  -6    4.22    0.60
  -1   6  -6    4.46    0.41
   1  -6   6    3.33    0.55
   1  -6   6    3.30    0.52
  -1   6  -7    3.24    0.37
  -1   6  -7    3.03    0.56
  -1   6  -7    3.13    0.36
   1  -6   7    2.59    0.50
   1  -6   7    3.23    0.50
  -1   6  -8    2.03    0.33
  -1   6  -8    1.47    0.49
  -1   6  -8    2.11    0.33
   1  -6   8    1.91    0.46
   1  -6   8    2.18    0.48
  -1   6  -9   -0.12    0.22
  -1   6  -9    0.07    0.41
   1  -6   9    0.09    0.36
  -1   7   8    1.27    0.42
  -1   7   8    2.07    0.30
  -1   7   7    3.19    0.52
  -1   7   7    3.20    0.35
  -1   7   6    3.86    0.54
  -1   7   6    3.41    0.35
  -1   7   5    0.98    0.33
  -1   7   5    1.24    0.19
  -1   7   4    1.10    0.18
  -1   7   4    1.51    0.34
  -1   7   3    6.36    0.60
  -1   7   3    6.49    0.49
  -1   7   3    6.72    0.69
  -1   7   2    0.60    0.27
  -1   7   2    0.63    0.24
  -1   7   2    0.69    0.15
  -1   7   1    4.33    0.49
  -1   7   1    4.08    0.52
  -1   7   1    4.32    0.37
   1  -7  -1    3.93    0.55
  -1   7   0   18.23    1.38
  -1   7   0   18.77    1.22
  -1   7   0   16.90    1.48
   1  -7   0   18.47    1.55
  -1   7  -1   43.98    3.23
  -1   7  -1   42.55    2.72
  -1   7  -1   45.25    2.99
   1  -7   1   39.33    3.25
  -1   7  -2    5.53    0.60
  -1   7  -2    5.52    0.61
  -1   7  -2    5.33    0.47
  -1   7  -2    5.62    0.35
   1  -7   2    3.95    0.59
   1  -7   2    4.48    0.47
  -1   7  -3    8.67    0.57
  -1   7  -3    8.15    0.68
  -1   7  -3    9.38    0.86
   1  -7   3    8.19    0.87
  -1   7  -4    1.39    0.20
  -1   7  -4    1.16    0.26
  -1   7  -4    1.67    0.41
   1  -7   4    1.05    0.37
  -1   7  -5    3.85    0.46
  -1   7  -5    4.05    0.60
  -1   7  -5    3.73    0.37
   1  -7   5    5.35    0.60
   1  -7   5    5.03    0.63
  -1   7  -6    0.91    0.37
  -1   7  -6    1.09    0.23
   1  -7   6    1.73    0.42
   1  -7   6    0.94    0.36
  -1   7  -7    2.47    0.52
   1  -7   7    2.53    0.51
   1  -7   7    2.32    0.52
  -1   7  -8    2.24    0.55
  -1   7  -8    1.96    0.31
   1  -7   8    1.63    0.49
  -1   8   7   -0.18    0.29
  -1   8   7    0.32    0.19
  -1   8   6    1.75    0.42
  -1   8   6    1.61    0.26
  -1   8   5    2.25    0.27
  -1   8   5    1.46    0.41
  -1   8   4    1.30    0.38
  -1   8   4    1.45    0.22
  -1   8   3    3.69    0.34
  -1   8   3    3.06    0.52
  -1   8   2    1.12    0.31
  -1   8   2    1.70    0.23
  -1   8   2    1.32    0.36
  -1   8   1    3.19    0.34
  -1   8   1    3.65    0.50
  -1   8   1    3.72    0.47
   1  -8  -1    2.93    0.51
  -1   8   0    9.94    0.71
  -1   8   0    8.48    0.91
  -1   8   0    9.82    0.86
   1  -8   0    7.95    0.94
  -1   8  -1    0.13    0.25
  -1   8  -1   -0.22    0.24
  -1   8  -1    0.21    0.16
   1  -8   1    0.34    0.29
  -1   8  -2    4.17    0.55
  -1   8  -2    3.14    0.53
  -1   8  -2    3.81    0.41
   1  -8   2    4.46    0.61
  -1   8  -3    1.17    0.16
  -1   8  -3    1.03    0.25
  -1   8  -3    0.80    0.37
   1  -8   3    1.16    0.37
  -1   8  -4    4.36    0.61
  -1   8  -4    3.13    0.30
  -1   8  -4    3.16    0.40
   1  -8   4    2.89    0.55
  -1   8  -5    3.57    0.45
  -1   8  -5    3.74    0.61
   1  -8   5    3.18    0.57
  -1   8  -6    1.39    0.45
   1  -8   6    0.74    0.40
  -1   8  -7    0.76    0.47
   1  -8   7    0.58    0.43
   1  -8   7    0.71    0.42
  -1   9   6    0.86    0.40
  -1   9   6    0.82    0.23
  -1   9   5    0.49    0.36
  -1   9   5    0.56    0.20
  -1   9   4    0.37    0.18
  -1   9   4    0.76    0.34
  -1   9   3    1.34    0.41
  -1   9   3    1.16    0.23
  -1   9   2    0.03    0.27
  -1   9   2    0.02    0.14
   1  -9  -2   -0.01    0.31
  -1   9   1   -0.08    0.26
  -1   9   1    0.22    0.17
  -1   9   1    0.33    0.31
   1  -9  -1    0.35    0.37
  -1   9   0    2.70    0.49
  -1   9   0    2.71    0.33
  -1   9   0    2.55    0.47
   1  -9   0    3.39    0.57
  -1   9  -1    3.16    0.38
  -1   9  -1    3.89    0.55
  -1   9  -1    3.28    0.55
   1  -9   1    3.10    0.60
  -1   9  -2    5.16    0.52
  -1   9  -2    5.89    0.71
  -1   9  -2    5.23    0.70
   1  -9   2    5.18    0.75
  -1   9  -3    1.08    0.27
  -1   9  -3    0.87    0.40
   1  -9   3    1.22    0.43
  -1   9  -4    0.42    0.39
  -1   9  -4    0.24    0.24
   1  -9   4    0.06    0.36
  -1   9  -5    0.69    0.29
  -1   9  -5    0.97    0.46
   1  -9   5    0.01    0.35
  -1  10   4    0.53    0.40
  -1  10   4    0.61    0.23
  -1  10   3    0.77    0.24
  -1  10   3    0.93    0.42
   1 -10  -3    0.38    0.44
  -1  10   2   -0.09    0.17
  -1  10   2   -0.04    0.31
   1 -10  -2    0.26    0.42
  -1  10   1    2.07    0.50
  -1  10   1    1.99    0.30
   1 -10  -1    1.09    0.49
  -1  10   0    3.00    0.54
  -1  10   0    2.63    0.35
  -1  10   0    2.45    0.51
   1 -10   0    2.66    0.58
  -1  10  -1    0.25    0.38
  -1  10  -1    0.41    0.37
  -1  10  -1    0.26    0.21
   1 -10   1    0.02    0.37
  -1  10  -2    1.17    0.45
  -1  10  -2    1.51    0.46
  -1  10  -2    1.38    0.30
   1 -10   2    1.74    0.53
  -1  10  -3    1.29    0.33
  -1  10  -3    1.84    0.52
   1 -10   3    2.14    0.56
  -2 -10   4    0.66    0.42
   2  10  -4    0.27    0.37
   2  10  -4    1.08    0.33
   2  10  -4    1.22    0.46
  -2 -10   3    0.19    0.37
   2  10  -3    0.17    0.36
   2  10  -3    0.18    0.25
   2  10  -3    0.06    0.31
  -2 -10   2    3.22    0.61
   2  10  -2    2.93    0.54
   2  10  -2    2.32    0.38
   2  10  -2    2.35    0.52
  -2 -10   1    0.43    0.40
   2  10  -1    0.53    0.25
   2  10  -1    0.79    0.39
  -2 -10   0    0.27    0.36
   2  10   0   -0.13    0.31
   2  10   0    0.21    0.23
   2  10   1    0.39    0.23
   2  10   1   -0.08    0.34
   2  10   2    0.52    0.25
   2  10   2    1.02    0.43
   2  10   3    2.99    0.41
   2  10   3    3.11    0.56
   2   9  -6    0.36    0.39
  -2  -9   5    2.30    0.51
   2   9  -5    2.36    0.53
   2   9  -5    2.02    0.37
  -2  -9   4    1.15    0.41
   2   9  -4    0.99    0.38
   2   9  -4    1.15    0.42
   2   9  -4    0.93    0.27
  -2  -9   3    0.82    0.39
   2   9  -3    0.19    0.22
   2   9  -3    0.35    0.34
   2   9  -3    0.24    0.32
  -2  -9   2    2.46    0.52
  -2  -9   2    2.94    0.38
   2   9  -2    3.38    0.51
   2   9  -2    2.76    0.51
   2   9  -2    2.99    0.39
  -2  -9   1    0.99    0.37
   2   9  -1    0.58    0.32
   2   9  -1    0.57    0.22
   2   9  -1    0.93    0.33
   2   9   0    1.50    0.42
   2   9   0    1.53    0.29
   2   9   1    1.18    0.27
   2   9   1    1.39    0.41
   2   9   2    0.10    0.32
   2   9   2    0.08    0.20
   2   9   3    1.51    0.41
   2   9   3    1.36    0.28
   2   9   4    1.98    0.33
   2   9   4    1.14    0.44
   2   9   5    1.61    0.32
   2   9   5    1.04    0.44
  -2  -8   7    3.20    0.57
   2   8  -7    3.48    0.64
  -2  -8   6    2.18    0.46
  -2  -8   6    2.26    0.50
   2   8  -6    2.46    0.51
  -2  -8   5    1.14    0.39
   2   8  -5    1.35    0.44
   2   8  -5    1.22    0.31
   2   8  -5    1.33    0.23
  -2  -8   4    0.43    0.32
   2   8  -4    0.86    0.18
   2   8  -4    0.94    0.33
   2   8  -4    0.89    0.38
   2   8  -4    0.55    0.23
  -2  -8   3    0.44    0.32
   2   8  -3    0.16    0.26
   2   8  -3    0.34    0.21
   2   8  -3    0.11    0.29
  -2  -8   2    5.55    0.71
  -2  -8   2    5.13    0.56
   2   8  -2    7.06    0.68
   2   8  -2    7.12    0.58
   2   8  -2    5.97    0.67
  -2  -8   1    0.09    0.17
   2   8  -1    0.61    0.30
   2   8  -1    0.44    0.19
   2   8  -1    0.49    0.27
   2   8   0    1.52    0.32
   2   8   0    1.22    0.33
   2   8   0    1.24    0.24
   2   8   1    5.20    0.63
   2   8   1    4.86    0.48
   2   8   2    5.04    0.48
   2   8   2    4.44    0.62
   2   8   3    6.06    0.55
   2   8   3    5.94    0.73
   2   8   4    1.80    0.30
   2   8   4    1.95    0.46
   2   8   5    0.59    0.23
   2   8   5    0.55    0.35
   2   8   6    2.78    0.54
   2   8   6    3.14    0.41
  -2  -7   9    3.87    0.63
   2   7  -9    4.21    0.47
   2   7  -9    3.67    0.68
  -2  -7   8    2.26    0.50
   2   7  -8    0.94    0.43
  -2  -7   7    3.05    0.51
   2   7  -7    1.61    0.47
   2   7  -7    1.75    0.29
  -2  -7   6    0.07    0.25
  -2  -7   6    0.34    0.31
   2   7  -6    0.41    0.34
   2   7  -6    0.18    0.17
  -2  -7   5   11.43    1.07
  -2  -7   5   11.05    1.03
   2   7  -5   11.92    1.05
   2   7  -5   10.81    0.88
   2   7  -5   11.33    0.77
  -2  -7   4    3.77    0.54
  -2  -7   4    3.75    0.53
   2   7  -4    4.82    0.47
   2   7  -4    4.17    0.52
   2   7  -4    4.20    0.37
   2   7  -4    4.82    0.56
  -2  -7   3   15.02    1.48
   2   7  -3   19.12    1.27
   2   7  -3   19.88    1.44
   2   7  -3   18.05    1.48
   2   7  -3   18.40    1.10
  -2  -7   2   12.44    1.23
  -2  -7   2   14.54    1.13
   2   7  -2   15.16    1.22
   2   7  -2   14.20    1.02
   2   7  -2   15.13    1.16
  -2  -7   1    6.23    0.55
   2   7  -1    5.87    0.52
   2   7  -1    5.34    0.63
   2   7  -1    5.96    0.60
   2   7   0    6.07    0.64
   2   7   0    5.71    0.50
   2   7   0    6.08    0.58
   2   7   1    3.96    0.40
   2   7   1    4.29    0.44
   2   7   1    4.09    0.52
   2   7   2    2.39    0.42
   2   7   2    2.04    0.28
   2   7   3    4.51    0.43
   2   7   3    4.85    0.58
   2   7   4    3.38    0.37
   2   7   4    3.85    0.54
   2   7   5    5.26    0.65
   2   7   5    4.82    0.48
   2   7   6    1.93    0.32
   2   7   6    1.97    0.33
   2   7   6    2.39    0.47
   2   7   7    0.45    0.23
   2   7   7    0.29    0.34
  -2  -6   9    0.87    0.39
   2   6  -9    1.13    0.36
   2   6  -9    1.21    0.30
   2   6  -9    1.02    0.44
   2   6  -9    1.14    0.29
  -2  -6   8    2.65    0.53
   2   6  -8    4.79    0.68
   2   6  -8    3.92    0.42
   2   6  -8    4.64    0.54
   2   6  -8    4.49    0.47
  -2  -6   7    4.59    0.63
   2   6  -7    4.60    0.48
   2   6  -7    5.58    0.56
   2   6  -7    5.03    0.46
   2   6  -7    4.84    0.67
  -2  -6   6   10.04    0.95
  -2  -6   6   10.24    0.95
   2   6  -6    9.84    0.80
   2   6  -6   10.81    0.86
   2   6  -6    9.55    0.95
   2   6  -6    9.35    0.71
   2   6  -6   10.96    0.83
  -2  -6   5   21.20    1.49
  -2  -6   5   18.67    1.51
   2   6  -5   17.04    1.15
   2   6  -5   18.76    1.30
   2   6  -5   16.79    1.45
  -2  -6   4    6.84    0.74
  -2  -6   4    7.36    0.74
   2   6  -4    8.42    0.64
   2   6  -4    7.79    0.55
   2   6  -4    7.90    0.77
   2   6  -4    8.13    0.74
  -2  -6   3    0.38    0.22
  -2  -6   3    0.55    0.24
   2   6  -3    1.01    0.25
   2   6  -3    1.00    0.16
   2   6  -3    0.97    0.20
   2   6  -3    1.11    0.28
  -2  -6   2    5.16    0.59
  -2  -6   2    6.44    0.59
  -2  -6   2    6.55    0.53
   2   6  -2    5.38    0.57
   2   6  -2    5.85    0.49
   2   6  -2    5.50    0.58
   2   6  -2    5.55    0.41
  -2  -6   1   10.41    0.91
   2   6  -1   12.64    0.94
   2   6  -1   12.16    0.84
   2   6  -1   12.12    1.00
  -2  -6   0   13.43    1.08
   2   6   0   15.09    1.06
   2   6   0   14.39    0.98
   2   6   0   14.15    1.17
   2   6   1   32.68    2.27
   2   6   1   33.23    2.54
   2   6   1   34.72    2.16
   2   6   2   18.60    1.49
   2   6   2   17.90    1.22
   2   6   3    6.59    0.69
   2   6   3    6.55    0.53
   2   6   4    4.11    0.51
   2   6   4    3.64    0.38
   2   6   5    0.81    0.31
   2   6   5    1.13    0.22
   2   6   6    5.74    0.54
   2   6   6    5.95    0.56
   2   6   6    5.86    0.71
   2   6   7    1.15    0.27
   2   6   7    1.30    0.39
   2   6   8    1.75    0.34
   2   6   8    1.50    0.44
  -2  -5  10    2.52    0.49
   2   5 -10    2.38    0.50
   2   5 -10    3.09    0.59
   2   5 -10    3.35    0.45
  -2  -5   9    3.40    0.54
   2   5  -9    4.00    0.56
   2   5  -9    4.83    0.51
   2   5  -9    4.51    0.66
  -2  -5   8    0.40    0.30
   2   5  -8    0.31    0.21
   2   5  -8    0.27    0.20
   2   5  -8    0.39    0.27
   2   5  -8    0.37    0.33
  -2  -5   7   14.35    1.05
   2   5  -7   10.68    0.98
   2   5  -7   10.55    1.04
   2   5  -7    9.96    0.87
   2   5  -7   11.78    0.80
  -2  -5   6    1.52    0.30
  -2  -5   6    1.15    0.32
   2   5  -6    1.44    0.23
   2   5  -6    1.45    0.26
   2   5  -6    1.72    0.24
   2   5  -6    1.22    0.34
   2   5  -6    1.45    0.29
  -2  -5   5    7.20    0.74
  -2  -5   5    6.62    0.73
   2   5  -5    8.97    0.65
   2   5  -5    8.09    0.79
   2   5  -5    7.83    0.57
   2   5  -5    8.64    0.72
   2   5  -5    8.94    0.67
  -2  -5   4   10.83    1.01
  -2  -5   4   10.87    1.04
   2   5  -4   13.29    1.03
   2   5  -4   13.06    0.81
   2   5  -4   13.59    0.99
   2   5  -4   12.64    1.04
   2   5  -4   12.89    1.04
   2   5  -4   13.15    0.91
  -2  -5   3   14.55    1.33
  -2  -5   3   14.90    1.27
  -2  -5   3   15.46    1.21
   2   5  -3   16.87    1.15
   2   5  -3   17.89    1.29
   2   5  -3   17.85    1.22
   2   5  -3   18.23    1.03
   2   5  -3   18.37    1.34
  -2  -5   2   11.95    0.90
  -2  -5   2   11.62    0.92
  -2  -5   2   11.81    0.87
   2   5  -2   11.24    0.95
   2   5  -2   11.53    0.92
   2   5  -2   11.70    0.82
   2   5  -2   11.38    0.72
  -2  -5   1   36.25    2.59
  -2  -5   1   35.02    2.31
  -2  -5   1   35.01    2.51
   2   5  -1   34.87    2.36
   2   5  -1   38.45    2.80
   2   5  -1   36.71    2.29
   2   5  -1   34.92    2.44
   2   5  -1   35.55    2.66
  -2  -5   0   20.29    1.38
  -2  -5   0   20.59    1.36
   2   5   0   17.48    1.22
   2   5   0   18.19    1.45
   2   5   0   17.33    1.31
   2   5   0   17.92    1.51
  -2  -5  -1   12.32    0.80
   2   5   1   10.17    0.77
   2   5   1    8.93    0.77
   2   5   1   10.24    0.74
   2   5   1    9.79    0.88
  -2  -5  -2    9.76    0.81
   2   5   2   11.92    0.78
   2   5   2   11.03    0.93
   2   5   2   11.72    0.77
   2   5   2   10.52    0.80
   2   5   3   21.38    1.65
   2   5   3   20.45    1.38
   2   5   4    9.80    0.90
   2   5   4    9.77    0.72
   2   5   5    2.42    0.30
   2   5   5    2.28    0.29
   2   5   5    2.51    0.41
   2   5   6    3.16    0.37
   2   5   6    3.39    0.49
   2   5   7    1.50    0.39
   2   5   7    1.49    0.30
   2   5   8    0.24    0.23
   2   5   8    0.58    0.33
   2   5   9    1.20    0.42
   2   5   9    1.17    0.33
   2   4 -11    0.06    0.25
  -2  -4  10    2.27    0.41
   2   4 -10    1.83    0.35
   2   4 -10    1.40    0.49
   2   4 -10    1.76    0.44
  -2  -4   9    0.83    0.30
   2   4  -9    1.29    0.28
   2   4  -9    0.73    0.40
  -2  -4   8    5.95    0.62
   2   4  -8    5.02    0.53
   2   4  -8    4.64    0.63
   2   4  -8    5.28    0.49
  -2  -4   7    1.48    0.38
  -2  -4   7    2.02    0.37
  -2  -4   7    2.39    0.34
   2   4  -7    2.28    0.39
   2   4  -7    2.06    0.44
   2   4  -7    2.54    0.29
   2   4  -7    1.83    0.28
  -2  -4   6   29.11    2.02
  -2  -4   6   30.08    2.11
  -2  -4   6   29.08    2.16
   2   4  -6   29.00    2.34
   2   4  -6   28.89    2.01
   2   4  -6   26.74    2.08
   2   4  -6   27.49    1.89
   2   4  -6   27.99    1.71
  -2  -4   5   10.66    0.84
  -2  -4   5   10.17    0.82
  -2  -4   5   10.32    0.81
   2   4  -5    9.36    0.85
   2   4  -5    9.09    0.73
   2   4  -5    9.09    0.71
   2   4  -5    8.50    0.84
   2   4  -5    8.69    0.64
  -2  -4   4   35.28    2.40
  -2  -4   4   34.24    2.26
  -2  -4   4   32.97    2.49
   2   4  -4   34.28    2.66
   2   4  -4   32.77    2.31
   2   4  -4   31.56    1.96
   2   4  -4   35.26    2.37
   2   4  -4   33.69    2.17
  -2  -4   3   11.35    0.86
  -2  -4   3   10.70    0.81
  -2  -4   3   11.55    0.84
   2   4  -3    9.48    0.83
   2   4  -3    9.40    0.85
   2   4  -3   10.48    0.74
   2   4  -3   10.92    0.86
   2   4  -3    9.96    0.66
  -2  -4   2   59.45    3.97
  -2  -4   2   61.81    3.55
  -2  -4   2   60.67    3.84
   2   4  -2   53.67    3.94
   2   4  -2   55.23    3.73
   2   4  -2   52.79    3.49
   2   4  -2   53.38    4.03
   2   4  -2   52.95    3.93
   2   4  -2   54.80    3.17
  -2  -4   1    0.46    0.11
  -2  -4   1    0.27    0.14
  -2  -4   1    0.36    0.13
   2   4  -1    0.94    0.18
   2   4  -1    0.75    0.13
   2   4  -1    0.68    0.16
   2   4  -1    0.75    0.10
   2   4  -1    0.56    0.15
  -2  -4   0   51.15    3.66
  -2  -4   0   49.55    3.81
  -2  -4   0   48.61    3.36
   2   4   0   57.72    3.35
   2   4   0   56.38    3.90
   2   4   0   57.61    4.19
   2   4   0   56.20    3.55
  -2  -4  -1    1.44    0.19
   2   4   1    2.52    0.29
   2   4   1    2.24    0.25
   2   4   1    2.29    0.22
   2   4   1    2.18    0.22
  -2  -4  -2   51.25    3.48
   2   4   2   48.23    3.11
   2   4   2   50.11    3.21
   2   4   2   48.73    3.60
   2   4   2   47.60    3.08
   2   4   3   12.50    1.02
   2   4   3   11.90    0.84
   2   4   3   12.34    0.87
   2   4   4    1.75    0.23
   2   4   4    1.99    0.31
   2   4   5    7.87    0.63
   2   4   5    8.38    0.77
   2   4   5    7.89    0.63
   2   4   6    5.37    0.61
   2   4   6    5.05    0.48
   2   4   7    0.94    0.24
   2   4   7    0.64    0.30
   2   4   8    4.58    0.60
   2   4   8    4.88    0.52
   2   4   9    3.69    0.57
   2   4   9    4.13    0.53
   2   3 -11    5.02    0.59
   2   3 -11    4.28    0.70
  -2  -3  10    0.21    0.23
   2   3 -10    0.02    0.36
   2   3 -10    0.19    0.24
  -2  -3   9   16.28    1.50
  -2  -3   9   18.12    1.48
   2   3  -9   23.03    1.52
   2   3  -9   19.95    1.79
   2   3  -9   19.43    1.59
  -2  -3   8    1.49    0.29
  -2  -3   8    1.31    0.37
   2   3  -8    0.82    0.32
   2   3  -8    0.97    0.25
   2   3  -8    0.67    0.33
  -2  -3   7   14.25    1.06
  -2  -3   7   14.59    1.06
  -2  -3   7   13.07    1.06
   2   3  -7   12.08    1.10
   2   3  -7   12.88    1.21
   2   3  -7   12.03    0.99
   2   3  -7   11.32    0.85
  -2  -3   6    2.16    0.35
  -2  -3   6    2.11    0.31
  -2  -3   6    2.72    0.30
   2   3  -6    1.84    0.25
   2   3  -6    2.34    0.28
   2   3  -6    2.03    0.26
   2   3  -6    1.80    0.38
   2   3  -6    1.88    0.34
  -2  -3   5   20.45    1.66
  -2  -3   5   19.17    1.70
  -2  -3   5   18.11    1.58
   2   3  -5   24.97    1.91
   2   3  -5   25.06    1.53
   2   3  -5   26.06    1.70
   2   3  -5   25.62    1.39
   2   3  -5   25.03    1.62
  -2  -3   4    3.26    0.31
  -2  -3   4    2.91    0.35
  -2  -3   4    3.01    0.33
   2   3  -4    2.50    0.32
   2   3  -4    2.41    0.26
   2   3  -4    2.19    0.25
   2   3  -4    2.58    0.24
   2   3  -4    2.32    0.33
  -2  -3   3   26.69    2.00
  -2  -3   3   25.55    2.22
  -2  -3   3   25.98    2.13
   2   3  -3   32.88    1.95
   2   3  -3   32.52    2.42
   2   3  -3   33.66    2.23
   2   3  -3   31.75    2.09
   2   3  -3   32.74    1.77
   2   3  -3   32.61    2.11
  -2  -3   2   14.78    1.05
  -2  -3   2   15.03    1.00
  -2  -3   2   14.15    1.05
   2   3  -2   13.92    1.08
   2   3  -2   13.49    0.85
   2   3  -2   14.69    0.95
   2   3  -2   13.88    1.03
  -2  -3   1   80.88    5.03
  -2  -3   1   87.78    5.46
  -2  -3   1   81.78    5.71
   2   3  -1   78.08    4.54
   2   3  -1   82.55    5.69
   2   3  -1   79.35    5.30
   2   3  -1   77.39    5.03
   2   3  -1   79.84    4.99
   2   3  -1   81.63    5.78
  -2  -3   0   10.86    0.72
  -2  -3   0   10.45    0.70
  -2  -3   0   10.65    0.66
   2   3   0    8.45    0.74
   2   3   0    8.38    0.63
   2   3   0    8.56    0.67
   2   3   0    8.91    0.66
  -2  -3  -1   86.46    6.04
  -2  -3  -1   86.43    5.77
  -2  -3  -1   87.27    5.30
   2   3   1   83.69    5.32
   2   3   1   89.14    6.67
   2   3   1   86.05    5.57
   2   3   1   83.80    6.14
   2   3   1   85.45    5.29
  -2  -3  -2   10.50    0.71
  -2  -3  -2   10.05    0.70
   2   3   2    8.38    0.66
   2   3   2    8.27    0.76
   2   3   2    9.02    0.64
  -2  -3  -3   53.09    3.90
   2   3   3   59.90    4.18
   2   3   3   58.44    3.61
   2   3   3   59.87    3.60
  -2  -3  -4    7.46    0.63
   2   3   4    8.66    0.61
   2   3   4    8.74    0.73
   2   3   4    7.70    0.60
   2   3   4    7.85    0.61
   2   3   5   19.48    1.56
   2   3   5   20.18    1.34
   2   3   6   11.02    0.84
   2   3   6   10.97    0.97
   2   3   7    9.04    0.82
   2   3   7    7.56    0.69
   2   3   8    1.62    0.32
   2   3   8    1.62    0.36
   2   3   9    0.97    0.34
   2   3   9    1.43    0.37
   2   3  10    0.23    0.31
   2   3  10   -0.10    0.30
   2   2 -11    0.20    0.39
  -2  -2  10    1.21    0.39
   2   2 -10    0.34    0.38
   2   2 -10    0.46    0.38
  -2  -2   9    3.50    0.55
  -2  -2   9    3.32    0.38
   2   2  -9    3.82    0.56
   2   2  -9    3.98    0.44
   2   2  -9    3.94    0.62
  -2  -2   8   18.90    1.54
  -2  -2   8   18.77    1.50
   2   2  -8   22.52    1.62
   2   2  -8   21.73    1.53
   2   2  -8   22.45    1.88
  -2  -2   7    7.47    0.71
  -2  -2   7    8.77    0.77
  -2  -2   7    7.97    0.70
   2   2  -7    8.37    0.87
   2   2  -7    8.66    0.81
   2   2  -7    9.83    0.71
   2   2  -7    9.03    0.62
  -2  -2   6   63.96    4.34
  -2  -2   6   62.65    4.09
  -2  -2   6   60.88    4.56
   2   2  -6   64.27    3.65
   2   2  -6   66.14    4.33
   2   2  -6   61.40    5.05
   2   2  -6   66.40    3.99
  -2  -2   5    3.66    0.37
  -2  -2   5    3.41    0.39
  -2  -2   5    3.51    0.42
  -2  -2   5    3.36    0.33
   2   2  -5    4.68    0.46
   2   2  -5    4.71    0.34
   2   2  -5    4.51    0.36
   2   2  -5    5.01    0.39
   2   2  -5    4.28    0.48
  -2  -2   4   32.11    1.95
  -2  -2   4   32.67    2.12
  -2  -2   4   31.36    1.71
  -2  -2   4   30.93    2.05
   2   2  -4   26.94    1.86
   2   2  -4   27.75    2.01
   2   2  -4   26.04    2.35
   2   2  -4   27.87    1.70
   2   2  -4   27.78    2.01
  -2  -2   3    0.42    0.10
  -2  -2   3    0.24    0.10
  -2  -2   3    0.08    0.07
  -2  -2   3    0.12    0.11
   2   2  -3    0.38    0.09
   2   2  -3    0.10    0.11
   2   2  -3    0.31    0.09
   2   2  -3    0.44    0.13
   2   2  -3    0.30    0.08
   2   2  -3    0.35    0.09
  -2  -2   2   38.32    2.67
  -2  -2   2   37.85    2.23
  -2  -2   2   39.05    2.49
   2   2  -2   39.61    2.23
   2   2  -2   38.54    2.60
   2   2  -2   39.73    2.44
   2   2  -2   40.91    2.81
  -2  -2   1    0.82    0.11
  -2  -2   1    0.71    0.12
  -2  -2   1    0.60    0.11
  -2  -2   1    0.50    0.08
   2   2  -1    0.76    0.10
   2   2  -1    0.70    0.09
   2   2  -1    0.93    0.12
   2   2  -1    0.76    0.13
  -2  -2   0  146.43   10.91
  -2  -2   0  139.17    8.66
  -2  -2   0  152.19   10.37
  -2  -2   0  149.49    9.52
   2   2   0  160.17   11.00
   2   2   0  161.13    9.53
   2   2   0  163.38    9.53
   2   2   0  162.85   10.04
   2   2   0  165.74   10.90
  -2  -2  -1   22.99    1.56
  -2  -2  -1   22.80    1.63
  -2  -2  -1   22.59    1.45
   2   2   1   23.28    1.44
   2   2   1   22.41    1.54
   2   2   1   22.22    1.67
  -2  -2  -2  160.84   10.88
  -2  -2  -2  162.92    9.50
  -2  -2  -2  154.53   10.35
   2   2   2  147.43   10.99
   2   2   2  148.09    9.49
   2   2   2  156.62   10.33
  -2  -2  -3   26.31    1.73
  -2  -2  -3   25.02    1.88
   2   2   3   28.54    1.75
   2   2   3   28.45    2.03
   2   2   3   28.45    1.75
  -2  -2  -4    7.98    0.65
  -2  -2  -4    9.01    0.61
   2   2   4    8.09    0.72
   2   2   4    8.73    0.63
  -2  -2  -5    2.57    0.32
   2   2   5    3.43    0.34
   2   2   5    3.02    0.37
   2   2   6   16.60    1.19
   2   2   6   17.21    1.37
   2   2   7    2.31    0.34
   2   2   7    1.94    0.35
   2   2   8    9.63    0.91
   2   2   8    9.63    0.83
  -2  -2  -9    0.17    0.32
   2   2   9    0.19    0.25
   2   2   9    0.42    0.29
  -2  -2 -10    4.82    0.65
   2   2  10    3.07    0.54
  -2  -1  11    1.60    0.45
  -2  -1  10    0.50    0.33
   2   1 -10    1.00    0.42
   2   1 -10    0.51    0.38
  -2  -1   9   28.57    1.97
   2   1  -9   25.58    2.38
   2   1  -9   27.63    2.03
  -2  -1   8    2.50    0.40
   2   1  -8    2.44    0.48
   2   1  -8    2.95    0.35
   2   1  -8    3.17    0.46
  -2  -1   7   12.99    0.88
  -2  -1   7   13.23    0.80
  -2  -1   7   12.57    0.91
   2   1  -7    8.28    1.04
   2   1  -7    8.02    0.88
   2   1  -7    8.55    0.83
  -2  -1   6    4.23    0.35
  -2  -1   6    3.80    0.42
  -2  -1   6    3.52    0.32
  -2  -1   6    4.41    0.39
  -2  -1   6    4.15    0.37
   2   1  -6    4.27    0.46
   2   1  -6    4.07    0.35
   2   1  -6    4.32    0.53
   2   1  -6    4.41    0.35
   2   1  -6    4.28    0.39
  -2  -1   5   50.88    3.50
  -2  -1   5   53.94    3.94
  -2  -1   5   52.66    3.74
   2   1  -5   54.43    4.39
   2   1  -5   58.22    3.75
   2   1  -5   59.10    3.16
   2   1  -5   56.76    3.69
   2   1  -5   55.75    3.44
  -2  -1   4    3.98    0.31
  -2  -1   4    4.17    0.29
  -2  -1   4    4.07    0.33
  -2  -1   4    4.29    0.38
   2   1  -4    3.42    0.42
   2   1  -4    3.45    0.36
   2   1  -4    3.65    0.32
   2   1  -4    3.54    0.28
   2   1  -4    3.28    0.29
  -2  -1   3  140.33    8.77
  -2  -1   3  145.78    8.01
  -2  -1   3  144.51    8.82
  -2  -1   3  147.88    9.57
  -2  -1   3  151.07   10.13
   2   1  -3  141.94   11.06
   2   1  -3  138.67    8.77
   2   1  -3  140.12    9.55
   2   1  -3  141.41    8.00
   2   1  -3  141.52    9.30
  -2  -1   2   29.84    1.90
  -2  -1   2   30.37    1.70
  -2  -1   2   29.13    2.03
   2   1  -2   30.94    2.13
   2   1  -2   29.52    1.70
   2   1  -2   29.61    1.86
   2   1  -2   30.13    2.00
   2   1  -2   28.33    2.02
  -2  -1   1  102.22    5.60
  -2  -1   1  102.12    5.56
  -2  -1   1   99.50    6.40
  -2  -1   1  100.53    5.08
   2   1  -1   81.58    5.88
   2   1  -1   78.85    5.07
   2   1  -1   81.30    6.42
   2   1  -1   81.61    5.56
  -2  -1   0   20.59    1.35
  -2  -1   0   21.10    1.53
  -2  -1   0   20.47    1.46
   2   1   0   21.97    1.55
   2   1   0   21.55    1.34
   2   1   0   20.65    1.35
   2   1   0   22.04    1.53
   2   1   0   22.43    1.41
  -2  -1  -1  158.12    9.62
  -2  -1  -1  152.01    8.82
  -2  -1  -1  155.22   10.12
   2   1   1  134.79    8.82
   2   1   1  133.91   10.09
   2   1   1  133.62    8.82
   2   1   1  140.78   10.19
  -2  -1  -2   36.48    2.37
  -2  -1  -2   39.28    2.71
  -2  -1  -2   38.61    2.57
   2   1   2   34.98    2.37
   2   1   2   38.62    2.37
   2   1   2   38.97    2.37
   2   1   2   37.32    2.74
  -2  -1  -3   75.50    5.46
  -2  -1  -3   78.95    5.26
  -2  -1  -3   78.17    5.02
   2   1   3   86.57    5.03
   2   1   3   79.19    5.03
   2   1   3   81.63    5.44
   2   1   3   85.93    5.46
   2   1   3   84.91    5.82
  -2  -1  -4    0.64    0.15
  -2  -1  -4    0.75    0.13
  -2  -1  -4    0.79    0.15
   2   1   4    0.83    0.19
   2   1   4    1.03    0.13
   2   1   4    1.09    0.15
   2   1   4    1.21    0.17
  -2  -1  -5   73.38    5.24
  -2  -1  -5   73.23    4.81
  -2  -1  -5   79.78    4.42
  -2  -1  -5   79.12    5.04
   2   1   5   79.04    4.84
   2   1   5   79.40    5.19
   2   1   5   79.14    5.58
   2   1   5   76.03    5.18
  -2  -1  -6    2.83    0.34
   2   1   6    2.85    0.35
   2   1   6    2.80    0.38
   2   1   7   13.83    1.21
   2   1   7   15.27    1.11
  -2  -1  -8    1.31    0.36
   2   1   8    1.82    0.36
   2   1   8    1.49    0.32
  -2  -1  -9    1.68    0.42
   2   1   9    1.41    0.37
   2   1   9    1.44    0.38
  -2  -1 -10    0.49    0.39
   2   1  10    0.20    0.30
  -2   0  11    0.04    0.29
  -2   0  10    4.22    0.53
   2   0 -10    1.96    0.54
   2   0 -10    2.29    0.49
  -2   0   9   -0.13    0.21
   2   0  -9   -0.06    0.26
   2   0  -9    0.09    0.31
  -2   0   8   33.11    2.45
   2   0  -8   37.96    3.12
   2   0  -8   39.33    2.60
  -2   0   7    0.00    0.15
  -2   0   7   -0.01    0.12
   2   0  -7   -0.03    0.21
   2   0  -7    0.00    0.19
  -2   0   6   26.84    1.95
  -2   0   6   26.83    1.98
  -2   0   6   28.15    2.20
   2   0  -6   30.99    2.54
   2   0  -6   33.91    2.11
   2   0  -6   32.39    2.11
   2   0  -6   33.50    1.79
  -2   0   5    0.00    0.07
  -2   0   5   -0.02    0.02
  -2   0   5    0.04    0.10
   2   0  -5    0.05    0.08
   2   0  -5   -0.08    0.07
   2   0  -5   -0.06    0.14
   2   0  -5    0.01    0.12
   2   0  -5   -0.02    0.06
  -2   0   4   36.02    2.08
  -2   0   4   36.67    2.61
  -2   0   4   37.23    2.32
  -2   0   4   33.48    2.28
   2   0  -4   35.63    2.94
   2   0  -4   37.37    2.09
   2   0  -4   37.35    2.47
   2   0  -4   38.72    2.46
   2   0  -4   36.63    2.27
  -2   0   3   -0.05    0.03
  -2   0   3   -0.03    0.04
  -2   0   3    0.01    0.06
  -2   0   3   -0.05    0.04
   2   0  -3    0.09    0.09
   2   0  -3    0.06    0.05
   2   0  -3   -0.08    0.04
   2   0  -3   -0.04    0.04
   2   0  -3   -0.06    0.08
  -2   0   2   80.00    4.17
   2   0  -2   60.94    4.16
   2   0  -2   62.71    4.43
  -2   0   1   -0.13    0.02
  -2   0   1   -0.12    0.02
  -2   0   1   -0.10    0.02
  -2   0   1   -0.14    0.03
  -2   0   1   -0.12    0.02
   2   0  -1   -0.09    0.04
   2   0  -1   -0.14    0.02
   2   0  -1   -0.11    0.02
   2   0  -1   -0.13    0.02
   2   0  -1   -0.10    0.02
  -2   0   0   37.58    2.45
  -2   0   0   37.83    2.65
  -2   0   0   37.77    2.44
  -2   0   0   39.11    2.79
   2   0   0   42.20    2.79
   2   0   0   40.82    2.44
   2   0   0   41.23    2.82
  -2   0  -1   -0.03    0.04
  -2   0  -1    0.00    0.04
  -2   0  -1   -0.09    0.05
  -2   0  -1   -0.05    0.04
   2   0   1    0.01    0.04
   2   0   1   -0.06    0.05
  -2   0  -2  291.20   19.09
  -2   0  -2  289.51   18.49
  -2   0  -2  289.27   20.10
  -2   0  -2  280.92   17.50
   2   0   2  281.75   20.30
  -2   0  -3    0.02    0.07
  -2   0  -3   -0.02    0.06
  -2   0  -3   -0.04    0.10
  -2   0  -3   -0.06    0.07
  -2   0  -3    0.06    0.07
   2   0   3    0.02    0.09
   2   0   3   -0.02    0.07
   2   0   3    0.07    0.08
  -2   0  -4   82.94    5.33
  -2   0  -4   82.17    5.16
  -2   0  -4   81.34    5.62
  -2   0  -4   81.53    4.91
  -2   0  -4   86.80    4.50
   2   0   4   73.42    5.67
   2   0   4   71.15    5.32
   2   0   4   72.92    4.92
  -2   0  -5   -0.08    0.10
  -2   0  -5   -0.02    0.11
  -2   0  -5   -0.16    0.16
  -2   0  -5   -0.05    0.13
  -2   0  -5   -0.10    0.11
   2   0   5    0.04    0.12
   2   0   5    0.02    0.12
   2   0   5   -0.06    0.12
  -2   0  -6   26.73    2.02
  -2   0  -6   27.54    1.73
  -2   0  -6   24.04    2.13
  -2   0  -6   25.99    1.94
   2   0   6   34.17    1.94
   2   0   6   33.67    2.18
  -2   0  -7   -0.15    0.18
  -2   0  -7    0.24    0.23
  -2   0  -7   -0.03    0.16
   2   0   7   -0.04    0.15
   2   0   7    0.02    0.18
   2   0   7    0.01    0.17
  -2   0  -8    6.44    0.75
  -2   0  -8    6.43    0.67
   2   0   8    7.54    0.74
   2   0   8    7.82    0.72
   2   0   8    7.38    0.56
  -2   0  -9   -0.13    0.29
   2   0   9    0.07    0.27
   2   0   9    0.01    0.24
  -2   0 -10    6.43    0.78
   2   0  10    5.48    0.72
  -2   1  11    1.42    0.42
  -2   1  10    0.75    0.31
   2  -1 -10    0.78    0.42
  -2   1   9   30.29    2.02
   2  -1  -9   29.59    2.11
   2  -1  -9   26.62    2.55
  -2   1   8    2.94    0.38
   2  -1  -8    2.89    0.41
   2  -1  -8    2.40    0.50
  -2   1   7   12.19    0.84
  -2   1   7   12.02    0.82
   2  -1  -7    7.84    1.01
   2  -1  -7    8.33    0.82
  -2   1   6    4.52    0.38
  -2   1   6    4.37    0.40
  -2   1   6    4.45    0.40
   2  -1  -6    4.31    0.44
   2  -1  -6    4.26    0.56
   2  -1  -6    3.98    0.34
  -2   1   5   52.48    3.44
  -2   1   5   49.48    3.92
  -2   1   5   51.38    3.41
   2  -1  -5   58.04    3.12
   2  -1  -5   57.37    4.40
   2  -1  -5   62.80    3.67
  -2   1   4    4.36    0.32
  -2   1   4    4.30    0.30
  -2   1   4    4.03    0.34
   2  -1  -4    3.45    0.44
   2  -1  -4    3.56    0.27
   2  -1  -4    3.67    0.36
  -2   1   3  144.75    8.65
  -2   1   3  142.01    8.67
  -2   1   3  138.90   10.02
   2  -1  -3  138.87   10.95
   2  -1  -3  139.51    7.89
   2  -1  -3  145.79    9.18
  -2   1   2   28.97    1.80
  -2   1   2   29.25    2.08
  -2   1   2   28.30    1.79
   2  -1  -2   29.55    1.94
  -2   1   1  102.41    6.50
  -2   1   1  102.33    5.62
  -2   1   1   99.59    5.62
   2  -1  -1   79.52    5.13
   2  -1  -1   84.12    6.47
   2  -1  -1   80.29    5.13
  -2   1   0   21.57    1.21
  -2   1   0   21.20    1.34
  -2   1   0   20.85    1.42
  -2   1   0   20.83    1.33
   2  -1   0   22.37    1.34
   2  -1   0   20.46    1.21
   2  -1   0   22.14    1.55
  -2   1  -1  162.28    9.37
  -2   1  -1  156.83    9.89
  -2   1  -1  159.10    8.54
  -2   1  -1  160.87    9.37
  -2   1  -1  160.90   10.75
  -2   1  -1  157.15   10.22
   2  -1   1  140.36    9.37
   2  -1   1  145.34   10.84
   2  -1   1  135.31    8.54
  -2   1  -2   39.16    2.64
  -2   1  -2   39.08    2.57
  -2   1  -2   37.57    2.78
  -2   1  -2   38.93    2.44
  -2   1  -2   38.57    2.22
   2  -1   2   38.97    2.82
   2  -1   2   39.40    2.45
   2  -1   2   38.98    2.23
  -2   1  -3   75.43    4.46
  -2   1  -3   77.40    5.16
  -2   1  -3   76.91    5.60
  -2   1  -3   72.87    4.88
   2  -1   3   81.98    5.32
   2  -1   3   83.90    4.91
   2  -1   3   84.35    5.66
  -2   1  -4    0.81    0.20
  -2   1  -4    0.75    0.16
  -2   1  -4    0.91    0.16
  -2   1  -4    0.81    0.17
  -2   1  -4    0.67    0.15
   2  -1   4    0.98    0.19
   2  -1   4    0.95    0.19
   2  -1   4    0.99    0.20
  -2   1  -5   76.64    5.54
  -2   1  -5   76.03    5.24
  -2   1  -5   75.77    5.09
  -2   1  -5   77.89    4.42
  -2   1  -5   76.39    4.83
   2  -1   5   78.13    5.26
   2  -1   5   80.78    4.88
   2  -1   5   77.13    5.58
  -2   1  -6    3.16    0.38
  -2   1  -6    3.24    0.42
  -2   1  -6    2.80    0.35
  -2   1  -6    2.96    0.33
   2  -1   6    2.91    0.37
   2  -1   6    3.37    0.40
   2  -1   6    3.18    0.41
  -2   1  -7   20.40    1.35
  -2   1  -7   19.92    1.36
  -2   1  -7   19.97    1.47
   2  -1   7   14.60    1.41
   2  -1   7   16.80    1.33
   2  -1   7   14.44    1.28
  -2   1  -8    1.65    0.39
  -2   1  -8    1.58    0.34
  -2   1  -8    1.74    0.33
   2  -1   8    1.82    0.37
   2  -1   8    1.33    0.28
   2  -1   8    1.36    0.33
  -2   1  -9    1.74    0.36
  -2   1  -9    1.80    0.43
   2  -1   9    0.74    0.36
   2  -1   9    1.27    0.35
   2  -1   9    1.28    0.26
  -2   1 -10    0.22    0.36
  -2   2  11    0.43    0.32
  -2   2  10    1.25    0.34
  -2   2   9    3.75    0.47
   2  -2  -9    4.49    0.70
  -2   2   8   19.83    1.58
  -2   2   8   18.77    1.43
   2  -2  -8   23.01    1.53
   2  -2  -8   21.15    1.90
  -2   2   7    8.20    0.71
  -2   2   7    7.78    0.65
   2  -2  -7    7.79    0.91
   2  -2  -7    9.36    0.72
  -2   2   6   59.28    3.86
  -2   2   6   60.64    3.85
  -2   2   6   62.83    4.45
   2  -2  -6   65.71    4.11
   2  -2  -6   61.17    4.97
  -2   2   5    3.81    0.32
  -2   2   5    3.78    0.38
  -2   2   5    4.05    0.33
   2  -2  -5    4.74    0.40
   2  -2  -5    4.21    0.52
  -2   2   4   30.74    1.86
  -2   2   4   32.17    2.18
  -2   2   4   31.87    1.85
   2  -2  -4   27.14    2.44
   2  -2  -4   26.33    2.01
  -2   2   3    0.16    0.09
   2  -2  -3    0.38    0.11
   2  -2  -3    0.39    0.16
  -2   2   2   40.07    2.84
   2  -2  -2   38.90    3.13
  -2   2   1    0.70    0.12
  -2   2   1    0.82    0.13
  -2   2   1    0.74    0.08
  -2   2   1    0.70    0.07
   2  -2  -1    0.95    0.14
  -2   2   0  145.83    9.99
  -2   2   0  147.69    9.44
  -2   2   0  150.68    9.44
  -2   2   0  150.06    8.62
   2  -2   0  166.45    9.45
   2  -2   0  160.70   10.95
   2  -2   0  160.37    8.61
  -2   2  -1   23.87    1.46
  -2   2  -1   23.71    1.32
  -2   2  -1   23.41    1.47
  -2   2  -1   22.42    1.54
   2  -2   1   22.34    1.47
   2  -2   1   21.59    1.69
  -2   2  -2  156.32    8.66
  -2   2  -2  151.58   10.34
  -2   2  -2  158.64    9.51
  -2   2  -2  155.49   10.87
   2  -2   2  155.62    9.53
   2  -2   2  152.40   11.00
  -2   2  -3   25.50    1.59
  -2   2  -3   26.17    1.75
  -2   2  -3   25.99    1.86
  -2   2  -3   27.45    1.87
  -2   2  -3   25.63    1.97
   2  -2   3   27.86    1.90
   2  -2   3   29.41    1.79
   2  -2   3   29.22    2.04
  -2   2  -4    8.55    0.58
  -2   2  -4    7.95    0.70
  -2   2  -4    8.48    0.66
  -2   2  -4    8.34    0.73
  -2   2  -4    8.40    0.65
   2  -2   4    8.77    0.71
   2  -2   4    8.83    0.75
   2  -2   4    8.71    0.69
  -2   2  -5    2.50    0.31
  -2   2  -5    2.97    0.33
  -2   2  -5    2.35    0.28
  -2   2  -5    2.92    0.38
  -2   2  -5    2.63    0.36
   2  -2   5    3.62    0.39
   2  -2   5    2.88    0.36
   2  -2   5    3.35    0.37
  -2   2  -6   15.29    1.28
  -2   2  -6   14.49    1.02
  -2   2  -6   13.86    1.19
  -2   2  -6   14.27    1.18
   2  -2   6   17.56    1.31
   2  -2   6   17.50    1.25
   2  -2   6   18.85    1.23
  -2   2  -7    1.32    0.26
  -2   2  -7    1.74    0.30
  -2   2  -7    1.70    0.35
  -2   2  -7    1.63    0.35
   2  -2   7    1.97    0.33
   2  -2   7    2.30    0.38
   2  -2   7    2.04    0.37
  -2   2  -8    9.03    0.87
  -2   2  -8    9.51    0.84
  -2   2  -8    8.75    0.92
   2  -2   8   10.32    0.95
   2  -2   8   10.14    0.87
  -2   2  -9   -0.05    0.28
  -2   2  -9   -0.15    0.24
   2  -2   9   -0.04    0.25
   2  -2   9    0.03    0.24
  -2   2 -10    4.63    0.56
   2  -2  10    3.71    0.47
  -2   3  11    3.70    0.55
  -2   3  10    0.15    0.24
  -2   3   9   16.39    1.27
   2  -3  -9   19.46    1.76
  -2   3   8    1.16    0.23
  -2   3   8    1.44    0.28
   2  -3  -8    0.99    0.41
  -2   3   7   14.82    0.95
  -2   3   7   14.74    1.10
   2  -3  -7   11.51    1.28
   2  -3  -7   11.72    1.01
  -2   3   6    2.63    0.31
  -2   3   6    2.26    0.23
  -2   3   6    2.53    0.25
   2  -3  -6    1.92    0.30
   2  -3  -6    1.62    0.39
  -2   3   5   18.04    1.15
  -2   3   5   17.00    1.37
  -2   3   5   18.76    1.16
  -2   3   4    2.74    0.20
  -2   3   4    2.97    0.20
  -2   3   4    2.55    0.30
   2  -3  -4    2.72    0.30
   2  -3  -4    2.07    0.36
  -2   3   3   24.20    2.05
   2  -3  -3   32.77    2.31
  -2   3   2   14.71    1.09
  -2   3   2   13.28    1.00
   2  -3  -2   14.49    1.20
  -2   3   1   79.33    5.20
  -2   3   1   80.60    5.69
  -2   3   1   79.78    4.89
  -2   3   1   80.21    4.88
   2  -3  -1   78.36    5.70
  -2   3   0   10.91    0.82
  -2   3   0   10.47    0.68
  -2   3   0   10.05    0.70
  -2   3   0   11.24    0.76
   2  -3   0    8.42    0.81
  -2   3  -1   85.99    4.83
  -2   3  -1   87.56    5.32
  -2   3  -1   85.92    5.65
   2  -3   1   86.54    6.19
   2  -3   1   86.44    6.06
   2  -3   1   85.86    5.35
  -2   3  -2    9.90    0.68
  -2   3  -2   10.14    0.61
  -2   3  -2   10.09    0.76
  -2   3  -2   10.42    0.68
   2  -3   2    8.18    0.79
   2  -3   2    8.37    0.70
  -2   3  -3   51.06    3.71
  -2   3  -3   51.48    3.90
  -2   3  -3   51.72    3.13
  -2   3  -3   53.00    3.67
  -2   3  -3   54.40    3.45
   2  -3   3   58.03    3.76
   2  -3   3   60.95    4.02
   2  -3   3   60.94    3.51
  -2   3  -4    8.14    0.70
  -2   3  -4    7.74    0.62
  -2   3  -4    7.50    0.55
  -2   3  -4    7.42    0.67
  -2   3  -4    7.72    0.62
   2  -3   4    8.44    0.75
   2  -3   4    9.18    0.70
   2  -3   4    7.98    0.67
  -2   3  -5   17.00    1.12
  -2   3  -5   16.22    1.38
  -2   3  -5   16.81    1.23
  -2   3  -5   16.76    1.29
  -2   3  -5   17.47    1.35
   2  -3   5   20.01    1.46
   2  -3   5   20.48    1.34
   2  -3   5   19.90    1.37
  -2   3  -6   11.33    0.80
  -2   3  -6   11.60    0.97
  -2   3  -6   11.78    0.90
  -2   3  -6   12.37    0.89
  -2   3  -6   11.24    0.98
   2  -3   6   10.78    1.01
   2  -3   6   10.92    0.96
   2  -3   6   11.85    0.96
  -2   3  -7    6.74    0.60
  -2   3  -7    8.10    0.77
  -2   3  -7    7.50    0.68
  -2   3  -7    7.28    0.75
   2  -3   7    8.61    0.80
   2  -3   7    8.60    0.76
  -2   3  -8    1.67    0.38
  -2   3  -8    1.78    0.33
  -2   3  -8    2.27    0.45
   2  -3   8    1.56    0.37
   2  -3   8    1.58    0.39
  -2   3  -9    1.41    0.33
  -2   3  -9    1.19    0.38
  -2   3  -9    0.91    0.40
   2  -3   9    1.73    0.41
   2  -3   9    1.23    0.36
  -2   3 -10    0.42    0.28
   2  -3  10    0.30    0.30
  -2   4  10    2.22    0.39
  -2   4   9    1.31    0.28
   2  -4  -9    1.12    0.48
  -2   4   8    5.78    0.61
  -2   4   8    6.28    0.53
   2  -4  -8    5.09    0.78
  -2   4   7    2.08    0.33
  -2   4   7    1.93    0.25
   2  -4  -7    2.39    0.48
  -2   4   6   28.18    1.75
  -2   4   6   26.45    1.74
  -2   4   6   27.89    2.08
   2  -4  -6   28.12    1.91
   2  -4  -6   26.25    2.34
  -2   4   5    9.84    0.64
  -2   4   5    9.67    0.82
  -2   4   5   10.15    0.64
  -2   4   5   10.20    0.64
   2  -4  -5    7.67    0.92
   2  -4  -5    8.29    0.74
  -2   4   4   32.64    2.02
  -2   4   4   33.64    2.02
  -2   4   4   32.89    2.44
   2  -4  -4   32.41    2.23
   2  -4  -4   32.05    2.69
  -2   4   3   10.83    0.84
   2  -4  -3    9.24    0.91
  -2   4   2   57.83    3.53
  -2   4   2   60.41    4.17
  -2   4   2   59.51    3.52
  -2   4   2   58.24    3.80
   2  -4  -2   51.31    4.49
  -2   4   1    0.36    0.08
  -2   4   1    0.41    0.14
  -2   4   1    0.43    0.10
  -2   4   1    0.26    0.13
   2  -4  -1    0.88    0.16
   2  -4  -1    0.83    0.19
  -2   4   0   49.70    3.06
  -2   4   0   47.92    3.58
  -2   4   0   46.83    3.10
  -2   4   0   47.07    3.28
   2  -4   0   55.16    3.62
  -2   4  -1    1.52    0.24
  -2   4  -1    0.98    0.18
  -2   4  -1    1.15    0.22
  -2   4  -1    1.21    0.12
  -2   4  -1    1.12    0.16
   2  -4   1    2.32    0.29
  -2   4  -2   47.61    3.27
  -2   4  -2   46.41    3.09
  -2   4  -2   51.58    3.06
  -2   4  -2   50.00    2.76
   2  -4   2   49.43    3.76
   2  -4   2   47.14    3.57
   2  -4   2   46.25    3.09
  -2   4  -3   13.34    0.90
  -2   4  -3   12.87    0.90
  -2   4  -3   13.52    0.80
  -2   4  -3   12.90    0.99
   2  -4   3   12.07    0.95
   2  -4   3   11.42    1.05
   2  -4   3   12.90    1.06
   2  -4   3   11.70    0.96
  -2   4  -4    3.77    0.47
  -2   4  -4    4.32    0.37
  -2   4  -4    4.20    0.40
  -2   4  -4    4.08    0.38
  -2   4  -4    3.60    0.34
  -2   4  -5    9.41    0.83
  -2   4  -5    9.22    0.71
  -2   4  -5    9.42    0.76
  -2   4  -5    9.71    0.73
  -2   4  -5    9.16    0.64
   2  -4   5    8.32    0.85
   2  -4   5    7.49    0.77
  -2   4  -6    7.02    0.69
  -2   4  -6    6.51    0.61
  -2   4  -6    6.54    0.57
  -2   4  -6    6.79    0.60
  -2   4  -6    6.56    0.52
   2  -4   6    5.39    0.65
   2  -4   6    6.06    0.69
  -2   4  -7    0.65    0.33
  -2   4  -7    0.75    0.26
  -2   4  -7    0.51    0.20
  -2   4  -7    0.48    0.22
   2  -4   7    0.62    0.29
   2  -4   7    0.81    0.31
  -2   4  -8    4.98    0.51
  -2   4  -8    5.76    0.61
  -2   4  -8    5.54    0.57
  -2   4  -8    5.88    0.67
   2  -4   8    5.04    0.65
   2  -4   8    4.75    0.62
  -2   4  -9    3.29    0.46
  -2   4  -9    2.92    0.49
  -2   4  -9    3.14    0.57
   2  -4   9    3.39    0.55
  -2   5  10    2.69    0.41
  -2   5   9    5.02    0.52
  -2   5   8    0.25    0.24
  -2   5   8    0.41    0.18
   2  -5  -8    0.33    0.37
  -2   5   7   13.66    1.10
  -2   5   7   12.57    0.88
   2  -5  -7   11.56    1.27
  -2   5   6    1.30    0.29
  -2   5   6    1.06    0.16
   2  -5  -6    1.60    0.38
  -2   5   5    7.57    0.73
  -2   5   5    7.08    0.53
  -2   5   5    7.66    0.53
   2  -5  -5    8.67    0.68
   2  -5  -5    8.57    0.85
  -2   5   4   10.78    0.97
  -2   5   4   11.30    0.74
  -2   5   4   11.06    0.75
   2  -5  -4   14.12    1.12
  -2   5   3   15.70    0.98
  -2   5   3   14.96    0.99
  -2   5   3   14.76    1.25
   2  -5  -3   17.10    1.36
  -2   5   2   11.33    0.95
  -2   5   2   11.21    0.76
  -2   5   2   11.87    0.74
  -2   5   2   11.13    0.87
   2  -5  -2   10.78    0.98
  -2   5   1   32.40    2.18
  -2   5   1   32.67    2.55
  -2   5   1   34.08    2.34
  -2   5   1   35.23    2.14
   2  -5  -1   35.21    2.59
   2  -5  -1   35.55    2.70
  -2   5   0   19.44    1.49
  -2   5   0   19.83    1.38
  -2   5   0   20.09    1.24
  -2   5   0   20.42    1.30
   2  -5   0   16.74    1.50
   2  -5   0   17.68    1.50
  -2   5  -1   11.75    0.79
  -2   5  -1   10.79    0.84
  -2   5  -1   12.32    0.66
  -2   5  -1   11.54    0.95
  -2   5  -1   11.66    0.90
   2  -5   1    9.42    0.95
   2  -5   1   10.59    0.83
  -2   5  -2    9.34    0.71
  -2   5  -2    9.40    0.61
  -2   5  -2   10.00    0.82
   2  -5   2   10.96    0.91
  -2   5  -3   18.54    1.46
  -2   5  -3   18.17    1.17
  -2   5  -3   17.77    1.31
   2  -5   3   23.44    1.62
   2  -5   3   20.59    1.45
  -2   5  -4    8.46    0.69
  -2   5  -4    8.01    0.59
  -2   5  -4    8.89    0.65
  -2   5  -4    8.85    0.79
   2  -5   4    8.31    0.83
   2  -5   4    8.93    0.77
  -2   5  -5    3.42    0.38
  -2   5  -5    3.01    0.32
  -2   5  -5    2.58    0.44
  -2   5  -5    2.66    0.29
   2  -5   5    2.13    0.39
   2  -5   5    2.37    0.41
  -2   5  -6    3.25    0.37
  -2   5  -6    3.01    0.47
  -2   5  -6    2.66    0.38
  -2   5  -6    2.75    0.33
  -2   5  -6    2.98    0.34
   2  -5   6    3.22    0.46
   2  -5   6    2.54    0.46
  -2   5  -7    2.34    0.49
  -2   5  -7    2.87    0.37
  -2   5  -7    2.87    0.34
  -2   5  -7    2.44    0.34
   2  -5   7    2.36    0.46
   2  -5   7    2.35    0.46
  -2   5  -8    1.05    0.42
  -2   5  -8    0.67    0.24
  -2   5  -8    0.66    0.25
   2  -5   8    0.52    0.33
   2  -5   8    0.65    0.36
  -2   5  -9    0.63    0.42
  -2   5  -9    0.90    0.29
   2  -5   9    0.64    0.39
  -2   6   9    0.92    0.25
  -2   6   8    3.27    0.51
  -2   6   8    3.40    0.37
   2  -6  -8    4.79    0.72
  -2   6   7    4.92    0.42
  -2   6   7    4.71    0.60
   2  -6  -7    5.46    0.75
  -2   6   6    9.50    0.68
  -2   6   6    9.80    0.68
  -2   6   6    9.79    0.91
   2  -6  -6    9.76    1.04
  -2   6   5   18.96    1.56
  -2   6   5   20.58    1.25
   2  -6  -5   17.89    1.71
  -2   6   4    7.37    0.50
  -2   6   4    6.67    0.52
  -2   6   4    6.90    0.71
   2  -6  -4    8.52    0.79
  -2   6   3    0.44    0.10
  -2   6   3    0.45    0.20
  -2   6   3    0.62    0.13
  -2   6   3    0.36    0.20
   2  -6  -3    1.23    0.25
  -2   6   2    5.64    0.61
  -2   6   2    6.22    0.42
  -2   6   2    5.52    0.47
  -2   6   2    5.41    0.54
   2  -6  -2    5.67    0.57
  -2   6   1    9.91    0.92
  -2   6   1   10.00    0.72
  -2   6   1    9.51    0.78
  -2   6   1   10.34    0.86
   2  -6  -1   11.97    0.91
   2  -6  -1   11.92    0.99
  -2   6   0   12.49    1.03
  -2   6   0   13.41    0.90
  -2   6   0   13.00    1.11
   2  -6   0   13.72    1.16
  -2   6  -1   30.18    1.97
  -2   6  -1   29.30    2.16
  -2   6  -1   29.33    2.33
   2  -6   1   32.79    2.20
   2  -6   1   30.14    2.37
  -2   6  -2   18.06    1.21
  -2   6  -2   17.53    1.04
  -2   6  -2   17.33    1.37
   2  -6   2   17.73    1.49
  -2   6  -3    8.58    0.65
  -2   6  -3    8.28    0.76
  -2   6  -3    8.14    0.53
   2  -6   3    5.93    0.77
  -2   6  -4    5.05    0.47
  -2   6  -4    5.28    0.60
  -2   6  -4    4.94    0.38
   2  -6   4    4.06    0.51
   2  -6   4    3.82    0.57
  -2   6  -5    1.10    0.35
  -2   6  -5    1.51    0.22
  -2   6  -5    1.46    0.19
  -2   6  -5    1.40    0.27
   2  -6   5    0.59    0.30
   2  -6   5    0.93    0.33
  -2   6  -6    4.44    0.42
  -2   6  -6    3.79    0.60
  -2   6  -6    3.86    0.47
  -2   6  -6    3.96    0.42
   2  -6   6    5.77    0.62
   2  -6   6    6.32    0.70
  -2   6  -7    0.69    0.22
  -2   6  -7    1.11    0.42
  -2   6  -7    1.03    0.24
   2  -6   7    1.14    0.39
   2  -6   7    1.25    0.40
  -2   6  -8    1.59    0.49
  -2   6  -8    1.58    0.30
   2  -6   8    1.67    0.44
   2  -6   8    1.59    0.46
  -2   7   9    3.98    0.44
  -2   7   8    2.31    0.30
  -2   7   8    2.13    0.45
  -2   7   7    2.61    0.28
  -2   7   7    2.53    0.46
   2  -7  -7    1.76    0.49
  -2   7   6    0.26    0.13
  -2   7   6    0.17    0.27
   2  -7  -6    0.31    0.32
  -2   7   5   10.39    1.01
  -2   7   5   11.20    0.76
   2  -7  -5   11.75    1.11
  -2   7   4    2.79    0.45
  -2   7   4    3.55    0.30
  -2   7   3   15.18    1.37
  -2   7   3   16.33    1.25
  -2   7   3   17.10    1.07
  -2   7   2   13.96    0.91
  -2   7   2   12.27    1.17
  -2   7   2   12.84    1.07
   2  -7  -2   15.24    1.25
  -2   7   1    5.10    0.56
  -2   7   1    5.53    0.43
  -2   7   1    4.80    0.58
   2  -7  -1    5.25    0.64
  -2   7   0    6.30    0.49
  -2   7   0    6.18    0.68
  -2   7   0    6.63    0.65
   2  -7   0    5.73    0.71
  -2   7  -1    3.14    0.47
  -2   7  -1    3.24    0.47
  -2   7  -1    3.40    0.34
   2  -7   1    3.51    0.51
  -2   7  -2    1.45    0.24
  -2   7  -2    1.46    0.36
  -2   7  -2    1.47    0.15
   2  -7   2    1.74    0.38
  -2   7  -3    3.57    0.39
  -2   7  -3    2.98    0.49
  -2   7  -3    3.86    0.31
   2  -7   3    4.19    0.59
  -2   7  -4    2.66    0.27
  -2   7  -4    2.36    0.48
  -2   7  -4    2.67    0.35
   2  -7   4    2.85    0.50
  -2   7  -5    5.40    0.43
  -2   7  -5    4.76    0.52
  -2   7  -5    4.75    0.64
   2  -7   5    4.67    0.66
  -2   7  -6    2.35    0.53
   2  -7   6    1.88    0.43
   2  -7   6    2.24    0.50
  -2   7  -7    1.19    0.43
   2  -7   7    0.29    0.35
   2  -7   7    0.44    0.37
  -2   8   7    3.58    0.58
  -2   8   7    3.70    0.38
  -2   8   6    2.82    0.50
  -2   8   6    2.51    0.29
  -2   8   5    1.44    0.21
  -2   8   5    1.44    0.39
  -2   8   4    0.23    0.30
  -2   8   4    0.69    0.16
  -2   8   3    0.32    0.26
  -2   8   3    0.50    0.15
  -2   8   3    0.60    0.28
   2  -8  -3    0.29    0.33
  -2   8   2    5.87    0.47
  -2   8   2    5.19    0.67
  -2   8   2    5.97    0.64
   2  -8  -2    6.50    0.77
  -2   8   1    0.09    0.24
  -2   8   1    0.16    0.25
  -2   8   1    0.28    0.15
   2  -8  -1    0.23    0.29
  -2   8   0    1.35    0.35
  -2   8   0    1.13    0.22
  -2   8   0    1.38    0.37
   2  -8   0    1.10    0.39
  -2   8  -1    5.06    0.47
  -2   8  -1    5.53    0.63
  -2   8  -1    5.39    0.66
   2  -8   1    5.06    0.70
  -2   8  -2    4.73    0.46
  -2   8  -2    5.13    0.64
   2  -8   2    4.07    0.65
  -2   8  -3    5.91    0.40
  -2   8  -3    5.91    0.55
  -2   8  -3    5.76    0.70
   2  -8   3    5.88    0.77
  -2   8  -4    1.88    0.33
  -2   8  -4    1.63    0.47
  -2   8  -4    1.83    0.23
   2  -8   4    1.70    0.46
  -2   8  -5    0.72    0.38
  -2   8  -5    0.33    0.23
   2  -8   5    0.56    0.38
  -2   8  -6    2.13    0.54
   2  -8   6    2.82    0.58
  -2   9   6    0.50    0.19
  -2   9   6    0.37    0.36
  -2   9   5    1.52    0.44
  -2   9   5    2.01    0.27
  -2   9   4    1.04    0.21
  -2   9   4    0.92    0.38
   2  -9  -4    0.78    0.43
  -2   9   3    0.75    0.35
  -2   9   3    0.93    0.20
   2  -9  -3    1.13    0.45
  -2   9   2    2.19    0.42
  -2   9   2    2.36    0.29
  -2   9   2    2.67    0.48
   2  -9  -2    3.22    0.56
  -2   9   1    0.82    0.20
  -2   9   1    0.76    0.34
  -2   9   1    1.16    0.39
   2  -9  -1    0.27    0.36
  -2   9   0    1.97    0.28
  -2   9   0    1.87    0.42
  -2   9   0    1.43    0.41
   2  -9   0    1.56    0.45
  -2   9  -1    1.70    0.44
  -2   9  -1    1.65    0.28
  -2   9  -1    1.50    0.40
   2  -9   1    0.94    0.42
  -2   9  -2    0.09    0.20
  -2   9  -2    0.17    0.34
   2  -9   2   -0.10    0.34
  -2   9  -3    1.03    0.28
  -2   9  -3    1.24    0.44
   2  -9   3    1.50    0.46
  -2   9  -4    1.39    0.32
  -2   9  -4    1.72    0.50
   2  -9   4    1.48    0.48
  -2   9  -5    1.00    0.32
  -2   9  -5    1.43    0.50
   2  -9   5    1.44    0.46
  -2  10   4    0.30    0.36
  -2  10   4    1.05    0.23
   2 -10  -4    0.63    0.46
  -2  10   3    0.65    0.38
  -2  10   3    0.47    0.20
   2 -10  -3    0.23    0.42
  -2  10   2    2.71    0.55
  -2  10   2    3.08    0.35
   2 -10  -2    2.12    0.58
  -2  10   1    0.32    0.33
  -2  10   1    0.50    0.37
  -2  10   1    0.38    0.20
   2 -10  -1    0.30    0.39
  -2  10   0    0.49    0.37
  -2  10   0    0.57    0.39
  -2  10   0    0.17    0.20
   2 -10   0    0.06    0.40
  -2  10  -1    0.56    0.38
  -2  10  -1    0.21    0.34
  -2  10  -1    0.21    0.21
   2 -10   1    0.34    0.40
  -2  10  -2    0.62    0.41
  -2  10  -2    0.47    0.24
   2 -10   2    0.43    0.41
  -2  10  -3    2.85    0.42
  -2  10  -3    2.89    0.61
   2 -10   3    3.07    0.66
  -3 -10   4    0.81    0.45
   3  10  -4    1.87    0.50
   3  10  -4    1.58    0.46
   3  10  -4    1.61    0.34
  -3 -10   3    0.83    0.43
   3  10  -3    0.92    0.41
   3  10  -3    1.64    0.33
   3  10  -3    0.86    0.41
  -3 -10   2    0.05    0.33
  -3 -10   2    0.04    0.22
   3  10  -2    0.27    0.33
   3  10  -2    0.01    0.23
  -3 -10   1    1.75    0.53
   3  10  -1    2.39    0.53
   3  10  -1    2.12    0.38
   3  10   0    1.76    0.35
   3  10   0    2.00    0.50
   3  10   1    0.14    0.23
   3  10   1    0.18    0.36
   3  10   2    0.83    0.30
   3  10   2    1.26    0.44
   3   9  -6    3.20    0.63
  -3  -9   5    1.83    0.48
   3   9  -5    1.86    0.36
   3   9  -5    1.80    0.50
  -3  -9   4    1.79    0.47
   3   9  -4    2.09    0.38
   3   9  -4    2.62    0.48
   3   9  -4    2.12    0.49
  -3  -9   3    1.29    0.41
   3   9  -3    1.17    0.29
   3   9  -3    1.35    0.39
   3   9  -3    0.67    0.36
  -3  -9   2    0.80    0.38
  -3  -9   2    0.64    0.24
   3   9  -2    0.05    0.31
   3   9  -2    0.16    0.20
   3   9  -2   -0.19    0.27
   3   9  -1    1.39    0.42
   3   9  -1    2.05    0.34
   3   9   0    0.77    0.36
   3   9   0    0.37    0.23
   3   9   1    2.96    0.52
   3   9   1    2.06    0.35
   3   9   2    1.02    0.27
   3   9   2    0.56    0.34
   3   9   3    0.35    0.36
   3   9   3    0.87    0.26
   3   9   4    2.38    0.55
   3   9   4    2.98    0.42
  -3  -8   7    1.37    0.45
   3   8  -7    0.87    0.44
  -3  -8   6    1.22    0.42
   3   8  -6    1.95    0.50
  -3  -8   5    0.03    0.32
  -3  -8   5    0.06    0.30
   3   8  -5    0.05    0.15
   3   8  -5   -0.31    0.27
   3   8  -5    0.06    0.21
  -3  -8   4    4.43    0.65
   3   8  -4    5.49    0.56
   3   8  -4    5.55    0.43
   3   8  -4    5.19    0.63
   3   8  -4    5.66    0.68
  -3  -8   3    4.03    0.60
   3   8  -3    4.49    0.58
   3   8  -3    4.93    0.51
   3   8  -3    5.27    0.62
  -3  -8   2    1.82    0.42
  -3  -8   2    2.23    0.32
   3   8  -2    2.06    0.41
   3   8  -2    1.68    0.30
   3   8  -2    1.30    0.37
  -3  -8   1    4.73    0.51
   3   8  -1    5.23    0.62
   3   8  -1    5.23    0.50
   3   8  -1    4.91    0.55
   3   8   0    2.24    0.33
   3   8   0    2.23    0.42
   3   8   1    1.85    0.30
   3   8   1    1.97    0.42
   3   8   2    1.93    0.31
   3   8   2    1.68    0.43
   3   8   3   -0.05    0.30
   3   8   3    0.44    0.22
   3   8   4    1.17    0.27
   3   8   4    1.13    0.37
   3   8   5    3.98    0.48
   3   8   5    4.26    0.66
   3   8   6    3.90    0.66
   3   8   6    3.78    0.48
   3   8   6    3.86    0.48
  -3  -7   9    0.04    0.35
   3   7  -9    0.40    0.41
   3   7  -9   -0.08    0.22
  -3  -7   8    0.97    0.40
   3   7  -8    1.35    0.46
  -3  -7   7    4.55    0.63
   3   7  -7    4.75    0.46
   3   7  -7    4.59    0.68
  -3  -7   6    4.79    0.59
  -3  -7   6    4.44    0.59
   3   7  -6    4.26    0.41
   3   7  -6    4.00    0.62
  -3  -7   5    2.91    0.49
  -3  -7   5    2.91    0.51
   3   7  -5    3.61    0.56
   3   7  -5    3.90    0.44
   3   7  -5    4.32    0.51
   3   7  -5    4.75    0.39
  -3  -7   4    8.23    0.79
  -3  -7   4    7.92    0.80
   3   7  -4    7.85    0.56
   3   7  -4    7.87    0.80
   3   7  -4    7.56    0.75
   3   7  -4    7.26    0.65
  -3  -7   3    0.39    0.26
  -3  -7   3   -0.04    0.16
   3   7  -3    0.22    0.19
   3   7  -3    0.73    0.26
   3   7  -3    0.13    0.25
   3   7  -3    0.31    0.13
  -3  -7   2    5.16    0.47
   3   7  -2    4.42    0.53
   3   7  -2    4.00    0.42
   3   7  -2    3.94    0.51
  -3  -7   1    0.23    0.17
   3   7  -1    0.81    0.21
   3   7  -1    0.94    0.26
   3   7  -1    0.94    0.27
  -3  -7   0    1.77    0.29
   3   7   0    2.33    0.31
   3   7   0    2.65    0.41
   3   7   0    2.51    0.34
   3   7   1    2.15    0.29
   3   7   1    1.92    0.39
   3   7   2   15.09    1.03
   3   7   2   12.95    1.23
   3   7   3    8.48    0.68
   3   7   3    8.16    0.87
   3   7   4    4.22    0.45
   3   7   4    4.49    0.58
   3   7   5    0.28    0.20
   3   7   5    0.52    0.34
   3   7   6    0.10    0.22
   3   7   6    0.06    0.32
   3   7   6    0.18    0.21
   3   7   7    2.14    0.51
   3   7   7    2.78    0.42
  -3  -6   9    1.58    0.43
   3   6  -9    1.62    0.40
   3   6  -9    1.47    0.53
   3   6  -9    1.93    0.33
  -3  -6   8    7.16    0.80
   3   6  -8    7.46    0.66
   3   6  -8    6.79    0.74
   3   6  -8    7.29    0.60
   3   6  -8    7.35    0.86
  -3  -6   7    0.01    0.27
   3   6  -7    0.58    0.21
   3   6  -7    0.51    0.20
   3   6  -7    0.37    0.26
   3   6  -7    0.38    0.34
  -3  -6   6    4.08    0.50
  -3  -6   6    4.46    0.55
   3   6  -6    3.59    0.36
   3   6  -6    3.88    0.45
   3   6  -6    2.62    0.50
  -3  -6   5    1.95    0.42
  -3  -6   5    2.68    0.42
   3   6  -5    3.99    0.51
   3   6  -5    3.67    0.33
   3   6  -5    3.79    0.39
   3   6  -5    3.29    0.37
  -3  -6   4    6.76    0.69
  -3  -6   4    5.41    0.66
   3   6  -4    7.40    0.67
   3   6  -4    7.15    0.51
   3   6  -4    7.59    0.73
   3   6  -4    7.37    0.60
  -3  -6   3    0.27    0.20
  -3  -6   3    0.67    0.24
  -3  -6   3    0.44    0.17
   3   6  -3    0.27    0.19
   3   6  -3    0.14    0.15
   3   6  -3    0.29    0.12
   3   6  -3    0.08    0.21
  -3  -6   2   18.40    1.33
  -3  -6   2   16.67    1.33
   3   6  -2   17.34    1.39
   3   6  -2   16.64    1.19
   3   6  -2   17.16    1.31
  -3  -6   1    0.14    0.14
   3   6  -1    0.80    0.17
   3   6  -1    0.66    0.22
   3   6  -1    0.60    0.22
  -3  -6   0    7.76    0.64
   3   6   0    7.89    0.74
   3   6   0    7.22    0.64
   3   6   0    7.27    0.59
  -3  -6  -1   20.83    1.41
   3   6   1   18.67    1.31
   3   6   1   16.83    1.25
   3   6   1   17.60    1.49
   3   6   2    5.71    0.48
   3   6   2    5.13    0.60
   3   6   3    1.79    0.26
   3   6   3    1.95    0.36
   3   6   4   10.97    1.00
   3   6   4    9.90    0.79
   3   6   5    2.59    0.47
   3   6   5    2.88    0.36
   3   6   6    6.05    0.70
   3   6   6    4.46    0.52
   3   6   7    2.88    0.43
   3   6   7    3.78    0.57
   3   6   8    0.49    0.29
   3   6   8    0.25    0.35
  -3  -5  10   -0.18    0.28
   3   5 -10    0.15    0.38
   3   5 -10   -0.03    0.32
   3   5 -10   -0.01    0.24
  -3  -5   9    2.77    0.48
   3   5  -9    2.76    0.40
   3   5  -9    2.74    0.55
  -3  -5   8    0.64    0.31
   3   5  -8    1.22    0.26
   3   5  -8    0.90    0.24
   3   5  -8    0.87    0.42
  -3  -5   7    6.70    0.76
   3   5  -7    7.27    0.65
   3   5  -7    8.90    0.61
   3   5  -7    8.17    0.85
  -3  -5   6    9.32    0.83
  -3  -5   6    7.98    0.83
   3   5  -6    9.95    0.75
   3   5  -6    8.83    0.88
   3   5  -6    9.60    0.67
  -3  -5   5   36.31    2.66
  -3  -5   5   34.50    2.56
   3   5  -5   35.61    2.45
   3   5  -5   36.28    2.32
   3   5  -5   34.62    2.53
   3   5  -5   35.37    2.09
  -3  -5   4   16.46    1.21
  -3  -5   4   16.87    1.19
   3   5  -4   14.17    1.18
   3   5  -4   13.46    1.02
   3   5  -4   13.95    1.16
   3   5  -4   14.08    0.92
   3   5  -4   14.45    1.21
  -3  -5   3   10.87    0.93
  -3  -5   3   10.98    1.02
  -3  -5   3   11.18    0.99
   3   5  -3   13.43    1.04
   3   5  -3   12.77    0.79
   3   5  -3   13.25    1.02
   3   5  -3   12.90    1.02
   3   5  -3   12.60    0.94
   3   5  -3   13.31    0.90
  -3  -5   2    1.27    0.23
  -3  -5   2    1.58    0.20
  -3  -5   2    1.56    0.25
   3   5  -2    0.71    0.13
   3   5  -2    0.62    0.19
   3   5  -2    0.62    0.23
   3   5  -2    0.75    0.18
  -3  -5   1   15.91    1.08
  -3  -5   1   15.51    1.00
  -3  -5   1   16.83    1.09
   3   5  -1   12.00    0.94
   3   5  -1   11.68    1.02
   3   5  -1   11.89    1.11
  -3  -5   0    5.90    0.57
  -3  -5   0    6.12    0.59
   3   5   0    7.39    0.57
   3   5   0    7.79    0.55
   3   5   0    7.71    0.66
  -3  -5  -1   29.22    2.11
  -3  -5  -1   28.54    2.18
   3   5   1   30.11    2.27
   3   5   1   32.18    1.95
   3   5   1   30.43    2.01
  -3  -5  -2   35.00    2.55
   3   5   2   35.70    2.66
   3   5   2   35.53    2.27
  -3  -5  -3   34.92    2.51
   3   5   3   33.85    2.23
   3   5   3   34.94    2.62
   3   5   4    1.67    0.34
   3   5   4    1.22    0.22
   3   5   5    3.52    0.39
   3   5   5    3.70    0.50
   3   5   5    3.65    0.40
   3   5   6    0.96    0.25
   3   5   6    0.37    0.30
   3   5   7    3.83    0.47
   3   5   7    3.85    0.57
   3   5   8    0.38    0.34
   3   5   8    0.27    0.27
   3   5   9    2.76    0.56
   3   5   9    2.89    0.47
  -3  -4  11    0.41    0.27
   3   4 -11    0.71    0.31
   3   4 -11    0.06    0.44
  -3  -4  10    3.73    0.50
   3   4 -10    3.29    0.64
   3   4 -10    4.82    0.52
  -3  -4   9   12.68    1.03
   3   4  -9   11.98    0.97
   3   4  -9   10.17    1.11
  -3  -4   8   20.47    1.70
   3   4  -8   23.31    1.65
   3   4  -8   24.11    1.79
  -3  -4   7    4.59    0.51
  -3  -4   7    4.79    0.56
   3   4  -7    3.98    0.52
   3   4  -7    3.51    0.36
   3   4  -7    3.69    0.41
   3   4  -7    3.35    0.52
  -3  -4   6   11.85    0.87
  -3  -4   6    9.65    0.81
  -3  -4   6   10.69    0.79
   3   4  -6    8.08    0.85
   3   4  -6    7.89    0.70
   3   4  -6    8.60    0.71
   3   4  -6    8.36    0.64
   3   4  -6    7.69    0.81
  -3  -4   5    5.01    0.52
  -3  -4   5    5.02    0.57
  -3  -4   5    4.60    0.54
   3   4  -5    5.81    0.57
   3   4  -5    5.92    0.48
   3   4  -5    5.16    0.58
   3   4  -5    5.58    0.42
   3   4  -5    5.95    0.49
   3   4  -4    8.88    0.76
   3   4  -4    8.66    0.59
   3   4  -4    8.98    0.72
   3   4  -4    8.21    0.78
   3   4  -4    8.37    0.67
   3   4  -4    9.36    0.67
  -3  -4   3   10.97    0.96
  -3  -4   3   11.72    1.01
   3   4  -3   14.57    0.92
   3   4  -3   13.79    1.04
   3   4  -3   14.09    0.82
   3   4  -3   13.42    1.03
  -3  -4   2    5.23    0.60
   3   4  -2    9.34    0.61
   3   4  -2    8.48    0.68
   3   4  -2    8.64    0.53
   3   4  -2    8.44    0.68
  -3  -4   1   19.72    1.32
  -3  -4   1   19.94    1.44
  -3  -4   1   19.72    1.41
   3   4  -1   18.82    1.47
   3   4  -1   19.48    1.38
   3   4  -1   18.97    1.27
  -3  -4   0   34.39    2.37
  -3  -4   0   35.92    2.29
  -3  -4   0   35.62    2.11
   3   4   0   30.84    2.19
   3   4   0   31.27    2.42
   3   4   0   31.73    2.22
   3   4   0   29.08    2.12
   3   4   0   33.81    2.09
  -3  -4  -1   21.46    1.50
  -3  -4  -1   21.84    1.46
  -3  -4  -1   21.28    1.34
   3   4   1   18.59    1.32
   3   4   1   19.22    1.55
   3   4   1   19.22    1.36
  -3  -4  -2   15.13    1.08
  -3  -4  -2   14.98    1.05
   3   4   2   13.00    0.96
   3   4   2   13.06    1.14
  -3  -4  -3    1.17    0.21
   3   4   3    1.47    0.27
   3   4   3    1.35    0.20
  -3  -4  -4   30.37    2.24
   3   4   4   30.36    1.99
   3   4   4   30.68    2.32
  -3  -4  -5   18.79    1.47
   3   4   5   19.02    1.53
   3   4   5   18.94    1.31
   3   4   6    3.68    0.42
   3   4   6    4.10    0.52
   3   4   7    1.90    0.34
   3   4   7    2.14    0.41
   3   4   8    0.83    0.33
   3   4   8    1.02    0.30
   3   4   9    0.74    0.31
   3   4   9    0.72    0.37
   3   3 -11    4.24    0.71
  -3  -3  10    1.94    0.30
   3   3 -10    1.30    0.49
   3   3 -10    1.45    0.33
   3   3 -10    1.39    0.46
  -3  -3   9    0.87    0.36
  -3  -3   9    0.73    0.24
   3   3  -9    0.27    0.36
   3   3  -9    0.22    0.31
   3   3  -9    0.37    0.22
  -3  -3   8    0.88    0.32
  -3  -3   8    1.12    0.27
   3   3  -8    0.96    0.30
   3   3  -8    0.88    0.34
   3   3  -8    0.40    0.20
  -3  -3   7   15.12    1.30
  -3  -3   7   16.82    1.31
   3   3  -7   17.72    1.38
   3   3  -7   17.40    1.10
   3   3  -7   17.43    1.27
   3   3  -7   18.32    1.55
  -3  -3   6   12.89    1.05
  -3  -3   6   13.21    1.05
  -3  -3   6   13.29    1.07
   3   3  -6   13.90    0.96
   3   3  -6   13.48    1.22
   3   3  -6   13.90    1.01
   3   3  -6   13.49    0.87
  -3  -3   5   66.24    4.35
  -3  -3   5   67.41    4.09
  -3  -3   5   63.86    3.64
  -3  -3   5   66.24    4.55
   3   3  -5   60.67    5.00
   3   3  -5   62.74    4.30
   3   3  -5   62.14    4.28
   3   3  -5   62.64    3.97
   3   3  -5   59.74    3.62
  -3  -3   4   14.06    1.08
  -3  -3   4   13.45    1.09
  -3  -3   4   15.52    1.12
   3   3  -4   15.19    1.25
   3   3  -4   14.74    1.10
   3   3  -4   14.33    1.05
   3   3  -4   14.63    0.90
   3   3  -4   14.21    0.99
   3   3  -4   14.97    1.12
  -3  -3   3   53.17    3.41
  -3  -3   3   53.10    3.66
   3   3  -3   53.19    3.83
   3   3  -3   55.36    3.04
   3   3  -3   54.87    3.58
   3   3  -3   54.34    3.34
   3   3  -3   50.22    3.60
  -3  -3   2    4.50    0.37
  -3  -3   2    4.31    0.33
  -3  -3   2    4.32    0.37
   3   3  -2    3.14    0.27
   3   3  -2    3.42    0.34
   3   3  -2    3.02    0.30
   3   3  -2    3.31    0.37
  -3  -3   1   50.57    3.12
  -3  -3   1   51.61    3.26
   3   3  -1   42.25    3.28
   3   3  -1   42.95    3.02
   3   3  -1   42.45    2.58
   3   3  -1   43.78    2.85
  -3  -3   0    7.44    0.59
  -3  -3   0    7.57    0.64
  -3  -3   0    7.97    0.63
   3   3   0    8.44    0.60
   3   3   0    8.44    0.67
   3   3   0    8.01    0.61
   3   3   0    8.96    0.58
  -3  -3  -1   50.37    3.62
  -3  -3  -1   53.11    3.94
  -3  -3  -1   54.62    4.13
   3   3   1   63.15    3.63
   3   3   1   61.01    3.79
   3   3   1   60.52    3.66
   3   3   1   62.54    4.21
   3   3   1   60.99    3.91
  -3  -3  -2    8.89    0.64
  -3  -3  -2    8.77    0.65
  -3  -3  -2    8.61    0.59
   3   3   2    6.35    0.59
   3   3   2    7.73    0.69
   3   3   2    7.74    0.58
  -3  -3  -3  103.31    6.67
  -3  -3  -3  101.94    7.00
  -3  -3  -3   94.57    6.10
   3   3   3   99.47    7.10
   3   3   3   94.95    6.14
   3   3   3   99.34    6.12
  -3  -3  -4    4.32    0.48
  -3  -3  -4    4.85    0.52
   3   3   4    5.85    0.56
   3   3   4    6.31    0.48
   3   3   4    6.58    0.50
   3   3   5    0.52    0.22
   3   3   5    0.60    0.19
  -3  -3  -6    1.11    0.30
   3   3   6    1.16    0.31
   3   3   6    1.66    0.28
  -3  -3  -7    3.36    0.48
   3   3   7    2.98    0.41
   3   3   7    3.51    0.49
  -3  -3  -8    0.17    0.32
   3   3   8    0.07    0.23
   3   3   8   -0.09    0.26
  -3  -3  -9    8.89    0.93
   3   3   9    7.88    0.87
   3   3   9    8.37    0.83
  -3  -2  11    0.35    0.35
   3   2 -11    0.30    0.42
  -3  -2  10    4.26    0.63
   3   2 -10    5.22    0.74
   3   2 -10    4.47    0.66
  -3  -2   9    0.80    0.16
  -3  -2   9    0.99    0.33
   3   2  -9    0.84    0.25
   3   2  -9    0.49    0.34
   3   2  -9    0.42    0.34
  -3  -2   8   23.03    1.68
  -3  -2   8   22.55    1.61
   3   2  -8   22.04    1.64
   3   2  -8   23.23    2.01
   3   2  -8   22.51    1.74
  -3  -2   7    6.36    0.65
  -3  -2   7    7.08    0.58
   3   2  -7    6.85    0.70
   3   2  -7    7.69    0.77
   3   2  -7    5.58    0.50
   3   2  -7    7.07    0.59
  -3  -2   6   19.21    1.21
   3   2  -6   15.59    1.06
   3   2  -6   13.93    1.37
   3   2  -6   15.00    0.97
   3   2  -6   15.54    1.14
   3   2  -6   14.79    1.20
  -3  -2   5    8.99    0.74
  -3  -2   5    9.62    0.72
  -3  -2   5    8.57    0.69
  -3  -2   5    9.06    0.61
   3   2  -5    9.22    0.65
   3   2  -5    8.78    0.69
   3   2  -5    8.62    0.86
   3   2  -5    9.06    0.60
   3   2  -5    8.61    0.75
  -3  -2   4   30.03    1.93
  -3  -2   4   31.55    2.31
  -3  -2   4   30.89    2.18
  -3  -2   4   32.03    2.39
   3   2  -4   36.18    1.94
   3   2  -4   35.14    2.28
   3   2  -4   34.01    2.29
   3   2  -4   34.92    2.12
   3   2  -4   35.26    2.70
  -3  -2   3    9.47    0.55
  -3  -2   3    8.86    0.65
  -3  -2   3    8.42    0.65
  -3  -2   3    8.73    0.66
   3   2  -3    8.57    0.64
   3   2  -3    7.31    0.58
   3   2  -3    8.45    0.67
   3   2  -3    7.86    0.53
   3   2  -3    8.28    0.62
  -3  -2   2   79.39    5.58
  -3  -2   2   80.57    4.66
  -3  -2   2   80.12    5.16
   3   2  -2   85.45    4.66
   3   2  -2   86.60    5.88
   3   2  -2   85.82    5.43
   3   2  -2   82.37    5.11
  -3  -2   1   36.96    2.56
  -3  -2   1   36.37    2.37
  -3  -2   1   36.14    2.13
  -3  -2   1   36.85    2.67
   3   2  -1   38.40    2.48
   3   2  -1   38.12    2.34
   3   2  -1   39.19    2.70
  -3  -2   0   83.61    5.28
  -3  -2   0   90.18    5.74
  -3  -2   0   89.01    6.02
   3   2   0   82.60    6.08
   3   2   0   82.65    5.26
   3   2   0   84.41    5.53
  -3  -2  -1   18.00    1.33
  -3  -2  -1   16.46    1.27
  -3  -2  -1   16.70    1.18
   3   2   1   18.95    1.19
   3   2   1   18.29    1.20
   3   2   1   19.76    1.18
   3   2   1   17.78    1.35
  -3  -2  -2   15.45    0.96
  -3  -2  -2   14.72    0.99
  -3  -2  -2   14.43    0.89
   3   2   2   11.66    0.87
   3   2   2   11.57    0.88
   3   2   2   11.65    0.91
   3   2   2   11.30    1.01
  -3  -2  -3   14.39    0.96
  -3  -2  -3   15.19    1.04
  -3  -2  -3   15.88    1.10
   3   2   3   13.00    0.99
   3   2   3   14.31    0.97
   3   2   3   13.37    0.99
   3   2   3   13.30    0.98
   3   2   3   14.06    0.97
   3   2   3   13.97    1.12
  -3  -2  -4   26.35    1.98
  -3  -2  -4   26.06    1.73
  -3  -2  -4   24.19    1.87
   3   2   4   27.81    1.81
   3   2   4   26.54    1.81
   3   2   4   27.48    1.75
   3   2   4   27.76    2.03
  -3  -2  -5    3.72    0.43
  -3  -2  -5    2.97    0.37
   3   2   5    3.69    0.44
   3   2   5    3.67    0.38
  -3  -2  -6   19.77    1.60
   3   2   6   20.61    1.63
   3   2   6   20.72    1.42
  -3  -2  -7    1.58    0.35
   3   2   7    1.25    0.31
   3   2   7    1.58    0.31
  -3  -2  -8    4.89    0.57
   3   2   8    2.52    0.43
   3   2   8    2.19    0.43
  -3  -2  -9    0.32    0.35
   3   2   9    0.34    0.30
   3   2   9    0.27    0.29
   3   2  10    0.46    0.36
   3   2  10    0.34    0.34
  -3  -1  11    7.15    0.83
   3   1 -11    7.16    0.86
  -3  -1  10    0.69    0.35
   3   1 -10    0.76    0.38
   3   1 -10    0.66    0.40
  -3  -1   9    2.14    0.41
   3   1  -9    0.55    0.34
   3   1  -9    0.10    0.29
  -3  -1   8    1.05    0.30
   3   1  -8    1.49    0.36
   3   1  -8    1.19    0.36
  -3  -1   7   33.28    2.35
  -3  -1   7   34.43    2.36
   3   1  -7   33.98    2.92
   3   1  -7   35.88    2.46
   3   1  -7   38.10    2.45
  -3  -1   6    0.85    0.14
  -3  -1   6    0.94    0.13
  -3  -1   6    0.77    0.13
  -3  -1   6    0.68    0.21
  -3  -1   6    0.60    0.11
   3   1  -6    1.02    0.17
   3   1  -6    0.90    0.24
   3   1  -6    0.97    0.16
   3   1  -6    0.88    0.15
   3   1  -6    0.84    0.27
  -3  -1   5   95.67    6.11
  -3  -1   5   92.91    5.14
  -3  -1   5   93.00    6.45
  -3  -1   5   93.31    5.72
  -3  -1   5   91.73    6.10
   3   1  -5   86.38    5.62
   3   1  -5   90.86    6.01
   3   1  -5   92.24    5.15
   3   1  -5   88.89    6.12
   3   1  -5   87.03    7.15
  -3  -1   4   12.57    0.92
  -3  -1   4   11.81    0.92
  -3  -1   4   12.69    0.86
   3   1  -4   13.89    0.80
   3   1  -4   13.52    0.92
   3   1  -4   13.23    1.15
   3   1  -4   12.51    0.86
   3   1  -4   13.29    0.97
  -3  -1   3   37.71    2.79
  -3  -1   3   37.21    2.50
  -3  -1   3   37.75    2.24
  -3  -1   3   36.30    2.45
  -3  -1   3   36.57    2.66
   3   1  -3   41.80    2.66
   3   1  -3   43.69    2.65
   3   1  -3   41.20    2.45
   3   1  -3   42.72    2.24
  -3  -1   2   25.91    1.84
  -3  -1   2   28.43    1.55
  -3  -1   2   26.53    1.69
  -3  -1   2   28.01    1.74
   3   1  -2   26.68    1.69
   3   1  -2   27.19    1.82
   3   1  -2   25.38    1.83
   3   1  -2   27.19    1.54
   3   1  -2   27.00    1.92
  -3  -1   1   59.58    3.92
  -3  -1   1   56.10    3.27
  -3  -1   1   57.90    4.10
  -3  -1   1   59.23    3.62
   3   1  -1   60.35    4.14
   3   1  -1   60.32    3.81
   3   1  -1   54.72    3.27
   3   1  -1   57.43    3.59
  -3  -1   0    1.28    0.15
  -3  -1   0    1.37    0.15
  -3  -1   0    1.23    0.14
   3   1   0    0.98    0.12
   3   1   0    0.86    0.14
  -3  -1  -1   72.30    5.27
  -3  -1  -1   71.41    4.61
  -3  -1  -1   72.56    5.01
   3   1   1   77.92    4.61
   3   1   1   78.55    4.84
   3   1   1   74.99    5.33
  -3  -1  -2   23.73    1.55
  -3  -1  -2   23.69    1.76
  -3  -1  -2   23.24    1.67
  -3  -1  -2   26.55    1.58
   3   1   2   22.66    1.79
   3   1   2   23.91    1.55
  -3  -1  -3   97.90    6.16
  -3  -1  -3  100.02    7.06
  -3  -1  -3  102.83    6.44
  -3  -1  -3   99.96    6.70
   3   1   3   98.66    7.12
   3   1   3   98.43    6.16
  -3  -1  -4    3.60    0.30
  -3  -1  -4    3.48    0.37
  -3  -1  -4    3.59    0.40
  -3  -1  -4    3.57    0.34
   3   1   4    3.29    0.40
   3   1   4    3.83    0.36
   3   1   4    3.74    0.36
  -3  -1  -5    8.20    0.69
  -3  -1  -5    7.63    0.60
  -3  -1  -5    8.18    0.60
  -3  -1  -5    8.65    0.76
  -3  -1  -6    1.19    0.31
  -3  -1  -6    1.48    0.27
   3   1   6    1.41    0.27
   3   1   6    1.23    0.29
   3   1   6    1.33    0.21
  -3  -1  -7   12.18    1.22
   3   1   7   16.68    1.15
   3   1   7   15.32    1.25
  -3  -1  -8    0.60    0.33
   3   1   8    1.13    0.32
   3   1   8    0.38    0.28
  -3  -1  -9    9.31    0.95
   3   1   9    8.11    0.86
   3   1   9    8.32    0.88
   3   1  10   -0.02    0.30
   3   1  10    0.02    0.30
  -3   0  11   -0.03    0.30
  -3   0  10    6.12    0.76
   3   0 -10    9.08    0.88
   3   0 -10    9.05    1.06
  -3   0   9    0.14    0.23
   3   0  -9    0.04    0.27
   3   0  -9    0.15    0.29
  -3   0   8   63.26    3.88
   3   0  -8   56.06    4.86
   3   0  -8   60.21    4.06
  -3   0   7    0.12    0.16
   3   0  -7    0.02    0.19
   3   0  -7   -0.19    0.18
  -3   0   6   34.02    1.91
   3   0  -6   27.16    1.98
   3   0  -6   27.08    2.38
   3   0  -6   27.08    1.96
   3   0  -6   27.15    1.66
  -3   0   5   -0.03    0.06
  -3   0   5   -0.04    0.07
  -3   0   5   -0.09    0.09
  -3   0   5   -0.07    0.05
   3   0  -5   -0.04    0.07
   3   0  -5   -0.13    0.11
   3   0  -5   -0.10    0.14
   3   0  -5   -0.08    0.06
  -3   0   4  112.74    7.42
  -3   0   4  116.23    7.47
  -3   0   4  114.41    6.76
   3   0  -4  123.18    9.42
   3   0  -4  124.67    7.41
   3   0  -4  121.50    6.77
   3   0  -4  128.18    8.08
   3   0  -4  128.43    7.90
  -3   0   3   -0.02    0.04
  -3   0   3   -0.03    0.04
  -3   0   3   -0.06    0.07
   3   0  -3   -0.05    0.04
   3   0  -3   -0.05    0.07
   3   0  -3    0.00    0.04
   3   0  -3    0.01    0.04
  -3   0   2  901.73   51.39
  -3   0   2 1000.00   57.10
  -3   0   2  822.00   55.88
   3   0  -2  864.66   56.21
   3   0  -2  933.87   64.61
   3   0  -2  909.79   60.90
   3   0  -2  983.00   60.55
   3   0  -2  866.94   51.45
  -3   0   1   -0.19    0.02
  -3   0   1   -0.17    0.02
  -3   0   1   -0.18    0.05
  -3   0   1   -0.19    0.01
  -3   0   1   -0.18    0.03
   3   0  -1   -0.19    0.03
   3   0  -1   -0.16    0.04
   3   0  -1   -0.17    0.03
   3   0  -1   -0.17    0.03
   3   0  -1   -0.16    0.05
   3   0  -1   -0.12    0.05
  -3   0   0  105.23    6.48
  -3   0   0  106.05    5.97
  -3   0   0  103.90    6.82
   3   0   0   91.04    5.95
   3   0   0   88.92    5.95
   3   0   0   87.41    6.88
  -3   0  -1   -0.05    0.06
  -3   0  -1   -0.05    0.06
  -3   0  -1   -0.06    0.06
  -3   0  -1   -0.05    0.05
   3   0   1   -0.02    0.07
   3   0   1    0.03    0.06
  -3   0  -2   18.14    1.31
  -3   0  -2   18.35    1.23
  -3   0  -2   19.15    1.26
  -3   0  -2   18.78    1.38
  -3   0  -3   -0.05    0.11
  -3   0  -3   -0.02    0.08
  -3   0  -3    0.00    0.07
  -3   0  -3    0.03    0.09
  -3   0  -3    0.07    0.10
   3   0   3    0.01    0.08
   3   0   3   -0.04    0.10
  -3   0  -4   54.87    4.15
  -3   0  -4   58.38    3.84
  -3   0  -4   59.74    4.39
  -3   0  -4   59.90    4.01
  -3   0  -4   57.82    3.51
   3   0   4   64.14    4.17
   3   0   4   66.30    3.87
   3   0   4   69.09    4.46
  -3   0  -5    0.02    0.13
  -3   0  -5    0.01    0.12
  -3   0  -5   -0.07    0.12
  -3   0  -5   -0.01    0.20
  -3   0  -5    0.01    0.13
   3   0   5    0.00    0.16
   3   0   5    0.14    0.15
   3   0   5   -0.03    0.13
  -3   0  -6   52.80    3.65
  -3   0  -6   55.03    3.51
  -3   0  -6   51.33    3.86
  -3   0  -6   55.37    3.10
   3   0   6   54.17    3.42
   3   0   6   48.57    3.87
   3   0   6   52.08    3.63
  -3   0  -7   -0.04    0.24
  -3   0  -7   -0.16    0.18
   3   0   7   -0.25    0.16
   3   0   7   -0.10    0.17
   3   0   7   -0.02    0.19
  -3   0  -8    7.80    0.78
  -3   0  -8    7.52    0.67
   3   0   8    5.59    0.69
   3   0   8    5.86    0.55
   3   0   8    5.76    0.67
  -3   0  -9    0.05    0.32
   3   0   9   -0.29    0.24
   3   0   9    0.03    0.27
   3   0  10    0.55    0.34
  -3   1  11    8.39    0.86
  -3   1  10    1.02    0.32
   3  -1 -10    0.89    0.44
  -3   1   9    2.39    0.37
   3  -1  -9    0.60    0.30
   3  -1  -9    0.43    0.35
  -3   1   8    1.10    0.27
   3  -1  -8    1.29    0.39
   3  -1  -8    1.68    0.32
  -3   1   7   36.21    2.36
  -3   1   7   35.59    2.62
   3  -1  -7   36.35    2.50
   3  -1  -7   36.32    3.03
  -3   1   6    0.87    0.15
  -3   1   6    1.06    0.19
  -3   1   6    0.73    0.14
   3  -1  -6    0.68    0.21
   3  -1  -6    1.01    0.29
   3  -1  -6    1.02    0.14
  -3   1   5   91.12    5.55
  -3   1   5   95.23    5.59
  -3   1   5   94.55    6.39
   3  -1  -5   89.23    5.93
   3  -1  -5   81.02    7.08
   3  -1  -5   88.94    5.06
  -3   1   4   12.97    0.83
  -3   1   4   12.76    0.86
  -3   1   4   12.65    0.95
   3  -1  -4   12.85    0.95
   3  -1  -4   13.12    0.76
   3  -1  -4   12.47    1.15
  -3   1   3   35.77    2.47
  -3   1   3   37.49    2.82
  -3   1   3   37.54    2.44
   3  -1  -3   41.08    2.23
   3  -1  -3   45.29    2.84
   3  -1  -3   41.11    2.65
  -3   1   2   28.25    1.71
  -3   1   2   27.00    1.69
   3  -1  -2   27.33    1.85
   3  -1  -2   27.68    1.97
   3  -1  -2   26.31    1.54
  -3   1   1   57.73    3.51
  -3   1   1   58.54    3.20
  -3   1   1   56.66    3.53
  -3   1   1   56.99    3.20
   3  -1  -1   59.44    4.08
   3  -1  -1   55.07    3.20
   3  -1  -1   55.53    3.51
  -3   1   0    1.50    0.16
  -3   1   0    1.43    0.14
  -3   1   0    1.17    0.11
  -3   1   0    1.17    0.11
   3  -1   0    1.09    0.15
   3  -1   0    0.94    0.12
  -3   1  -1   70.71    5.15
  -3   1  -1   70.44    4.90
  -3   1  -1   71.52    4.53
  -3   1  -1   74.03    4.12
  -3   1  -1   71.37    4.77
   3  -1   1   77.38    5.24
   3  -1   1   77.59    4.53
  -3   1  -2   22.90    1.54
  -3   1  -2   24.97    1.41
  -3   1  -2   23.27    1.61
  -3   1  -2   24.43    1.75
  -3   1  -2   22.94    1.65
   3  -1   2   25.37    1.56
   3  -1   2   23.53    1.79
  -3   1  -3  102.56    5.59
  -3   1  -3   98.74    6.44
  -3   1  -3   98.65    6.12
  -3   1  -3   93.63    6.99
   3  -1   3   99.75    7.08
   3  -1   3  100.36    6.14
  -3   1  -4    3.41    0.36
  -3   1  -4    3.46    0.40
  -3   1  -4    3.58    0.33
  -3   1  -4    3.65    0.35
  -3   1  -4    3.92    0.37
   3  -1   4    3.81    0.39
   3  -1   4    3.57    0.41
   3  -1   4    3.47    0.37
  -3   1  -5    8.52    0.68
  -3   1  -5    7.46    0.60
  -3   1  -5    8.09    0.75
  -3   1  -5    8.25    0.67
  -3   1  -5    8.37    0.65
  -3   1  -6    1.09    0.24
  -3   1  -6    1.04    0.22
  -3   1  -6    1.06    0.30
  -3   1  -6    1.26    0.27
   3  -1   6    1.28    0.30
   3  -1   6    1.23    0.27
   3  -1   6    1.07    0.28
  -3   1  -7   11.45    1.14
  -3   1  -7   11.69    1.05
  -3   1  -7   12.25    1.04
   3  -1   7   15.48    1.20
   3  -1   7   14.87    1.11
   3  -1   7   15.43    1.09
  -3   1  -8    0.74    0.27
  -3   1  -8    0.80    0.34
   3  -1   8    0.81    0.30
   3  -1   8    0.77    0.31
   3  -1   8    0.78    0.28
  -3   1  -9    7.58    0.83
  -3   1  -9    7.53    0.74
   3  -1   9    7.03    0.67
   3  -1   9    6.86    0.80
  -3   1 -10    0.02    0.30
  -3   2  11    0.24    0.31
  -3   2  10    4.02    0.53
   3  -2 -10    4.24    0.75
  -3   2   9    0.75    0.27
   3  -2  -9    0.52    0.29
   3  -2  -9    0.74    0.37
  -3   2   8   23.13    1.54
   3  -2  -8   21.32    2.02
   3  -2  -8   22.11    1.63
  -3   2   7    7.95    0.60
  -3   2   7    7.43    0.63
   3  -2  -7    6.42    0.82
   3  -2  -7    6.80    0.66
  -3   2   6   20.97    1.30
  -3   2   6   20.81    1.27
  -3   2   6   20.10    1.46
   3  -2  -6   15.31    1.38
  -3   2   5    9.63    0.72
  -3   2   5    9.23    0.63
  -3   2   5    8.92    0.60
   3  -2  -5    8.45    0.90
   3  -2  -5    9.33    0.73
   3  -2  -5    8.65    0.55
  -3   2   4   31.27    1.93
  -3   2   4   29.43    2.27
  -3   2   4   30.29    1.94
   3  -2  -4   35.09    2.14
  -3   2   3    8.51    0.67
   3  -2  -3    8.80    0.67
   3  -2  -3    8.37    0.81
  -3   2   2   79.30    5.89
   3  -2  -2   86.43    5.90
  -3   2   1   36.56    2.26
  -3   2   1   35.45    2.27
   3  -2  -1   37.88    2.66
  -3   2   0   87.70    5.31
  -3   2   0   84.01    5.63
  -3   2   0   90.21    4.82
  -3   2   0   84.55    5.31
   3  -2   0   87.91    5.31
   3  -2   0   83.41    6.16
  -3   2  -1   16.30    1.13
  -3   2  -1   17.52    1.13
  -3   2  -1   17.22    1.18
  -3   2  -1   16.26    1.20
  -3   2  -1   16.89    1.01
   3  -2   1   17.95    1.32
   3  -2   1   18.82    1.14
  -3   2  -2   15.12    1.02
  -3   2  -2   14.85    0.88
  -3   2  -2   14.82    0.98
  -3   2  -2   15.29    1.06
  -3   2  -2   15.25    1.04
   3  -2   2   12.14    0.97
   3  -2   2   12.56    1.13
  -3   2  -3   15.09    1.05
  -3   2  -3   14.48    1.11
  -3   2  -3   15.59    0.91
  -3   2  -3   15.00    1.07
  -3   2  -3   13.80    1.00
   3  -2   3   13.35    1.15
   3  -2   3   14.06    1.03
  -3   2  -4   24.59    1.57
  -3   2  -4   25.05    1.83
  -3   2  -4   25.93    1.73
  -3   2  -4   24.61    1.95
  -3   2  -4   26.95    1.85
   3  -2   4   28.88    1.78
   3  -2   4   26.84    2.01
   3  -2   4   27.58    1.88
  -3   2  -5    3.08    0.40
  -3   2  -5    2.94    0.38
  -3   2  -5    3.07    0.35
  -3   2  -5    2.71    0.31
  -3   2  -5    3.12    0.36
   3  -2   5    3.95    0.42
   3  -2   5    3.61    0.41
   3  -2   5    4.28    0.47
  -3   2  -6   18.54    1.24
  -3   2  -6   18.35    1.44
  -3   2  -6   19.12    1.44
  -3   2  -6   18.44    1.53
   3  -2   6   19.72    1.57
   3  -2   6   20.72    1.45
   3  -2   6   21.76    1.50
  -3   2  -7    1.37    0.28
  -3   2  -7    1.24    0.32
  -3   2  -7    0.67    0.29
  -3   2  -7    1.23    0.27
   3  -2   7    1.18    0.31
   3  -2   7    1.27    0.34
  -3   2  -8    4.38    0.48
  -3   2  -8    4.05    0.54
  -3   2  -8    4.83    0.55
   3  -2   8    3.58    0.50
   3  -2   8    3.14    0.53
  -3   2  -9    0.25    0.31
  -3   2  -9    0.53    0.29
   3  -2   9    0.37    0.29
   3  -2   9    0.36    0.30
  -3   2 -10    0.18    0.30
   3  -2  10    0.19    0.27
  -3   3  11    5.79    0.67
  -3   3  10    2.24    0.39
  -3   3   9    0.79    0.25
   3  -3  -9    0.20    0.35
  -3   3   8    1.03    0.23
   3  -3  -8    0.66    0.26
   3  -3  -8    1.11    0.39
  -3   3   7   15.75    1.29
  -3   3   7   15.88    1.12
   3  -3  -7   17.01    1.56
   3  -3  -7   17.81    1.25
  -3   3   6   12.90    1.05
  -3   3   6   13.24    0.89
  -3   3   6   12.70    0.88
   3  -3  -6   13.31    1.28
   3  -3  -6   14.48    1.03
  -3   3   5   67.01    3.83
  -3   3   5   64.38    4.50
  -3   3   5   64.22    3.84
   3  -3  -5   57.42    4.97
   3  -3  -5   57.34    4.14
  -3   3   4   13.97    1.10
   3  -3  -4   14.51    1.29
   3  -3  -4   14.53    1.06
  -3   3   3   52.37    3.81
   3  -3  -3   53.34    4.20
  -3   3   2    4.21    0.36
   3  -3  -2    2.95    0.36
  -3   3   1   48.29    2.94
  -3   3   1   48.87    3.17
  -3   3   1   50.75    3.45
  -3   3   1   49.66    2.95
   3  -3  -1   40.46    3.44
  -3   3   0    7.40    0.53
  -3   3   0    7.32    0.43
  -3   3   0    7.40    0.59
  -3   3   0    7.01    0.52
   3  -3   0    8.58    0.67
  -3   3  -1   54.22    3.25
  -3   3  -1   52.08    3.59
   3  -3   1   61.26    4.20
   3  -3   1   64.50    3.63
  -3   3  -2    8.69    0.61
  -3   3  -2    8.31    0.53
  -3   3  -2    8.81    0.59
  -3   3  -2    8.57    0.67
   3  -3   2    6.89    0.70
   3  -3   2    6.83    0.61
  -3   3  -3   98.43    6.69
  -3   3  -3   99.80    6.57
  -3   3  -3   96.65    7.03
  -3   3  -3   96.56    6.19
  -3   3  -3  100.62    5.64
   3  -3   3  104.37    6.25
   3  -3   3  103.59    7.20
  -3   3  -4    4.69    0.51
  -3   3  -4    5.47    0.48
  -3   3  -4    5.18    0.42
  -3   3  -4    4.96    0.46
  -3   3  -4    5.31    0.50
   3  -3   4    5.66    0.52
   3  -3   4    6.01    0.59
   3  -3   4    5.77    0.53
  -3   3  -5    2.27    0.30
  -3   3  -5    1.60    0.33
  -3   3  -5    2.42    0.29
  -3   3  -5    2.19    0.32
  -3   3  -5    2.28    0.28
  -3   3  -6    0.65    0.20
  -3   3  -6    0.69    0.24
  -3   3  -6    0.78    0.21
  -3   3  -6    0.87    0.29
   3  -3   6    1.14    0.29
   3  -3   6    1.20    0.31
  -3   3  -7    2.81    0.43
  -3   3  -7    3.45    0.40
  -3   3  -7    3.08    0.40
  -3   3  -7    3.27    0.48
   3  -3   7    3.43    0.50
   3  -3   7    3.31    0.48
  -3   3  -8    0.02    0.28
  -3   3  -8    0.23    0.26
  -3   3  -8   -0.02    0.20
   3  -3   8    0.14    0.28
   3  -3   8    0.00    0.26
  -3   3  -9    7.96    0.84
  -3   3  -9    7.79    0.77
  -3   3  -9    8.28    0.86
   3  -3   9    8.34    0.91
  -3   4  11    0.24    0.29
  -3   4  10    3.98    0.49
  -3   4   9   12.04    0.93
   3  -4  -9   12.04    1.34
  -3   4   8   21.19    1.65
  -3   4   8   19.55    1.41
   3  -4  -8   23.37    1.99
  -3   4   7    4.35    0.36
  -3   4   7    4.32    0.46
   3  -4  -7    3.27    0.44
   3  -4  -7    2.67    0.55
  -3   4   6    9.70    0.81
  -3   4   6    9.97    0.63
  -3   4   6    9.69    0.63
   3  -4  -6    8.21    0.95
   3  -4  -6    7.30    0.75
  -3   4   5    4.14    0.46
  -3   4   5    4.50    0.32
  -3   4   5    4.47    0.32
   3  -4  -5    5.78    0.51
   3  -4  -5    5.51    0.62
  -3   4   4    4.62    0.47
  -3   4   3   11.70    1.03
   3  -4  -3   14.55    1.18
  -3   4   2    5.07    0.35
  -3   4   2    5.02    0.46
  -3   4   2    4.86    0.34
  -3   4   2    5.18    0.49
  -3   4   1   19.21    1.37
  -3   4   1   20.05    1.49
  -3   4   1   19.21    1.23
  -3   4   1   19.56    1.26
   3  -4  -1   18.76    1.51
  -3   4   0   35.07    2.33
  -3   4   0   36.20    2.15
  -3   4   0   33.02    2.17
   3  -4   0   31.35    2.53
  -3   4  -1   21.60    1.36
  -3   4  -1   20.71    1.48
  -3   4  -1   20.75    1.39
  -3   4  -1   21.17    1.19
   3  -4   1   18.71    1.61
  -3   4  -2   15.15    0.98
  -3   4  -2   13.85    1.01
  -3   4  -2   16.51    0.87
   3  -4   2   11.89    1.00
   3  -4   2   12.24    1.15
  -3   4  -3    1.11    0.21
  -3   4  -3    0.87    0.23
  -3   4  -3    0.89    0.16
  -3   4  -3    0.90    0.14
   3  -4   3    1.26    0.28
  -3   4  -4   29.62    2.12
  -3   4  -4   28.89    2.13
  -3   4  -4   28.47    1.76
  -3   4  -4   29.22    2.05
  -3   4  -4   29.42    1.96
   3  -4   4   31.01    2.14
   3  -4   4   31.86    2.32
  -3   4  -5   16.65    1.12
  -3   4  -5   17.45    1.28
  -3   4  -5   17.05    1.25
  -3   4  -5   17.20    1.36
  -3   4  -5   17.19    1.34
   3  -4   5   18.83    1.38
   3  -4   5   18.94    1.48
  -3   4  -6    3.82    0.44
  -3   4  -6    4.47    0.55
  -3   4  -6    4.04    0.46
  -3   4  -6    4.27    0.42
   3  -4   6    4.58    0.58
   3  -4   6    4.29    0.52
  -3   4  -7    1.97    0.32
  -3   4  -7    1.83    0.43
  -3   4  -7    1.97    0.31
  -3   4  -7    2.48    0.36
   3  -4   7    1.92    0.42
   3  -4   7    1.75    0.41
  -3   4  -8    1.19    0.41
  -3   4  -8    1.26    0.30
  -3   4  -8    1.60    0.33
  -3   4  -8    1.49    0.34
   3  -4   8    0.97    0.37
   3  -4   8    1.13    0.39
  -3   4  -9    0.86    0.32
  -3   4  -9    0.62    0.41
  -3   4  -9    0.84    0.33
   3  -4   9    0.54    0.37
   3  -4   9    0.60    0.39
  -3   5  10    0.13    0.23
  -3   5   9    2.52    0.34
  -3   5   8    1.21    0.22
  -3   5   8    1.14    0.32
   3  -5  -8    0.69    0.39
  -3   5   7    6.28    0.49
  -3   5   7    6.48    0.68
   3  -5  -7    7.69    0.85
  -3   5   6    8.82    0.59
  -3   5   6    8.00    0.79
  -3   5   6    8.63    0.59
   3  -5  -6    8.79    0.76
   3  -5  -6    8.79    0.94
  -3   5   5   33.71    2.07
  -3   5   5   32.94    2.52
  -3   5   5   32.81    2.07
   3  -5  -5   33.56    2.33
   3  -5  -5   35.15    2.81
  -3   5   4   15.13    1.19
   3  -5  -4   13.89    1.31
  -3   5   3   11.53    0.93
  -3   5   3   10.44    0.68
  -3   5   3    9.68    0.69
   3  -5  -3   13.54    1.03
  -3   5   2    1.41    0.14
  -3   5   2    1.46    0.25
  -3   5   2    1.44    0.25
  -3   5   2    1.23    0.17
   3  -5  -2    0.76    0.22
   3  -5  -2    0.72    0.23
  -3   5   1   16.00    1.12
  -3   5   1   15.40    1.20
  -3   5   1   16.04    0.97
  -3   5   1   16.23    1.02
   3  -5  -1   11.64    1.19
   3  -5  -1   13.17    1.23
  -3   5   0    5.90    0.50
  -3   5   0    5.78    0.56
  -3   5   0    5.35    0.45
  -3   5   0    5.50    0.58
   3  -5   0    7.66    0.66
  -3   5  -1   26.14    2.03
  -3   5  -1   28.26    1.64
  -3   5  -1   29.25    1.88
   3  -5   1   29.61    2.25
   3  -5   1   31.08    2.08
  -3   5  -2   35.35    2.07
  -3   5  -2   36.30    2.33
   3  -5   2   37.13    2.76
  -3   5  -3   36.05    2.24
  -3   5  -3   33.48    1.99
   3  -5   3   32.41    2.62
   3  -5   3   34.77    2.41
  -3   5  -4    1.34    0.18
  -3   5  -4    1.07    0.33
  -3   5  -4    1.35    0.26
  -3   5  -4    1.26    0.20
   3  -5   4    1.17    0.29
   3  -5   4    1.59    0.33
  -3   5  -5    3.63    0.36
  -3   5  -5    3.73    0.43
  -3   5  -5    3.77    0.51
  -3   5  -5    3.72    0.36
   3  -5   5    3.14    0.51
   3  -5   5    3.39    0.47
  -3   5  -6    1.33    0.24
  -3   5  -6    1.37    0.24
  -3   5  -6    1.20    0.39
   3  -5   6    1.19    0.37
   3  -5   6    0.91    0.32
  -3   5  -7    3.34    0.58
  -3   5  -7    3.77    0.42
  -3   5  -7    3.75    0.42
   3  -5   7    2.88    0.53
   3  -5   7    4.66    0.62
  -3   5  -8    0.34    0.23
  -3   5  -8    0.13    0.22
  -3   5  -8    0.07    0.37
   3  -5   8    0.49    0.36
   3  -5   8    0.75    0.41
  -3   5  -9    3.21    0.43
  -3   5  -9    2.76    0.60
   3  -5   9    2.26    0.53
   3  -5   9    3.40    0.60
  -3   6   9    2.08    0.32
  -3   6   8    7.69    0.79
  -3   6   8    7.50    0.60
   3  -6  -8    7.98    0.99
  -3   6   7    0.27    0.27
  -3   6   7    0.35    0.13
   3  -6  -7    0.61    0.37
  -3   6   6    3.19    0.47
  -3   6   6    3.81    0.30
   3  -6  -6    3.70    0.58
  -3   6   5    2.77    0.40
  -3   6   5    2.25    0.23
  -3   6   5    2.31    0.21
   3  -6  -5    3.66    0.50
   3  -6  -5    3.62    0.42
  -3   6   4    6.24    0.66
  -3   6   4    6.38    0.43
  -3   6   4    5.93    0.45
   3  -6  -4    8.13    0.74
  -3   6   3    0.36    0.22
  -3   6   3    0.37    0.09
  -3   6   3    0.35    0.12
   3  -6  -3    0.44    0.21
   3  -6  -3    0.25    0.23
  -3   6   2   15.22    1.23
  -3   6   2   16.51    1.07
  -3   6   2   15.93    1.11
  -3   6   2   16.82    1.35
   3  -6  -2   17.38    1.40
   3  -6  -2   17.00    1.40
  -3   6   1    0.13    0.17
  -3   6   1    0.04    0.18
  -3   6   1    0.12    0.11
   3  -6  -1    0.60    0.17
   3  -6  -1    0.62    0.25
  -3   6   0    7.07    0.69
  -3   6   0    7.18    0.66
  -3   6   0    6.74    0.52
   3  -6   0    6.66    0.71
  -3   6  -1   20.15    1.27
  -3   6  -1   20.07    1.44
   3  -6   1   15.67    1.52
  -3   6  -2    7.24    0.47
  -3   6  -2    8.44    0.75
  -3   6  -2    7.41    0.59
   3  -6   2    5.89    0.75
  -3   6  -3    1.52    0.26
  -3   6  -3    1.24    0.34
   3  -6   3    2.33    0.42
  -3   6  -4    9.11    0.64
  -3   6  -4    9.64    0.77
  -3   6  -4    9.28    0.89
   3  -6   4    9.46    0.95
  -3   6  -5    2.19    0.26
  -3   6  -5    2.17    0.28
  -3   6  -5    2.56    0.49
  -3   6  -5    2.48    0.37
   3  -6   5    2.37    0.42
   3  -6   5    2.74    0.49
  -3   6  -6    5.34    0.67
  -3   6  -6    5.59    0.47
  -3   6  -6    5.66    0.47
   3  -6   6    3.70    0.58
   3  -6   6    4.32    0.66
  -3   6  -7    3.37    0.37
  -3   6  -7    3.35    0.58
   3  -6   7    2.71    0.55
   3  -6   7    2.76    0.52
  -3   6  -8    0.79    0.44
  -3   6  -8    0.30    0.23
   3  -6   8    0.03    0.35
   3  -6   8    0.03    0.38
  -3   7   9    0.44    0.21
  -3   7   8    0.83    0.34
  -3   7   8    0.92    0.20
  -3   7   7    4.34    0.38
  -3   7   7    4.53    0.60
   3  -7  -7    4.92    0.71
  -3   7   6    4.12    0.34
  -3   7   6    3.83    0.54
   3  -7  -6    5.15    0.68
  -3   7   5    3.17    0.49
  -3   7   5    3.44    0.28
  -3   7   4    7.67    0.82
  -3   7   4    8.58    0.57
  -3   7   3    0.02    0.22
  -3   7   3    0.01    0.20
  -3   7   3   -0.10    0.09
   3  -7  -3    0.14    0.27
  -3   7   2    4.87    0.37
  -3   7   2    3.80    0.53
  -3   7   2    4.63    0.52
   3  -7  -2    4.39    0.58
  -3   7   1    0.12    0.12
  -3   7   1    0.25    0.24
  -3   7   1    0.26    0.23
   3  -7  -1    1.17    0.35
  -3   7   0    1.91    0.36
  -3   7   0    1.57    0.23
  -3   7   0    1.45    0.35
   3  -7   0    2.02    0.40
  -3   7  -1    2.91    0.31
  -3   7  -1    2.95    0.45
   3  -7   1    1.79    0.41
  -3   7  -2   13.63    0.80
  -3   7  -2   13.31    1.17
  -3   7  -2   13.89    1.00
   3  -7   2   14.21    1.29
  -3   7  -3    9.44    0.58
  -3   7  -3    8.10    0.85
  -3   7  -3    8.92    0.73
   3  -7   3    7.74    0.90
  -3   7  -4    6.12    0.69
  -3   7  -4    5.19    0.41
  -3   7  -4    5.81    0.54
   3  -7   4    4.24    0.67
  -3   7  -5    0.88    0.20
  -3   7  -5    0.91    0.28
  -3   7  -5    0.77    0.39
   3  -7   5    0.37    0.35
  -3   7  -6   -0.06    0.34
   3  -7   6   -0.07    0.31
   3  -7   6    0.37    0.38
  -3   7  -7    1.67    0.53
   3  -7   7    2.56    0.53
   3  -7   7    2.52    0.56
  -3   8   8    2.05    0.28
  -3   8   7    1.64    0.23
  -3   8   7    1.62    0.42
  -3   8   6    1.15    0.18
  -3   8   6    0.94    0.36
  -3   8   5    0.24    0.13
  -3   8   5    0.29    0.31
  -3   8   4    5.23    0.40
  -3   8   4    4.62    0.64
   3  -8  -4    5.51    0.70
  -3   8   3    3.82    0.52
  -3   8   3    4.17    0.36
  -3   8   3    3.41    0.54
   3  -8  -3    4.72    0.65
  -3   8   2    2.34    0.25
  -3   8   2    1.98    0.41
  -3   8   2    1.94    0.39
   3  -8  -2    1.72    0.43
  -3   8   1    4.96    0.62
  -3   8   1    5.05    0.61
  -3   8   1    5.11    0.44
   3  -8  -1    5.17    0.68
  -3   8   0    1.80    0.25
  -3   8   0    2.03    0.42
  -3   8   0    1.48    0.39
   3  -8   0    2.04    0.46
  -3   8  -1    2.44    0.47
  -3   8  -1    2.26    0.30
   3  -8   1    2.05    0.46
  -3   8  -2    2.80    0.50
  -3   8  -2    1.99    0.30
   3  -8   2    2.01    0.50
  -3   8  -3    0.29    0.10
  -3   8  -3    0.26    0.20
  -3   8  -3    0.49    0.37
   3  -8   3    0.02    0.33
  -3   8  -4    1.23    0.19
  -3   8  -4    1.08    0.28
  -3   8  -4    1.68    0.47
   3  -8   4    1.06    0.43
  -3   8  -5    3.46    0.64
  -3   8  -5    3.52    0.46
   3  -8   5    3.49    0.62
  -3   8  -6    3.06    0.61
   3  -8   6    4.35    0.72
  -3   9   6    2.59    0.53
  -3   9   6    2.79    0.30
   3  -9  -6    3.15    0.62
  -3   9   5    1.39    0.43
  -3   9   5    1.80    0.24
   3  -9  -5    1.68    0.50
  -3   9   4    2.14    0.25
  -3   9   4    1.57    0.44
   3  -9  -4    1.96    0.54
  -3   9   3    1.39    0.41
  -3   9   3    1.20    0.21
   3  -9  -3    0.96    0.44
  -3   9   2    0.36    0.17
  -3   9   2    0.37    0.30
  -3   9   2    0.55    0.32
   3  -9  -2    0.19    0.34
  -3   9   1    1.55    0.43
  -3   9   1    2.08    0.28
  -3   9   1    1.59    0.42
   3  -9  -1    1.68    0.51
  -3   9   0   -0.09    0.30
  -3   9   0    0.32    0.34
  -3   9   0    0.34    0.19
   3  -9   0    0.51    0.41
  -3   9  -1    2.39    0.52
  -3   9  -1    2.66    0.34
   3  -9   1    2.25    0.55
  -3   9  -2    1.49    0.45
  -3   9  -2    1.27    0.29
   3  -9   2    0.96    0.43
  -3   9  -3    0.84    0.43
  -3   9  -3    0.45    0.24
   3  -9   3    0.53    0.39
  -3   9  -4    2.41    0.58
  -3   9  -4    2.91    0.42
   3  -9   4    2.10    0.57
  -3  10   4    1.15    0.44
  -3  10   4    1.91    0.27
   3 -10  -4    1.24    0.53
  -3  10   3    0.73    0.41
  -3  10   3    0.90    0.21
   3 -10  -3    1.24    0.52
  -3  10   2    0.18    0.18
  -3  10   2    0.26    0.36
  -3  10   2    0.10    0.32
   3 -10  -2   -0.10    0.39
  -3  10   1    2.84    0.34
  -3  10   1    2.04    0.51
  -3  10   1    2.35    0.53
   3 -10  -1    2.91    0.64
  -3  10   0    1.44    0.27
  -3  10   0    1.20    0.44
  -3  10   0    1.32    0.46
   3 -10   0    1.20    0.50
  -3  10  -1    0.42    0.40
  -3  10  -1    0.24    0.23
   3 -10   1    0.17    0.39
  -3  10  -2    1.56    0.51
  -3  10  -2    1.56    0.32
   3 -10   2    0.96    0.51
  -4 -10   3    1.34    0.47
   4  10  -3    1.57    0.49
   4  10  -3    1.83    0.37
  -4 -10   2    2.31    0.40
  -4 -10   2    2.79    0.58
   4  10  -2    2.83    0.54
   4  10  -2    2.92    0.45
   4  10  -1   -0.11    0.35
   4  10  -1   -0.08    0.22
   4  10   0    1.43    0.34
   4  10   0    1.44    0.48
   4  10   1    0.27    0.26
   4  10   1    0.25    0.38
  -4  -9   6    2.08    0.53
   4   9  -6    2.61    0.57
  -4  -9   5    0.37    0.38
   4   9  -5    0.28    0.39
  -4  -9   4   -0.02    0.30
   4   9  -4   -0.22    0.27
   4   9  -4    0.24    0.35
   4   9  -4   -0.09    0.21
  -4  -9   3    1.85    0.47
   4   9  -3    2.34    0.46
   4   9  -3    2.09    0.37
   4   9  -3    2.39    0.49
  -4  -9   2    2.27    0.38
  -4  -9   2    2.10    0.50
   4   9  -2    3.09    0.42
   4   9  -2    2.66    0.50
   4   9  -2    3.64    0.51
  -4  -9   1    0.42    0.25
   4   9  -1    0.13    0.22
   4   9  -1    0.43    0.35
   4   9   0    5.01    0.68
   4   9   0    4.98    0.54
   4   9   1    1.50    0.32
   4   9   1    1.69    0.45
   4   9   2    0.81    0.38
   4   9   2    0.97    0.29
   4   9   3    1.27    0.31
   4   9   3    0.87    0.40
   4   9   4    0.26    0.37
   4   9   4    0.04    0.25
  -4  -8   7    0.52    0.38
   4   8  -7    0.40    0.42
  -4  -8   6    1.27    0.43
   4   8  -6    1.17    0.45
  -4  -8   5    3.08    0.54
  -4  -8   5    4.05    0.56
   4   8  -5    3.90    0.37
   4   8  -5    3.74    0.59
   4   8  -5    3.70    0.46
   4   8  -5    3.68    0.52
  -4  -8   4    4.05    0.58
   4   8  -4    3.84    0.53
   4   8  -4    3.63    0.36
   4   8  -4    3.89    0.45
   4   8  -4    3.36    0.55
  -4  -8   3    4.26    0.57
  -4  -8   3    3.57    0.44
   4   8  -3    3.85    0.53
   4   8  -3    3.56    0.51
   4   8  -3    3.37    0.44
  -4  -8   2    2.46    0.35
   4   8  -2    2.24    0.43
   4   8  -2    2.32    0.35
   4   8  -2    2.47    0.44
  -4  -8   1    0.30    0.21
   4   8  -1    0.18    0.21
   4   8  -1    0.32    0.27
  -4  -8   0    2.33    0.35
   4   8   0    2.24    0.34
   4   8   0    2.47    0.46
   4   8   1    0.27    0.31
   4   8   1    0.04    0.18
   4   8   2    3.10    0.41
   4   8   2    3.53    0.55
   4   8   3    4.24    0.63
   4   8   3    4.68    0.51
   4   8   4    1.74    0.33
   4   8   4    1.25    0.44
   4   8   5    1.82    0.50
   4   8   5    2.05    0.37
  -4  -7   9    0.27    0.38
   4   7  -9    0.71    0.49
  -4  -7   8    2.08    0.47
   4   7  -8    2.02    0.56
  -4  -7   7    1.87    0.43
   4   7  -7    1.98    0.49
   4   7  -7    1.27    0.27
  -4  -7   6    0.78    0.35
   4   7  -6   -0.07    0.34
   4   7  -6    0.33    0.18
  -4  -7   5    8.00    0.73
  -4  -7   5    7.83    0.77
   4   7  -5    5.88    0.73
   4   7  -5    6.43    0.50
   4   7  -5    6.15    0.66
   4   7  -5    4.93    0.59
  -4  -7   4    0.43    0.28
  -4  -7   4    0.09    0.25
   4   7  -4    0.20    0.24
   4   7  -4    0.07    0.13
   4   7  -4   -0.04    0.29
   4   7  -4    0.30    0.21
  -4  -7   3   10.53    0.97
  -4  -7   3    9.91    0.90
   4   7  -3   10.78    0.85
   4   7  -3   10.80    0.98
   4   7  -3   13.27    1.00
  -4  -7   2    9.25    0.80
   4   7  -2    8.51    0.81
   4   7  -2   10.00    0.88
   4   7  -2    9.36    0.75
  -4  -7   1   22.33    1.61
   4   7  -1   21.15    1.46
   4   7  -1   20.02    1.68
   4   7  -1   20.09    1.53
  -4  -7   0    4.58    0.45
   4   7   0    3.13    0.39
   4   7   0    3.15    0.49
  -4  -7  -1   10.53    0.88
   4   7   1   10.33    0.98
   4   7   1   10.26    0.81
   4   7   2    3.69    0.40
   4   7   2    3.08    0.50
   4   7   3    3.77    0.52
   4   7   3    3.55    0.42
   4   7   4    0.75    0.24
   4   7   4    0.61    0.32
   4   7   5    4.46    0.49
   4   7   5    3.47    0.60
   4   7   6    3.95    0.49
   4   7   6    2.87    0.44
   4   7   6    3.43    0.59
   4   7   7    0.44    0.40
   4   7   7    1.54    0.35
  -4  -6   9    1.38    0.41
   4   6  -9    0.60    0.26
   4   6  -9    0.20    0.32
   4   6  -9    0.13    0.42
  -4  -6   8    0.50    0.35
   4   6  -8    0.53    0.24
   4   6  -8    0.89    0.23
   4   6  -8    0.52    0.42
  -4  -6   7    3.31    0.53
   4   6  -7    4.18    0.41
   4   6  -7    3.84    0.62
   4   6  -7    4.12    0.44
  -4  -6   6    5.29    0.60
   4   6  -6    4.12    0.41
   4   6  -6    4.64    0.64
  -4  -6   5   11.37    0.95
  -4  -6   5   10.01    0.95
   4   6  -5   10.16    0.72
   4   6  -5   10.74    0.97
   4   6  -5   11.57    0.85
   4   6  -5    9.98    0.87
   4   6  -5   10.33    0.91
  -4  -6   4   17.44    1.36
  -4  -6   4   17.81    1.40
   4   6  -4   15.91    1.35
   4   6  -4   17.50    1.22
   4   6  -4   16.83    1.07
   4   6  -4   16.81    1.36
  -4  -6   3   17.16    1.25
  -4  -6   3   15.83    1.26
   4   6  -3   15.97    1.12
   4   6  -3   15.98    1.29
   4   6  -3   15.41    0.99
   4   6  -3   14.50    1.24
  -4  -6   2    5.20    0.50
  -4  -6   2    5.20    0.55
   4   6  -2    4.80    0.54
   4   6  -2    4.77    0.54
   4   6  -2    5.32    0.47
  -4  -6   1    2.81    0.32
  -4  -6   1    2.82    0.37
   4   6  -1    1.68    0.27
   4   6  -1    2.26    0.34
   4   6  -1    2.09    0.34
  -4  -6   0    8.52    0.70
   4   6   0    7.72    0.75
   4   6   0    7.84    0.67
   4   6   0    7.97    0.64
  -4  -6  -1    6.14    0.62
   4   6   1    8.39    0.61
   4   6   1    7.51    0.72
  -4  -6  -2    5.06    0.52
   4   6   2    5.57    0.50
   4   6   2    5.36    0.60
   4   6   3   18.89    1.57
   4   6   3   18.92    1.32
   4   6   4   11.86    1.06
   4   6   4   10.30    0.85
   4   6   5    3.87    0.57
   4   6   5    4.50    0.49
   4   6   5    4.67    0.50
   4   6   6    1.72    0.34
   4   6   6    1.65    0.44
   4   6   7    1.04    0.31
   4   6   7    0.57    0.38
  -4  -5  10    0.27    0.30
   4   5 -10   -0.20    0.41
   4   5 -10    0.27    0.26
  -4  -5   9    1.15    0.36
   4   5  -9    1.85    0.33
   4   5  -9    1.79    0.52
  -4  -5   8    7.83    0.78
   4   5  -8    7.12    0.85
   4   5  -8    7.30    0.65
   4   5  -8    6.72    0.58
  -4  -5   7   15.53    1.21
   4   5  -7   13.53    1.07
   4   5  -7   14.16    0.94
   4   5  -7   13.10    1.23
  -4  -5   6    1.36    0.31
   4   5  -6    1.16    0.23
   4   5  -6    1.38    0.22
   4   5  -6    0.58    0.34
  -4  -5   5    4.42    0.49
  -4  -5   5    4.76    0.53
   4   5  -5    4.42    0.56
   4   5  -5    4.80    0.40
   4   5  -5    4.28    0.45
   4   5  -5    4.74    0.47
  -4  -5   4    1.80    0.35
  -4  -5   4    2.32    0.35
   4   5  -4    3.58    0.45
   4   5  -4    3.27    0.34
   4   5  -4    3.16    0.29
   4   5  -4    3.15    0.36
   4   5  -4    3.07    0.37
  -4  -5   3   10.84    0.89
  -4  -5   3   10.33    0.86
   4   5  -3   11.19    0.79
   4   5  -3   10.02    0.90
   4   5  -3   10.98    0.70
   4   5  -3   10.97    0.90
  -4  -5   2    4.75    0.46
  -4  -5   2    4.28    0.49
   4   5  -2    5.25    0.38
   4   5  -2    5.18    0.45
   4   5  -2    5.16    0.51
   4   5  -2    5.54    0.53
  -4  -5   1   19.25    1.43
  -4  -5   1   18.31    1.45
   4   5  -1   19.37    1.31
   4   5  -1   20.03    1.39
   4   5  -1   19.47    1.50
  -4  -5   0   13.62    0.94
  -4  -5   0   12.69    0.94
   4   5   0   10.33    0.97
   4   5   0   11.20    0.84
   4   5   0   10.48    0.86
  -4  -5  -1   18.75    1.33
  -4  -5  -1   17.45    1.29
   4   5   1   16.47    1.19
   4   5   1   16.82    1.18
   4   5   1   16.95    1.39
  -4  -5  -2    8.23    0.67
   4   5   2    7.03    0.60
   4   5   2    7.29    0.73
  -4  -5  -3    7.57    0.65
   4   5   3    7.12    0.72
   4   5   3    6.34    0.58
  -4  -5  -4   -0.04    0.17
   4   5   4    0.42    0.17
   4   5   4    0.27    0.25
   4   5   5   11.64    0.93
   4   5   5   11.72    1.10
   4   5   5   12.33    0.93
   4   5   6    4.39    0.49
   4   5   6    4.52    0.61
   4   5   7    3.98    0.51
   4   5   7    4.13    0.61
   4   5   8    4.18    0.55
   4   5   8    3.98    0.63
  -4  -4  11    1.29    0.28
   4   4 -11    1.13    0.34
   4   4 -11    0.79    0.51
  -4  -4  10    6.20    0.63
   4   4 -10    5.51    0.80
   4   4 -10    5.63    0.62
  -4  -4   9    0.73    0.28
   4   4  -9    0.86    0.27
   4   4  -9    0.80    0.40
  -4  -4   8    0.68    0.27
   4   4  -8    0.66    0.23
   4   4  -8    0.27    0.35
  -4  -4   7    3.13    0.45
  -4  -4   7    3.16    0.49
   4   4  -7    3.91    0.41
   4   4  -7    3.07    0.50
   4   4  -7    3.66    0.51
   4   4  -7    4.06    0.38
  -4  -4   6   23.66    1.93
  -4  -4   6   23.54    1.87
   4   4  -6   27.64    2.21
   4   4  -6   27.41    1.60
   4   4  -6   27.00    1.87
   4   4  -6   28.77    1.99
  -4  -4   5    1.49    0.23
  -4  -4   5    1.93    0.33
  -4  -4   5    1.45    0.28
   4   4  -5    1.67    0.24
   4   4  -5    1.30    0.21
   4   4  -5    1.31    0.19
   4   4  -5    1.19    0.31
   4   4  -5    1.70    0.29
  -4  -4   4   45.82    3.10
  -4  -4   4   44.98    2.91
  -4  -4   4   46.31    3.23
   4   4  -4   42.49    3.04
   4   4  -4   43.24    2.55
   4   4  -4   43.24    3.20
   4   4  -4   43.24    2.81
  -4  -4   3    4.17    0.42
  -4  -4   3    4.17    0.43
   4   4  -3    3.76    0.43
   4   4  -3    4.01    0.39
   4   4  -3    3.80    0.36
   4   4  -3    3.65    0.32
  -4  -4   2   63.03    4.19
  -4  -4   2   61.97    3.88
  -4  -4   2   60.59    4.35
   4   4  -2   61.52    3.83
   4   4  -2   61.37    4.40
   4   4  -2   60.55    3.47
   4   4  -2   58.51    4.07
  -4  -4   1    4.50    0.44
  -4  -4   1    4.16    0.45
  -4  -4   1    4.19    0.43
   4   4  -1    5.31    0.40
   4   4  -1    5.83    0.43
   4   4  -1    5.03    0.46
   4   4  -1    5.25    0.48
  -4  -4   0   18.09    1.32
  -4  -4   0   17.61    1.19
  -4  -4   0   17.72    1.28
   4   4   0   16.45    1.23
   4   4   0   16.93    1.35
   4   4   0   17.68    1.22
   4   4   0   17.42    1.17
  -4  -4  -1    3.08    0.37
  -4  -4  -1    2.80    0.32
  -4  -4  -1    2.68    0.35
   4   4   1    3.70    0.31
   4   4   1    4.04    0.43
   4   4   1    3.70    0.34
   4   4   1    4.00    0.30
  -4  -4  -2   20.25    1.58
  -4  -4  -2   19.11    1.52
   4   4   2   22.70    1.42
   4   4   2   22.89    1.66
  -4  -4  -3    3.59    0.41
   4   4   3    3.74    0.37
   4   4   3    3.63    0.45
  -4  -4  -4   58.81    4.33
   4   4   4   60.31    4.42
   4   4   4   61.22    3.82
   4   4   4   60.47    3.82
  -4  -4  -5    1.40    0.28
   4   4   5    0.71    0.22
   4   4   5    0.53    0.27
  -4  -4  -6    1.21    0.32
   4   4   6    1.53    0.35
   4   4   6    1.44    0.29
  -4  -4  -7    0.45    0.30
   4   4   7    0.12    0.23
   4   4   7    0.21    0.28
  -4  -4  -8    1.39    0.43
   4   4   8    1.47    0.36
   4   4   8    1.92    0.44
   4   4   9   -0.05    0.34
   4   4   9    0.25    0.32
   4   3 -11    0.53    0.45
  -4  -3  10    4.33    0.46
  -4  -3  10    5.19    0.71
   4   3 -10    6.01    0.80
   4   3 -10    5.59    0.74
   4   3 -10    5.25    0.56
  -4  -3   9    7.96    0.86
  -4  -3   9    7.68    0.70
   4   3  -9    8.52    0.73
   4   3  -9    8.40    0.95
   4   3  -9    8.05    0.88
  -4  -3   8    5.07    0.54
  -4  -3   8    5.15    0.64
   4   3  -8    5.70    0.53
   4   3  -8    5.80    0.71
   4   3  -8    5.65    0.69
  -4  -3   7   45.01    2.90
  -4  -3   7   44.97    2.83
   4   3  -7   40.36    2.86
   4   3  -7   38.17    3.37
   4   3  -7   40.87    2.43
   4   3  -7   39.15    2.91
  -4  -3   6    6.47    0.60
  -4  -3   6    6.10    0.53
   4   3  -6    4.53    0.42
   4   3  -6    4.74    0.60
   4   3  -6    6.42    0.62
   4   3  -6    4.81    0.47
  -4  -3   5   27.64    1.87
  -4  -3   5   29.31    1.98
  -4  -3   5   25.35    1.61
  -4  -3   5   27.39    1.93
   4   3  -5   28.30    1.77
   4   3  -5   26.08    1.88
   4   3  -5   26.29    1.93
   4   3  -5   25.44    2.23
   4   3  -5   25.96    1.60
  -4  -3   4    2.15    0.23
  -4  -3   4    2.05    0.29
  -4  -3   4    1.81    0.24
  -4  -3   4    1.58    0.29
   4   3  -4    2.24    0.25
   4   3  -4    2.74    0.25
   4   3  -4    2.37    0.22
   4   3  -4    2.22    0.24
   4   3  -4    2.19    0.32
  -4  -3   3   12.33    1.08
  -4  -3   3   11.82    1.04
   4   3  -3   15.70    1.00
   4   3  -3   16.42    0.91
   4   3  -3   15.29    1.10
   4   3  -3   16.07    1.11
  -4  -3   2   10.82    0.88
  -4  -3   2   10.07    0.87
  -4  -3   2   10.60    0.84
   4   3  -2   12.82    0.81
   4   3  -2   12.78    0.90
   4   3  -2   12.40    0.72
   4   3  -2   11.45    0.87
  -4  -3   1   21.14    1.50
  -4  -3   1   22.95    1.55
  -4  -3   1   20.97    1.40
   4   3  -1   20.97    1.57
   4   3  -1   19.74    1.37
   4   3  -1   20.01    1.44
  -4  -3   0   27.45    1.81
  -4  -3   0   27.29    1.95
  -4  -3   0   25.93    2.02
   4   3   0   28.49    2.06
   4   3   0   29.54    1.79
   4   3   0   28.13    1.86
  -4  -3  -1   52.79    3.50
  -4  -3  -1   51.59    3.34
  -4  -3  -1   51.29    3.09
   4   3   1   47.53    3.18
   4   3   1   44.75    3.06
   4   3   1   44.75    3.54
  -4  -3  -2    0.63    0.15
  -4  -3  -2    0.42    0.16
  -4  -3  -2    0.44    0.15
   4   3   2    0.98    0.14
   4   3   2    1.00    0.20
   4   3   2    0.85    0.16
  -4  -3  -3   18.03    1.14
  -4  -3  -3   18.35    1.20
   4   3   3   13.72    1.04
   4   3   3   14.42    1.04
   4   3   3   14.27    1.04
   4   3   3   13.58    1.04
   4   3   3   14.15    1.21
  -4  -3  -4    2.44    0.33
  -4  -3  -4    2.34    0.31
   4   3   4    1.75    0.33
   4   3   4    2.23    0.30
  -4  -3  -5   22.52    1.76
   4   3   5   22.94    1.81
   4   3   5   22.69    1.56
  -4  -3  -6   -0.06    0.22
   4   3   6    0.25    0.25
   4   3   6   -0.02    0.17
  -4  -3  -7    8.37    0.83
   4   3   7    8.05    0.82
   4   3   7    7.44    0.71
  -4  -3  -8    1.88    0.45
   4   3   8    1.95    0.43
   4   3   8    2.13    0.39
  -4  -3  -9    0.15    0.36
   4   3   9    0.11    0.33
   4   3   9    0.29    0.32
  -4  -2  11    1.91    0.50
   4   2 -11    1.80    0.54
  -4  -2  10   10.31    1.03
   4   2 -10   11.13    1.08
   4   2 -10   11.18    1.20
  -4  -2   9    0.44    0.29
   4   2  -9    0.78    0.37
   4   2  -9    1.17    0.40
  -4  -2   8    6.19    0.62
   4   2  -8    4.26    0.45
   4   2  -8    4.51    0.59
   4   2  -8    3.45    0.58
  -4  -2   7    5.49    0.57
  -4  -2   7    4.49    0.43
   4   2  -7    4.84    0.45
   4   2  -7    4.47    0.61
   4   2  -7    4.41    0.55
  -4  -2   6   40.98    3.06
  -4  -2   6   40.44    2.93
   4   2  -6   46.93    2.59
   4   2  -6   45.46    3.64
   4   2  -6   45.16    3.07
   4   2  -6   48.53    3.07
  -4  -2   5    5.75    0.56
  -4  -2   5    5.75    0.44
  -4  -2   5    5.90    0.51
  -4  -2   5    5.76    0.47
   4   2  -5    6.11    0.59
   4   2  -5    6.17    0.48
   4   2  -5    6.22    0.49
   4   2  -5    6.60    0.44
   4   2  -5    6.34    0.66
  -4  -2   4  125.02    7.61
  -4  -2   4  124.88    6.87
  -4  -2   4  121.81    8.20
  -4  -2   4  131.33    8.64
   4   2  -4  121.92    8.00
   4   2  -4  117.19    8.17
   4   2  -4  120.10    8.63
   4   2  -4  115.16    7.51
   4   2  -4  122.72    6.86
  -4  -2   3    3.09    0.33
  -4  -2   3    2.81    0.25
  -4  -2   3    3.22    0.31
   4   2  -3    2.87    0.28
   4   2  -3    2.63    0.32
   4   2  -3    3.03    0.27
   4   2  -3    2.99    0.27
   4   2  -3    3.43    0.25
  -4  -2   2   54.76    3.70
  -4  -2   2   56.38    3.45
  -4  -2   2   57.13    3.86
  -4  -2   2   54.33    3.09
   4   2  -2   53.76    3.39
   4   2  -2   53.14    3.89
   4   2  -2   52.11    3.60
  -4  -2   1   11.38    0.82
  -4  -2   1   11.76    0.84
  -4  -2   1   10.97    0.78
  -4  -2   1   11.07    0.67
   4   2  -1   10.05    0.79
   4   2  -1   10.69    0.74
   4   2  -1   10.40    0.84
  -4  -2   0    6.09    0.48
  -4  -2   0    5.92    0.50
  -4  -2   0    6.05    0.50
  -4  -2  -1    1.86    0.22
  -4  -2  -1    1.54    0.21
  -4  -2  -1    1.92    0.23
   4   2   1    1.87    0.25
   4   2   1    1.92    0.21
   4   2   1    1.65    0.17
  -4  -2  -2   63.90    4.43
  -4  -2  -2   59.07    4.21
  -4  -2  -2   60.97    3.88
   4   2   2   62.28    4.49
   4   2   2   64.03    3.88
  -4  -2  -3    6.44    0.52
  -4  -2  -3    6.53    0.55
  -4  -2  -3    6.02    0.48
   4   2   3    5.07    0.47
   4   2   3    4.99    0.55
  -4  -2  -4   63.94    4.36
  -4  -2  -4   66.14    4.59
   4   2   4   62.34    4.03
   4   2   4   62.61    4.65
   4   2   4   63.94    4.31
  -4  -2  -5    7.50    0.68
  -4  -2  -5    7.42    0.63
   4   2   5    6.16    0.51
   4   2   5    5.87    0.65
   4   2   5    6.48    0.59
  -4  -2  -6    2.10    0.36
   4   2   6    0.68    0.28
   4   2   6    0.85    0.25
   4   2   7    0.85    0.27
   4   2   7    0.90    0.32
  -4  -2  -8    4.09    0.60
   4   2   8    5.37    0.59
   4   2   8    4.20    0.59
  -4  -2  -9    0.40    0.36
   4   2   9    0.12    0.28
   4   2   9    0.22    0.31
  -4  -1  11    4.61    0.69
   4   1 -11    5.88    0.75
  -4  -1  10    1.74    0.43
   4   1 -10    1.46    0.45
   4   1 -10    1.84    0.52
  -4  -1   9   13.35    1.21
   4   1  -9   15.69    1.51
   4   1  -9   16.07    1.27
  -4  -1   8    0.44    0.25
   4   1  -8    0.69    0.32
   4   1  -8    0.96    0.31
  -4  -1   7   51.94    3.30
   4   1  -7   48.68    4.09
   4   1  -7   51.39    3.45
   4   1  -7   49.38    3.44
  -4  -1   6    6.19    0.57
  -4  -1   6    6.30    0.45
  -4  -1   6    6.78    0.45
   4   1  -6    5.57    0.69
   4   1  -6    6.08    0.60
   4   1  -6    5.87    0.45
   4   1  -6    6.44    0.51
  -4  -1   5   24.09    1.64
  -4  -1   5   26.47    1.65
  -4  -1   5   25.52    1.65
  -4  -1   5   24.38    1.56
  -4  -1   5   24.22    1.42
   4   1  -5   22.88    2.03
   4   1  -5   23.09    1.42
   4   1  -5   23.58    1.67
   4   1  -5   23.36    1.71
   4   1  -5   22.54    1.54
  -4  -1   4    3.50    0.28
  -4  -1   4    3.19    0.34
  -4  -1   4    2.88    0.26
  -4  -1   4    3.43    0.28
   4   1  -4    2.92    0.34
   4   1  -4    3.02    0.25
   4   1  -4    3.01    0.27
   4   1  -4    2.59    0.27
  -4  -1   3  111.80    7.51
  -4  -1   3  113.06    6.85
  -4  -1   3  115.55    8.19
  -4  -1   3  110.85    7.57
   4   1  -3  128.59    6.86
   4   1  -3  132.34    7.52
   4   1  -3  133.41    8.00
   4   1  -3  130.00    8.66
   4   1  -3  127.47    8.18
  -4  -1   2   26.91    1.73
  -4  -1   2   25.85    1.53
  -4  -1   2   26.39    1.83
   4   1  -2   27.34    1.92
   4   1  -2   26.32    1.82
   4   1  -2   27.14    1.69
   4   1  -2   26.46    1.82
   4   1  -2   27.20    1.54
  -4  -1   1  129.50    7.57
  -4  -1   1  129.40    9.52
  -4  -1   1  131.79    8.34
  -4  -1   1  135.15    9.06
   4   1  -1  144.01    9.60
   4   1  -1  142.42    8.79
   4   1  -1  136.63    8.31
  -4  -1   0   17.96    1.36
  -4  -1   0   18.01    1.31
  -4  -1   0   18.01    1.23
   4   1   0   19.07    1.27
   4   1   0   19.38    1.39
   4   1   0   19.19    1.21
  -4  -1  -1  105.44    7.21
  -4  -1  -1  103.83    6.86
  -4  -1  -1  104.85    6.32
   4   1   1   99.73    6.30
   4   1   1  101.77    6.62
   4   1   1  100.48    7.29
   4   1   1   99.80    6.30
  -4  -1  -2    4.73    0.42
  -4  -1  -2    4.77    0.44
  -4  -1  -2    5.21    0.47
   4   1   2    5.71    0.49
   4   1   2    5.26    0.42
  -4  -1  -3    3.18    0.35
  -4  -1  -3    3.40    0.34
  -4  -1  -3    3.64    0.29
  -4  -1  -3    3.27    0.38
  -4  -1  -4    0.08    0.12
  -4  -1  -4    0.01    0.16
  -4  -1  -4   -0.03    0.09
  -4  -1  -4    0.00    0.13
   4   1   4   -0.01    0.12
   4   1   4    0.01    0.15
   4   1   4    0.13    0.14
  -4  -1  -5   23.93    2.01
  -4  -1  -5   26.05    1.91
  -4  -1  -5   25.11    1.63
   4   1   5   26.55    1.79
   4   1   5   28.11    2.07
   4   1   5   29.27    1.89
  -4  -1  -6    1.74    0.30
  -4  -1  -6    2.02    0.37
   4   1   6    1.83    0.27
   4   1   6    1.73    0.31
   4   1   6    1.47    0.32
  -4  -1  -7   17.50    1.46
  -4  -1  -7   18.08    1.37
   4   1   7   17.07    1.24
   4   1   7   16.55    1.46
   4   1   7   17.89    1.32
  -4  -1  -8    0.70    0.34
   4   1   8    0.95    0.35
   4   1   8    0.99    0.33
  -4  -1  -9    1.71    0.44
   4   1   9    1.08    0.38
   4   1   9    0.78    0.38
  -4   0  12    2.95    0.59
  -4   0  11    0.03    0.31
   4   0 -11   -0.06    0.38
  -4   0  10    9.21    0.84
   4   0 -10    7.96    1.01
   4   0 -10    7.22    0.85
  -4   0   9   -0.16    0.21
   4   0  -9    0.17    0.26
   4   0  -9    0.36    0.33
  -4   0   8    7.84    0.76
   4   0  -8    9.29    0.83
   4   0  -8    8.65    0.97
  -4   0   7    0.00    0.16
   4   0  -7    0.08    0.23
   4   0  -7    0.01    0.20
  -4   0   6   41.56    2.70
  -4   0   6   42.07    2.78
  -4   0   6   43.07    2.44
   4   0  -6   44.42    2.92
   4   0  -6   43.07    2.94
   4   0  -6   43.90    2.47
   4   0  -6   41.67    3.51
  -4   0   5    0.02    0.11
  -4   0   5    0.14    0.07
  -4   0   5    0.02    0.08
   4   0  -5   -0.04    0.14
   4   0  -5    0.02    0.07
   4   0  -5   -0.12    0.13
   4   0  -5    0.02    0.07
  -4   0   4  111.83    7.05
  -4   0   4  121.16    7.12
  -4   0   4  117.36    6.43
   4   0  -4  113.29    6.43
   4   0  -4  111.60    7.52
   4   0  -4  114.95    7.67
  -4   0   3   -0.09    0.07
  -4   0   3   -0.09    0.05
  -4   0   3   -0.03    0.05
   4   0  -3   -0.04    0.05
   4   0  -3   -0.05    0.05
   4   0  -3   -0.11    0.09
   4   0  -3   -0.08    0.05
   4   0  -3   -0.04    0.04
  -4   0   2   67.68    4.49
  -4   0   2   65.38    5.34
   4   0  -2   82.68    5.26
   4   0  -2   86.49    4.94
   4   0  -2   88.66    4.50
   4   0  -2   84.98    5.36
   4   0  -2   87.45    5.69
  -4   0   1   -0.06    0.05
  -4   0   1   -0.11    0.06
  -4   0   1   -0.11    0.01
  -4   0   1   -0.11    0.05
   4   0  -1   -0.09    0.07
   4   0  -1   -0.12    0.06
   4   0  -1   -0.11    0.04
  -4   0   0   25.94    1.74
  -4   0   0   24.66    1.94
  -4   0   0   26.64    1.86
   4   0   0   30.50    1.73
   4   0   0   28.29    1.99
  -4   0  -1   -0.07    0.07
  -4   0  -1    0.00    0.07
  -4   0  -1    0.03    0.07
  -4   0  -1    0.02    0.08
   4   0   1   -0.02    0.07
   4   0   1   -0.04    0.09
  -4   0  -2   27.46    1.91
  -4   0  -2   27.96    1.70
  -4   0  -2   26.93    1.81
  -4   0  -2   29.40    1.75
   4   0   2   21.82    1.67
   4   0   2   22.20    1.94
  -4   0  -3   -0.04    0.10
  -4   0  -3    0.01    0.10
  -4   0  -3   -0.01    0.10
  -4   0  -3    0.05    0.10
  -4   0  -3    0.01    0.12
   4   0   3   -0.02    0.10
   4   0   3    0.04    0.14
  -4   0  -4   53.00    2.89
  -4   0  -4   51.15    3.16
  -4   0  -4   52.50    3.41
  -4   0  -4   55.49    3.28
  -4   0  -4   49.84    3.59
   4   0   4   43.85    3.15
   4   0   4   45.02    3.39
   4   0   4   44.58    3.63
  -4   0  -5    0.06    0.15
  -4   0  -5    0.03    0.18
  -4   0  -5   -0.08    0.12
  -4   0  -5   -0.19    0.12
   4   0   5    0.03    0.18
   4   0   5    0.01    0.16
   4   0   5   -0.21    0.12
  -4   0  -6    4.18    0.49
  -4   0  -6    3.89    0.41
  -4   0  -6    3.85    0.45
   4   0   6    4.17    0.47
   4   0   6    3.16    0.46
   4   0   6    3.76    0.44
  -4   0  -7   -0.02    0.25
  -4   0  -7    0.01    0.19
   4   0   7   -0.02    0.24
   4   0   7    0.06    0.20
   4   0   7   -0.04    0.21
  -4   0  -8    2.46    0.48
  -4   0  -8    2.67    0.45
   4   0   8    4.76    0.57
   4   0   8    4.69    0.45
   4   0   8    4.59    0.57
  -4   0  -9    0.03    0.26
  -4   0  -9    0.07    0.31
   4   0   9   -0.09    0.28
  -4   1  11    4.15    0.60
  -4   1  10    1.62    0.38
   4  -1 -10    2.12    0.44
   4  -1 -10    1.77    0.51
  -4   1   9   12.67    1.13
   4  -1  -9   16.15    1.52
   4  -1  -9   16.39    1.24
  -4   1   8    0.31    0.20
   4  -1  -8    0.73    0.27
   4  -1  -8    0.72    0.34
  -4   1   7   54.34    3.31
   4  -1  -7   51.10    3.50
   4  -1  -7   48.85    4.21
  -4   1   6    6.57    0.50
  -4   1   6    6.56    0.48
  -4   1   6    6.60    0.54
   4  -1  -6    5.63    0.43
   4  -1  -6    6.25    0.74
   4  -1  -6    6.66    0.60
  -4   1   5   25.83    1.73
  -4   1   5   25.59    1.59
  -4   1   5   24.48    1.52
   4  -1  -5   23.15    1.39
   4  -1  -5   22.08    1.69
   4  -1  -5   21.62    2.04
  -4   1   4    2.90    0.28
  -4   1   4    3.11    0.26
  -4   1   4    3.03    0.24
   4  -1  -4    2.99    0.26
   4  -1  -4    3.00    0.34
   4  -1  -4    2.92    0.22
  -4   1   3  117.86    7.70
  -4   1   3  107.87    7.66
   4  -1  -3  139.22    8.87
   4  -1  -3  130.44    6.99
   4  -1  -3  132.00    8.18
  -4   1   2   26.50    1.51
  -4   1   2   26.13    1.67
  -4   1   2   26.06    1.69
  -4   1   2   27.51    1.51
   4  -1  -2   27.06    1.94
   4  -1  -2   27.45    1.84
   4  -1  -2   26.87    1.52
  -4   1   1  134.21    8.39
  -4   1   1  139.14    7.65
  -4   1   1  133.37    8.39
  -4   1   1  137.78    8.41
  -4   1   1  129.39    7.67
   4  -1  -1  139.85    8.39
   4  -1  -1  145.80    9.72
  -4   1   0   18.57    1.26
  -4   1   0   18.97    1.28
  -4   1   0   17.35    1.19
  -4   1   0   17.84    1.09
  -4   1   0   18.57    1.21
   4  -1   0   18.91    1.19
   4  -1   0   19.43    1.40
  -4   1  -1  105.29    7.26
  -4   1  -1  104.23    6.91
  -4   1  -1  103.81    6.38
  -4   1  -1  105.23    6.72
  -4   1  -1  106.67    5.81
   4  -1   1   98.88    7.37
   4  -1   1   99.57    6.37
  -4   1  -2    4.77    0.41
  -4   1  -2    5.13    0.42
  -4   1  -2    5.17    0.38
  -4   1  -2    4.92    0.43
  -4   1  -2    4.31    0.41
   4  -1   2    4.98    0.42
   4  -1   2    5.29    0.49
  -4   1  -3    3.35    0.30
  -4   1  -3    3.14    0.36
  -4   1  -3    3.59    0.34
  -4   1  -3    3.46    0.35
  -4   1  -3    3.36    0.34
  -4   1  -4   -0.09    0.12
  -4   1  -4   -0.09    0.13
  -4   1  -4    0.09    0.14
  -4   1  -4   -0.07    0.11
  -4   1  -4    0.03    0.15
   4  -1   4    0.16    0.14
   4  -1   4    0.00    0.15
  -4   1  -5   24.83    1.73
  -4   1  -5   23.36    1.57
  -4   1  -5   24.24    1.84
  -4   1  -5   24.13    1.96
  -4   1  -5   24.95    1.79
   4  -1   5   28.31    1.89
   4  -1   5   29.45    2.04
   4  -1   5   27.67    1.77
  -4   1  -6    1.70    0.30
  -4   1  -6    1.55    0.27
  -4   1  -6    1.68    0.32
  -4   1  -6    1.68    0.29
   4  -1   6    1.79    0.33
   4  -1   6    1.96    0.33
   4  -1   6    2.15    0.39
  -4   1  -7   16.87    1.28
  -4   1  -7   16.56    1.37
   4  -1   7   15.57    1.39
   4  -1   7   16.63    1.29
   4  -1   7   15.51    1.26
  -4   1  -8    0.56    0.28
  -4   1  -8    0.62    0.32
   4  -1   8    1.03    0.29
   4  -1   8    0.58    0.31
  -4   1  -9    1.09    0.38
  -4   1  -9    2.06    0.39
   4  -1   9    0.63    0.29
   4  -1   9    0.75    0.35
  -4   2  11    1.69    0.42
  -4   2  10   11.04    0.94
   4  -2 -10   10.95    1.27
  -4   2   9    1.10    0.29
   4  -2  -9    0.92    0.31
   4  -2  -9    0.74    0.39
   4  -2  -8    3.40    0.60
   4  -2  -8    3.24    0.44
  -4   2   7    4.75    0.42
   4  -2  -7    4.58    0.50
   4  -2  -7    3.46    0.59
  -4   2   6   40.52    3.05
  -4   2   6   41.45    2.64
  -4   2   6   39.50    2.68
   4  -2  -6   46.32    2.91
   4  -2  -6   46.00    3.52
  -4   2   5    5.55    0.45
  -4   2   5    5.44    0.41
  -4   2   5    5.83    0.49
   4  -2  -5    6.35    0.69
   4  -2  -5    6.66    0.57
   4  -2  -5    6.17    0.38
  -4   2   4  120.19    7.22
  -4   2   4  117.68    8.34
  -4   2   4  122.50    7.18
   4  -2  -4  113.18    9.18
   4  -2  -4  112.52    7.69
   4  -2  -4  118.60    8.35
  -4   2   3    2.90    0.21
  -4   2   3    2.75    0.28
  -4   2   3    3.07    0.24
   4  -2  -3    3.10    0.34
   4  -2  -3    2.99    0.30
  -4   2   2   52.42    3.18
  -4   2   2   52.12    3.17
   4  -2  -2   50.37    3.70
   4  -2  -2   50.95    2.88
  -4   2   1   11.91    0.86
  -4   2   1   11.79    0.77
  -4   2   1   11.95    0.76
   4  -2  -1   10.64    0.90
  -4   2   0    6.43    0.42
  -4   2   0    6.58    0.53
  -4   2   0    5.61    0.47
  -4   2   0    6.56    0.49
   4  -2   0    8.45    0.59
  -4   2  -1    1.99    0.18
  -4   2  -1    1.79    0.22
  -4   2  -1    1.63    0.22
  -4   2  -1    1.73    0.17
  -4   2  -1    1.63    0.20
   4  -2   1    1.90    0.21
   4  -2   1    1.70    0.25
  -4   2  -2   65.13    4.51
  -4   2  -2   66.01    3.64
  -4   2  -2   61.57    4.21
  -4   2  -2   63.71    4.00
  -4   2  -2   64.44    4.30
   4  -2   2   63.55    4.01
   4  -2   2   62.32    4.63
  -4   2  -3    6.31    0.50
  -4   2  -3    5.98    0.51
  -4   2  -3    6.00    0.52
  -4   2  -3    6.29    0.45
  -4   2  -3    6.27    0.49
   4  -2   3    4.42    0.55
   4  -2   3    5.17    0.50
  -4   2  -4   66.40    4.32
  -4   2  -4   64.07    4.10
  -4   2  -4   65.75    4.41
  -4   2  -4   63.86    3.73
  -4   2  -4   65.25    4.65
   4  -2   4   63.67    4.74
   4  -2   4   64.92    4.13
  -4   2  -5    6.82    0.62
  -4   2  -5    6.89    0.60
  -4   2  -5    7.30    0.65
  -4   2  -5    6.39    0.54
  -4   2  -5    6.95    0.59
   4  -2   5    6.64    0.64
   4  -2   5    6.05    0.69
   4  -2   5    6.29    0.62
  -4   2  -6    2.25    0.29
  -4   2  -6    2.60    0.37
  -4   2  -6    1.81    0.29
  -4   2  -6    1.78    0.33
   4  -2   6    0.84    0.28
   4  -2   6    0.91    0.31
  -4   2  -7    1.16    0.31
  -4   2  -7    1.12    0.27
  -4   2  -7    1.13    0.28
  -4   2  -7    0.66    0.30
   4  -2   7    0.83    0.35
   4  -2   7    1.34    0.32
  -4   2  -8    3.63    0.54
  -4   2  -8    3.14    0.47
   4  -2   8    5.71    0.66
   4  -2   8    5.10    0.56
  -4   2  -9   -0.08    0.26
  -4   2  -9    0.33    0.31
   4  -2   9    0.17    0.32
   4  -2   9    0.16    0.29
  -4   3  11    1.11    0.35
  -4   3  10    5.25    0.59
  -4   3   9    7.35    0.66
   4  -3  -9    7.45    0.96
  -4   3   8    4.49    0.46
   4  -3  -8    5.06    0.72
   4  -3  -8    5.05    0.56
  -4   3   7   43.84    2.65
  -4   3   7   43.68    3.05
   4  -3  -7   39.52    3.47
   4  -3  -7   38.34    2.86
  -4   3   6    6.17    0.41
  -4   3   6    5.61    0.43
  -4   3   6    5.92    0.52
   4  -3  -6    4.38    0.66
   4  -3  -6    4.68    0.53
  -4   3   5   27.08    1.62
  -4   3   5   26.42    1.93
  -4   3   5   26.53    1.64
   4  -3  -5   25.21    1.84
   4  -3  -5   23.80    2.21
  -4   3   4    1.99    0.27
   4  -3  -4    2.73    0.30
   4  -3  -4    2.63    0.32
   4  -3  -4    2.20    0.38
  -4   3   3   13.17    1.12
   4  -3  -3   16.12    1.15
  -4   3   2   10.59    0.70
  -4   3   2   10.28    0.69
  -4   3   2   10.27    0.86
   4  -3  -2   12.64    0.90
  -4   3   1   22.16    1.37
  -4   3   1   21.58    1.36
  -4   3   1   20.85    1.49
   4  -3  -1   20.68    1.63
  -4   3   0   26.61    1.87
  -4   3   0   27.35    1.54
  -4   3   0   27.54    1.74
  -4   3   0   25.93    1.74
   4  -3   0   28.50    2.05
  -4   3  -1   53.66    3.07
  -4   3  -1   54.00    2.76
  -4   3  -1   46.63    3.06
   4  -3   1   42.09    3.54
   4  -3   1   46.03    3.06
  -4   3  -2    0.56    0.10
  -4   3  -2    0.37    0.15
  -4   3  -2    0.39    0.16
  -4   3  -2    0.51    0.12
   4  -3   2    0.93    0.19
   4  -3   2    1.17    0.24
  -4   3  -3   18.06    1.09
  -4   3  -3   18.85    1.30
  -4   3  -3   18.11    1.22
  -4   3  -3   19.63    1.26
  -4   3  -3   19.30    1.32
   4  -3   3   14.19    1.23
   4  -3   3   14.33    1.40
  -4   3  -4    2.45    0.27
  -4   3  -4    1.86    0.25
  -4   3  -4    2.61    0.30
  -4   3  -4    2.14    0.33
  -4   3  -4    2.24    0.30
   4  -3   4    2.37    0.38
  -4   3  -5   22.50    1.66
  -4   3  -5   22.64    1.62
  -4   3  -5   21.10    1.56
  -4   3  -5   20.20    1.35
  -4   3  -5   20.94    1.50
   4  -3   5   22.34    1.76
   4  -3   5   22.02    1.63
  -4   3  -6   -0.12    0.15
  -4   3  -6    0.01    0.20
  -4   3  -6   -0.05    0.17
  -4   3  -6   -0.02    0.23
   4  -3   6    0.05    0.25
   4  -3   6    0.16    0.25
  -4   3  -7    9.11    0.70
  -4   3  -7    8.40    0.81
  -4   3  -7    9.16    0.78
  -4   3  -7    9.98    0.87
   4  -3   7    8.16    0.83
   4  -3   7    7.06    0.85
  -4   3  -8    2.13    0.45
  -4   3  -8    1.68    0.38
  -4   3  -8    1.60    0.34
   4  -3   8    1.65    0.44
   4  -3   8    1.57    0.41
  -4   3  -9    0.52    0.33
  -4   3  -9    0.32    0.28
   4  -3   9    0.20    0.36
   4  -3   9    0.02    0.32
  -4   4  11    1.30    0.38
  -4   4  10    5.88    0.61
  -4   4   9    0.83    0.24
   4  -4  -9    1.14    0.45
  -4   4   8    0.80    0.20
   4  -4  -8    0.74    0.38
  -4   4   7    3.09    0.39
  -4   4   7    2.89    0.31
   4  -4  -7    3.63    0.58
   4  -4  -7    4.12    0.45
  -4   4   6   22.99    1.54
  -4   4   6   22.58    1.85
  -4   4   6   24.78    1.53
   4  -4  -6   27.41    1.78
   4  -4  -6   25.44    2.15
  -4   4   5    1.22    0.23
   4  -4  -5    1.07    0.31
   4  -4  -5    1.21    0.27
  -4   4   4   44.92    3.23
   4  -4  -4   43.93    3.58
   4  -4  -4   43.05    3.24
  -4   4   3    4.65    0.44
   4  -4  -3    3.79    0.44
   4  -4  -3    3.51    0.49
  -4   4   2   59.83    4.33
  -4   4   2   60.11    3.98
  -4   4   2   59.64    3.68
  -4   4   2   57.83    3.69
   4  -4  -2   61.61    4.36
  -4   4   1    4.41    0.34
  -4   4   1    3.86    0.34
  -4   4   1    3.93    0.41
  -4   4   1    3.92    0.43
   4  -4  -1    5.05    0.48
  -4   4   0   17.62    1.29
  -4   4   0   18.65    1.17
  -4   4   0   17.24    1.18
   4  -4   0   16.89    1.41
  -4   4  -1    3.02    0.30
  -4   4  -1    2.69    0.35
  -4   4  -1    1.97    0.27
  -4   4  -1    2.78    0.21
   4  -4   1    3.74    0.41
  -4   4  -2   19.13    1.49
  -4   4  -2   20.14    1.38
  -4   4  -2   20.71    1.22
   4  -4   2   22.18    1.65
  -4   4  -3    3.14    0.30
  -4   4  -3    3.31    0.37
  -4   4  -3    3.15    0.41
  -4   4  -3    3.35    0.30
   4  -4   3    3.81    0.48
  -4   4  -4   58.54    3.95
  -4   4  -4   57.63    3.92
  -4   4  -4   57.76    3.70
  -4   4  -4   56.55    3.34
   4  -4   4   58.51    4.01
   4  -4   4   58.95    4.31
  -4   4  -5    1.41    0.23
  -4   4  -5    1.39    0.29
  -4   4  -5    1.21    0.34
  -4   4  -5    1.44    0.24
  -4   4  -5    1.36    0.22
   4  -4   5    0.51    0.28
   4  -4   5    0.86    0.28
  -4   4  -6    0.77    0.21
  -4   4  -6    0.97    0.35
  -4   4  -6    0.77    0.23
  -4   4  -6    0.81    0.23
   4  -4   6    1.15    0.37
   4  -4   6    0.78    0.32
  -4   4  -7    0.78    0.26
  -4   4  -7    0.11    0.31
  -4   4  -7    0.45    0.23
  -4   4  -7    0.54    0.24
   4  -4   7    0.22    0.31
   4  -4   7    0.02    0.31
  -4   4  -8    1.29    0.43
  -4   4  -8    1.51    0.34
  -4   4  -8    1.28    0.35
  -4   4  -8    1.58    0.33
   4  -4   8    1.54    0.42
   4  -4   8    1.83    0.44
  -4   4  -9    0.25    0.27
  -4   4  -9    0.38    0.40
   4  -4   9    0.49    0.37
   4  -4   9    0.36    0.42
  -4   5  10    0.22    0.23
  -4   5   9    1.52    0.28
  -4   5   8    6.91    0.57
   4  -5  -8    7.64    0.95
  -4   5   7   14.98    1.22
  -4   5   7   15.54    0.98
   4  -5  -7   13.40    1.42
   4  -5  -7   13.73    1.16
  -4   5   6    1.95    0.32
  -4   5   6    1.63    0.16
  -4   5   6    1.68    0.16
   4  -5  -6    0.89    0.29
   4  -5  -6    0.96    0.37
  -4   5   5    5.10    0.53
   4  -5  -5    4.57    0.62
   4  -5  -5    3.91    0.49
  -4   5   4    2.07    0.34
   4  -5  -4    3.60    0.43
   4  -5  -4    2.58    0.43
  -4   5   3   10.45    0.91
  -4   5   3   10.51    0.68
  -4   5   3   10.35    0.69
   4  -5  -3   11.41    1.02
   4  -5  -3   10.52    0.94
  -4   5   2    3.78    0.34
  -4   5   2    3.67    0.43
  -4   5   2    3.59    0.44
  -4   5   2    3.74    0.31
   4  -5  -2    4.80    0.51
   4  -5  -2    4.91    0.50
  -4   5   1   17.07    1.44
  -4   5   1   18.39    1.36
  -4   5   1   18.13    1.22
  -4   5   1   18.39    1.19
   4  -5  -1   19.59    1.50
  -4   5   0   12.27    0.83
  -4   5   0   12.09    0.96
  -4   5   0   12.13    0.87
   4  -5   0   10.58    1.03
  -4   5  -1   18.02    1.34
  -4   5  -1   17.88    1.19
  -4   5  -1   17.47    1.00
   4  -5   1   16.19    1.43
  -4   5  -2    7.47    0.70
  -4   5  -2    8.37    0.62
  -4   5  -2    8.14    0.50
   4  -5   2    5.63    0.71
  -4   5  -3    8.93    0.67
  -4   5  -3    7.82    0.54
  -4   5  -3    7.97    0.76
   4  -5   3    6.58    0.78
  -4   5  -4   -0.19    0.23
  -4   5  -4    0.06    0.17
  -4   5  -4    0.11    0.13
  -4   5  -4    0.02    0.10
   4  -5   4    0.14    0.20
   4  -5   4    0.18    0.28
  -4   5  -5    9.12    0.71
  -4   5  -5    9.82    0.84
  -4   5  -5    8.91    0.93
  -4   5  -5    9.72    0.78
   4  -5   5   11.62    1.04
   4  -5   5   13.12    0.96
  -4   5  -6    4.15    0.44
  -4   5  -6    4.46    0.44
  -4   5  -6    3.78    0.57
   4  -5   6    5.11    0.64
   4  -5   6    5.41    0.60
  -4   5  -7    4.68    0.49
  -4   5  -7    4.55    0.48
  -4   5  -7    4.45    0.65
   4  -5   7    4.88    0.69
   4  -5   7    4.84    0.63
  -4   5  -8    4.85    0.69
  -4   5  -8    4.85    0.50
   4  -5   8    3.19    0.60
   4  -5   8    4.00    0.67
  -4   6   9    1.11    0.25
  -4   6   8    0.47    0.17
   4  -6  -8    1.41    0.47
  -4   6   7    3.04    0.28
  -4   6   7    3.60    0.49
   4  -6  -7    4.59    0.66
  -4   6   6    4.71    0.36
  -4   6   6    5.62    0.60
  -4   6   6    5.14    0.35
   4  -6  -6    4.70    0.56
   4  -6  -6    5.07    0.69
  -4   6   5   10.01    0.94
   4  -6  -5   10.70    1.07
   4  -6  -5   10.57    0.92
  -4   6   4   17.04    1.37
   4  -6  -4   15.32    1.48
   4  -6  -4   17.65    1.43
  -4   6   3   16.49    1.01
  -4   6   3   16.35    1.31
  -4   6   3   16.10    1.04
   4  -6  -3   15.23    1.39
   4  -6  -3   13.65    1.32
  -4   6   2    4.72    0.42
  -4   6   2    5.31    0.39
  -4   6   2    4.67    0.52
  -4   6   2    4.34    0.55
   4  -6  -2    4.68    0.58
   4  -6  -2    5.15    0.56
  -4   6   1    2.36    0.25
  -4   6   1    2.30    0.37
  -4   6   1    2.78    0.39
   4  -6  -1    2.12    0.38
  -4   6   0    8.59    0.77
  -4   6   0    8.36    0.63
   4  -6   0    7.61    0.81
  -4   6  -1    6.05    0.63
  -4   6  -1    5.47    0.51
   4  -6   1    7.55    0.75
  -4   6  -2    5.38    0.37
  -4   6  -2    5.28    0.50
  -4   6  -2    5.07    0.60
   4  -6   2    5.89    0.68
  -4   6  -3   18.16    1.09
  -4   6  -3   18.49    1.45
  -4   6  -3   18.01    1.27
   4  -6   3   16.61    1.52
  -4   6  -4   12.09    1.05
  -4   6  -4   10.56    0.87
  -4   6  -4   11.91    0.76
   4  -6   4   10.18    1.09
  -4   6  -5    4.94    0.66
  -4   6  -5    5.15    0.44
  -4   6  -5    5.14    0.54
   4  -6   5    4.63    0.69
   4  -6   5    4.49    0.58
  -4   6  -6    1.01    0.42
  -4   6  -6    1.43    0.23
  -4   6  -6    1.38    0.26
   4  -6   6    1.58    0.40
   4  -6   6    1.48    0.45
  -4   6  -7    1.27    0.44
  -4   6  -7    1.39    0.26
   4  -6   7    1.11    0.45
   4  -6   7    1.00    0.42
  -4   7   9    0.14    0.20
  -4   7   8    2.81    0.30
  -4   7   7    1.73    0.40
  -4   7   7    1.96    0.21
   4  -7  -7    2.00    0.50
  -4   7   6    0.61    0.11
  -4   7   6    0.35    0.27
   4  -7  -6    0.33    0.31
  -4   7   5    7.76    0.80
  -4   7   5    7.62    0.51
  -4   7   4    0.27    0.26
  -4   7   4    0.31    0.10
   4  -7  -4    0.09    0.28
  -4   7   3   10.02    0.96
  -4   7   3    9.96    0.69
   4  -7  -3   10.75    1.02
  -4   7   2    9.13    0.82
  -4   7   2    9.04    0.63
  -4   7   2    8.29    0.85
   4  -7  -2    8.84    0.91
  -4   7   1   20.03    1.55
  -4   7   1   20.95    1.67
  -4   7   1   20.76    1.34
   4  -7  -1   18.81    1.69
  -4   7   0    5.16    0.58
  -4   7   0    4.08    0.39
   4  -7   0    3.32    0.55
  -4   7  -1    9.30    0.73
  -4   7  -1    9.74    0.91
   4  -7   1    9.48    0.99
  -4   7  -2    4.32    0.27
  -4   7  -2    3.62    0.41
  -4   7  -2    4.20    0.58
   4  -7   2    3.60    0.57
  -4   7  -3    3.06    0.37
  -4   7  -3    2.77    0.51
  -4   7  -3    2.31    0.24
   4  -7   3    3.81    0.56
  -4   7  -4    0.44    0.16
  -4   7  -4    0.15    0.21
  -4   7  -4    0.37    0.35
   4  -7   4    0.64    0.34
  -4   7  -5    4.77    0.52
  -4   7  -5    4.39    0.67
   4  -7   5    3.71    0.67
  -4   7  -6    3.48    0.63
   4  -7   6    3.31    0.62
  -4   7  -7    1.50    0.51
   4  -7   7    0.81    0.47
   4  -7   7    0.62    0.42
  -4   8   7    0.25    0.13
  -4   8   7   -0.03    0.29
   4  -8  -7    0.19    0.38
  -4   8   6    1.33    0.17
  -4   8   6    1.21    0.38
   4  -8  -6    0.79    0.41
  -4   8   5    3.33    0.54
  -4   8   5    3.93    0.32
   4  -8  -5    4.18    0.64
  -4   8   4    3.87    0.57
  -4   8   4    4.35    0.34
   4  -8  -4    2.68    0.57
  -4   8   3    3.58    0.55
  -4   8   3    3.94    0.33
   4  -8  -3    3.26    0.59
  -4   8   2    2.24    0.44
  -4   8   2    1.94    0.40
  -4   8   2    1.97    0.24
   4  -8  -2    1.88    0.48
  -4   8   1    0.16    0.27
  -4   8   1   -0.05    0.27
  -4   8   1    0.27    0.15
   4  -8  -1    0.05    0.32
  -4   8   0    2.08    0.28
  -4   8   0    2.23    0.45
   4  -8   0    1.61    0.46
  -4   8  -1    0.08    0.16
  -4   8  -1   -0.04    0.28
   4  -8   1    0.52    0.37
  -4   8  -2    2.80    0.54
  -4   8  -2    3.23    0.38
   4  -8   2    2.07    0.53
  -4   8  -3    4.08    0.47
  -4   8  -3    4.05    0.29
  -4   8  -3    3.66    0.63
   4  -8   3    4.84    0.69
  -4   8  -4    1.70    0.32
  -4   8  -4    1.49    0.48
   4  -8   4    0.82    0.43
  -4   8  -5    2.81    0.57
  -4   8  -5    2.39    0.40
   4  -8   5    1.88    0.55
  -4   9   6    3.05    0.30
  -4   9   6    3.07    0.55
   4  -9  -6    2.77    0.60
  -4   9   5    0.65    0.16
  -4   9   5    0.35    0.33
   4  -9  -5    0.31    0.39
  -4   9   4   -0.02    0.30
  -4   9   4    0.10    0.14
   4  -9  -4   -0.01    0.36
  -4   9   3    1.92    0.25
  -4   9   3    1.65    0.45
   4  -9  -3    2.72    0.57
  -4   9   2    2.30    0.29
  -4   9   2    2.27    0.48
  -4   9   2    2.19    0.48
   4  -9  -2    2.23    0.55
  -4   9   1    0.19    0.33
  -4   9   1    0.03    0.30
  -4   9   1    0.43    0.19
   4  -9  -1    0.28    0.41
  -4   9   0    4.50    0.64
  -4   9   0    4.16    0.43
   4  -9   0    4.06    0.69
  -4   9  -1    0.92    0.44
  -4   9  -1    1.69    0.29
   4  -9   1    1.90    0.54
  -4   9  -2    0.74    0.25
  -4   9  -2    1.45    0.45
   4  -9   2    0.72    0.44
  -4   9  -3    0.91    0.26
  -4   9  -3    0.79    0.45
   4  -9   3    0.59    0.41
  -4   9  -4    0.10    0.24
  -4   9  -4   -0.13    0.38
   4  -9   4    0.03    0.39
  -4  10   3    1.94    0.47
  -4  10   3    1.85    0.27
   4 -10  -3    1.44    0.51
  -4  10   2    2.10    0.50
  -4  10   2    2.57    0.32
  -4  10   2    2.20    0.51
   4 -10  -2    2.72    0.61
  -4  10   1    0.12    0.36
  -4  10   1    0.39    0.40
  -4  10   1    0.18    0.19
   4 -10  -1    0.38    0.45
  -4  10   0    1.02    0.27
  -4  10   0    1.68    0.49
   4 -10   0    1.15    0.49
  -4  10  -1    0.40    0.42
  -4  10  -1    0.24    0.22
   4 -10   1    0.75    0.47
  -5 -10   2    0.20    0.38
   5  10  -2    0.09    0.26
   5  10  -2   -0.32    0.32
  -5 -10   1    0.43    0.28
   5  10  -1    1.18    0.45
   5  10  -1    0.69    0.32
   5  10   0    0.76    0.31
   5  10   0    0.59    0.38
  -5  -9   6   -0.14    0.36
   5   9  -6    0.01    0.38
   5   9  -5   -0.13    0.34
  -5  -9   4    2.77    0.53
   5   9  -4    3.23    0.47
   5   9  -4    3.01    0.54
   5   9  -4    3.26    0.53
  -5  -9   3    2.40    0.37
  -5  -9   3    1.59    0.44
   5   9  -3    1.78    0.43
   5   9  -3    1.47    0.42
   5   9  -3    1.61    0.35
  -5  -9   2    3.51    0.45
   5   9  -2    3.17    0.53
   5   9  -2    3.11    0.46
  -5  -9   1    0.30    0.24
   5   9  -1    0.62    0.27
   5   9  -1    0.81    0.37
  -5  -9   0    0.78    0.28
   5   9   0    0.37    0.26
   5   9   0    0.05    0.32
   5   9   1    1.40    0.33
   5   9   1    0.97    0.42
   5   9   2    0.55    0.28
   5   9   2    0.56    0.39
   5   9   3    1.92    0.52
   5   9   3    1.98    0.38
  -5  -8   7    1.31    0.47
   5   8  -7    1.45    0.51
  -5  -8   6    0.71    0.41
   5   8  -6    0.22    0.39
  -5  -8   5    2.07    0.46
   5   8  -5    0.92    0.41
  -5  -8   4    3.92    0.57
  -5  -8   4    3.69    0.55
   5   8  -4    3.99    0.58
   5   8  -4    3.65    0.46
  -5  -8   3   -0.06    0.20
   5   8  -3    0.18    0.27
   5   8  -3   -0.04    0.22
   5   8  -3   -0.01    0.27
  -5  -8   2    5.09    0.58
   5   8  -2    5.83    0.68
   5   8  -2    6.22    0.64
   5   8  -2    6.25    0.59
  -5  -8   1    3.15    0.42
   5   8  -1    3.30    0.48
   5   8  -1    3.41    0.43
  -5  -8   0    0.63    0.25
   5   8   0    0.99    0.36
   5   8   0    0.59    0.25
  -5  -8  -1    5.73    0.61
   5   8   1    5.36    0.58
   5   8   1    6.31    0.74
   5   8   2    2.45    0.48
   5   8   2    2.55    0.38
   5   8   3    0.45    0.36
   5   8   3    0.87    0.29
   5   8   4    2.67    0.54
   5   8   4    2.82    0.43
   5   8   5    0.43    0.40
   5   8   5    0.45    0.29
  -5  -7   9    1.16    0.42
   5   7  -9    0.97    0.52
  -5  -7   8    0.99    0.42
   5   7  -8   -0.17    0.40
  -5  -7   7    4.88    0.68
   5   7  -7    5.50    0.49
   5   7  -7    5.60    0.75
  -5  -7   6    1.44    0.41
   5   7  -6    1.57    0.46
   5   7  -6    1.71    0.27
  -5  -7   5    7.25    0.80
  -5  -7   5    8.35    0.86
   5   7  -5    8.34    0.87
   5   7  -5    8.45    0.61
  -5  -7   4   10.41    1.03
  -5  -7   4    9.63    1.03
   5   7  -4   12.49    0.79
   5   7  -4   12.52    1.03
   5   7  -4   11.95    0.92
   5   7  -4   11.98    1.05
  -5  -7   3   10.77    0.82
  -5  -7   3    8.71    0.87
   5   7  -3    8.80    0.86
   5   7  -3    8.41    0.85
   5   7  -3    8.89    0.78
  -5  -7   2    4.87    0.50
   5   7  -2    4.68    0.54
   5   7  -2    4.39    0.48
   5   7  -2    4.26    0.53
  -5  -7   1    4.74    0.58
   5   7  -1    7.46    0.70
   5   7  -1    7.03    0.64
   5   7  -1    7.42    0.60
  -5  -7   0   -0.16    0.17
   5   7   0    0.33    0.24
   5   7   0    0.17    0.18
  -5  -7  -1    2.17    0.33
   5   7   1    1.63    0.36
   5   7   1    1.64    0.30
  -5  -7  -2    0.92    0.26
   5   7   2    1.43    0.29
   5   7   2    1.61    0.38
   5   7   3    3.73    0.44
   5   7   3    3.91    0.57
   5   7   4    2.04    0.45
   5   7   4    2.25    0.37
   5   7   5    0.63    0.36
   5   7   5    1.12    0.31
   5   7   5    1.05    0.31
   5   7   6    1.65    0.38
   5   7   6    1.20    0.44
  -5  -6   9    0.78    0.37
   5   6  -9    0.54    0.44
   5   6  -9    1.08    0.29
  -5  -6   8    2.68    0.49
   5   6  -8    2.41    0.34
   5   6  -8    2.42    0.54
   5   6  -8    2.81    0.38
  -5  -6   7   17.02    1.36
   5   6  -7   15.25    1.06
   5   6  -7   15.87    1.41
  -5  -6   6    8.11    0.81
   5   6  -6    6.97    0.56
   5   6  -6    7.34    0.82
  -5  -6   5    0.35    0.23
  -5  -6   5    0.18    0.26
   5   6  -5    0.93    0.25
   5   6  -5    0.40    0.33
   5   6  -5    0.56    0.17
   5   6  -5    0.59    0.22
  -5  -6   4    4.97    0.55
  -5  -6   4    4.94    0.57
   5   6  -4    4.51    0.51
   5   6  -4    4.04    0.37
   5   6  -4    4.13    0.56
   5   6  -4    4.62    0.47
  -5  -6   3    7.83    0.80
  -5  -6   3    7.44    0.73
   5   6  -3    9.69    0.80
   5   6  -3    9.13    0.72
   5   6  -3    9.43    0.83
   5   6  -3    9.28    0.62
  -5  -6   2   15.86    1.28
  -5  -6   2   14.81    1.25
   5   6  -2   17.36    1.16
   5   6  -2   16.52    1.24
   5   6  -2   16.12    1.31
  -5  -6   1    9.27    0.84
  -5  -6   1    8.76    0.81
   5   6  -1   10.38    0.88
   5   6  -1   10.00    0.77
   5   6  -1   10.06    0.81
  -5  -6   0    7.31    0.70
   5   6   0    8.18    0.76
   5   6   0    8.14    0.66
  -5  -6  -1    6.10    0.54
   5   6   1    4.45    0.47
   5   6   1    4.82    0.58
  -5  -6  -2    7.90    0.68
   5   6   2    6.82    0.75
   5   6   2    6.83    0.62
  -5  -6  -3    3.99    0.45
   5   6   3    2.66    0.36
   5   6   3    2.72    0.47
  -5  -6  -4    2.69    0.42
   5   6   4    3.52    0.42
   5   6   4    3.12    0.51
   5   6   5    0.24    0.23
   5   6   5    0.45    0.23
   5   6   5    0.29    0.33
   5   6   6    3.64    0.49
   5   6   6    3.42    0.57
   5   6   7    6.01    0.65
   5   6   7    5.14    0.75
  -5  -5  10    0.55    0.33
   5   5 -10    0.24    0.47
   5   5 -10    1.11    0.31
  -5  -5   9    8.84    0.80
   5   5  -9    7.46    0.72
   5   5  -9    7.11    0.91
  -5  -5   8    1.35    0.34
   5   5  -8    1.06    0.45
   5   5  -8    1.22    0.27
  -5  -5   7    1.20    0.31
   5   5  -7    0.91    0.22
   5   5  -7    0.72    0.36
   5   5  -7    0.71    0.20
  -5  -5   6    6.25    0.69
   5   5  -6    6.96    0.60
   5   5  -6    6.57    0.53
   5   5  -6    7.78    0.78
  -5  -5   5   30.06    2.18
  -5  -5   5   27.42    2.21
   5   5  -5   30.43    1.77
   5   5  -5   30.29    1.96
   5   5  -5   28.19    2.15
   5   5  -5   30.61    2.20
  -5  -5   4    8.14    0.75
   5   5  -4    7.56    0.57
   5   5  -4    8.57    0.71
   5   5  -4    7.40    0.76
   5   5  -4    8.48    0.67
  -5  -5   3   23.03    1.73
  -5  -5   3   23.04    1.72
   5   5  -3   22.21    1.68
   5   5  -3   22.72    1.38
   5   5  -3   24.47    1.57
   5   5  -3   22.85    1.75
  -5  -5   2    9.61    0.77
  -5  -5   2    9.09    0.74
   5   5  -2    7.69    0.74
   5   5  -2    8.46    0.68
   5   5  -2    8.30    0.76
  -5  -5   1    9.66    0.77
  -5  -5   1    9.77    0.79
   5   5  -1    8.81    0.80
   5   5  -1    8.90    0.71
   5   5  -1    8.90    0.75
  -5  -5   0    1.45    0.29
  -5  -5   0    1.61    0.26
   5   5   0    2.28    0.28
   5   5   0    1.92    0.26
   5   5   0    2.07    0.32
  -5  -5  -1    7.16    0.67
  -5  -5  -1    6.37    0.65
   5   5   1    8.49    0.74
   5   5   1    8.25    0.62
  -5  -5  -2    5.91    0.59
   5   5   2    7.09    0.68
   5   5   2    6.16    0.56
  -5  -5  -3    2.08    0.32
   5   5   3    2.01    0.30
   5   5   3    1.59    0.36
  -5  -5  -4    4.15    0.52
   5   5   4    4.06    0.57
   5   5   4    4.95    0.50
   5   5   4    4.66    0.48
  -5  -5  -5   12.77    1.07
   5   5   5   11.97    0.97
   5   5   5   11.81    1.14
  -5  -5  -6    1.36    0.36
   5   5   6    1.82    0.35
   5   5   6    1.39    0.39
   5   5   7    0.44    0.33
   5   5   7    0.51    0.30
   5   5   8    0.43    0.39
   5   5   8    0.55    0.32
   5   4 -11    0.69    0.52
   5   4 -11    0.68    0.31
  -5  -4  10    2.87    0.38
   5   4 -10    2.24    0.37
   5   4 -10    1.65    0.54
  -5  -4   9    0.71    0.28
   5   4  -9    0.73    0.43
   5   4  -9    0.87    0.26
  -5  -4   8    8.57    0.82
  -5  -4   8    9.61    0.93
   5   4  -8   10.09    0.98
   5   4  -8    9.45    0.79
  -5  -4   7    6.76    0.64
  -5  -4   7    7.17    0.73
   5   4  -7    6.43    0.58
   5   4  -7    6.59    0.74
   5   4  -7    5.63    0.50
   5   4  -7    6.97    0.74
  -5  -4   6   47.41    3.16
  -5  -4   6   49.54    3.04
   5   4  -6   43.41    2.61
   5   4  -6   42.68    3.13
   5   4  -6   44.20    3.62
   5   4  -6   42.54    3.08
  -5  -4   5   10.74    0.90
  -5  -4   5   11.66    0.90
  -5  -4   5   11.97    0.87
   5   4  -5    9.92    0.71
   5   4  -5   10.76    0.80
   5   4  -5    9.74    0.83
   5   4  -5   10.04    0.81
   5   4  -5   10.32    0.92
  -5  -4   4   24.69    1.67
  -5  -4   4   23.59    1.74
   5   4  -4   23.20    1.43
   5   4  -4   24.00    1.58
   5   4  -4   22.30    1.72
   5   4  -4   24.16    1.76
  -5  -4   3    0.50    0.20
  -5  -4   3    0.21    0.17
   5   4  -3    1.09    0.16
   5   4  -3    0.87    0.18
   5   4  -3    0.82    0.24
   5   4  -3    1.06    0.19
  -5  -4   2   17.37    1.43
  -5  -4   2   17.35    1.52
  -5  -4   2   17.09    1.55
   5   4  -2   24.15    1.27
   5   4  -2   25.16    1.43
   5   4  -2   23.32    1.60
   5   4  -2   23.81    1.52
  -5  -4   1    0.21    0.13
  -5  -4   1    0.39    0.17
  -5  -4   1    0.11    0.14
   5   4  -1    0.68    0.18
   5   4  -1    0.97    0.20
   5   4  -1    0.58    0.15
  -5  -4   0   27.98    1.84
  -5  -4   0   27.66    1.98
  -5  -4   0   26.86    2.04
   5   4   0   27.78    2.10
   5   4   0   28.10    1.89
   5   4   0   28.34    1.82
  -5  -4  -1    9.28    0.76
  -5  -4  -1   10.13    0.78
   5   4   1    8.88    0.82
   5   4   1    9.47    0.70
   5   4   1    8.59    0.67
   5   4   2    8.53    0.78
   5   4   2    8.44    0.67
  -5  -4  -3   16.52    1.25
  -5  -4  -3   18.43    1.31
   5   4   3   14.76    1.32
   5   4   3   14.98    1.14
   5   4   4    7.75    0.66
   5   4   4    7.98    0.67
   5   4   4    7.60    0.78
  -5  -4  -5    0.48    0.26
   5   4   5    0.09    0.24
   5   4   5    0.06    0.18
  -5  -4  -6    9.43    0.95
   5   4   6   10.66    1.01
   5   4   6   11.00    0.89
  -5  -4  -7    3.82    0.55
   5   4   7    4.05    0.58
   5   4   7    3.29    0.49
  -5  -4  -8    4.19    0.60
   5   4   8    3.47    0.50
   5   4   8    3.04    0.56
   5   3 -11   12.07    1.23
  -5  -3  10    0.46    0.35
   5   3 -10    0.58    0.42
   5   3 -10    0.42    0.37
  -5  -3   9   11.78    1.03
  -5  -3   9   11.21    0.84
   5   3  -9   10.73    1.14
   5   3  -9    9.76    0.87
   5   3  -9    9.34    1.04
  -5  -3   8    0.74    0.32
  -5  -3   8    0.95    0.24
   5   3  -8    0.59    0.28
   5   3  -8    0.55    0.21
   5   3  -8    1.18    0.40
  -5  -3   7    0.98    0.31
  -5  -3   7    1.03    0.25
   5   3  -7    1.01    0.35
   5   3  -7    1.88    0.25
   5   3  -7    1.44    0.36
   5   3  -7    1.61    0.24
  -5  -3   6    1.30    0.24
  -5  -3   6    1.03    0.29
   5   3  -6    0.78    0.27
   5   3  -6    0.60    0.26
   5   3  -6    0.87    0.17
   5   3  -6    0.70    0.18
  -5  -3   5   47.46    3.65
  -5  -3   5   47.19    3.33
  -5  -3   5   44.61    3.51
   5   3  -5   52.35    2.94
   5   3  -5   51.39    3.48
   5   3  -5   56.89    3.49
   5   3  -5   54.49    3.23
   5   3  -5   53.32    3.65
  -5  -3   4   11.45    0.79
  -5  -3   4   13.19    0.97
  -5  -3   4   12.58    0.96
   5   3  -4   12.41    0.88
   5   3  -4   12.48    0.92
   5   3  -4   12.33    0.79
   5   3  -4   12.69    0.98
   5   3  -4   12.53    0.94
  -5  -3   3   55.72    3.78
  -5  -3   3   54.76    3.53
   5   3  -3   53.55    3.94
   5   3  -3   56.55    3.46
   5   3  -3   54.60    3.68
   5   3  -3   55.20    3.14
  -5  -3   2   15.44    1.12
  -5  -3   2   15.36    1.12
  -5  -3   2   16.40    1.08
   5   3  -2   14.47    1.01
   5   3  -2   14.21    1.13
   5   3  -2   14.42    0.90
   5   3  -2   13.96    1.08
  -5  -3   1   51.80    3.57
  -5  -3   1   51.99    3.72
  -5  -3   1   53.67    3.32
   5   3  -1   52.20    3.28
   5   3  -1   51.62    3.76
   5   3  -1   51.40    3.45
  -5  -3   0    9.08    0.68
  -5  -3   0    9.39    0.66
  -5  -3   0    9.32    0.69
   5   3   0    7.31    0.61
   5   3   0    7.45    0.61
   5   3   0    7.34    0.69
  -5  -3  -1   18.01    1.41
  -5  -3  -1   17.52    1.36
  -5  -3  -1   17.44    1.27
   5   3   1   20.35    1.27
   5   3   1   19.98    1.46
   5   3   1   18.75    1.26
  -5  -3  -2    2.37    0.30
  -5  -3  -2    1.82    0.28
  -5  -3  -2    2.08    0.27
   5   3   2    2.34    0.33
   5   3   2    2.29    0.27
  -5  -3  -3   17.19    1.49
  -5  -3  -3   16.87    1.42
   5   3   3   22.43    1.57
   5   3   3   21.04    1.35
   5   3   3   20.42    1.34
  -5  -3  -4   11.53    1.01
  -5  -3  -4   12.09    0.97
   5   3   4   12.31    0.91
   5   3   4   12.10    0.86
   5   3   4   11.92    1.05
  -5  -3  -5   32.55    2.52
   5   3   5   33.48    2.57
   5   3   5   34.31    2.24
  -5  -3  -6    2.39    0.42
   5   3   6    2.17    0.37
   5   3   6    2.31    0.41
  -5  -3  -7    0.08    0.28
   5   3   7    0.36    0.31
   5   3   7    0.30    0.26
  -5  -3  -8    0.43    0.34
   5   3   8    0.28    0.33
   5   3   8    0.87    0.33
   5   3   9    3.03    0.53
  -5  -2  11    1.88    0.48
   5   2 -11    1.94    0.55
  -5  -2  10    7.38    0.85
   5   2 -10    8.90    1.04
   5   2 -10    7.98    0.91
  -5  -2   9    5.37    0.69
   5   2  -9    5.92    0.80
   5   2  -9    6.43    0.74
  -5  -2   8   19.56    1.45
  -5  -2   8   18.84    1.57
   5   2  -8   23.18    1.93
   5   2  -8   23.32    1.55
   5   2  -8   21.29    1.64
  -5  -2   7    2.64    0.41
  -5  -2   7    2.69    0.31
   5   2  -7    3.36    0.35
   5   2  -7    2.95    0.49
   5   2  -7    3.19    0.47
  -5  -2   6   47.47    2.85
  -5  -2   6   47.14    2.92
   5   2  -6   38.43    3.46
   5   2  -6   39.76    2.91
   5   2  -6   41.30    2.94
   5   2  -6   41.34    2.47
  -5  -2   5    5.59    0.45
  -5  -2   5    5.46    0.52
  -5  -2   5    5.62    0.40
   5   2  -5    4.49    0.42
   5   2  -5    4.87    0.41
   5   2  -5    4.60    0.52
   5   2  -5    4.23    0.36
  -5  -2   4   26.12    1.74
  -5  -2   4   25.61    1.79
  -5  -2   4   25.65    1.50
   5   2  -4   25.93    1.50
   5   2  -4   25.90    1.83
   5   2  -4   25.05    1.65
   5   2  -4   25.55    1.80
   5   2  -4   23.85    1.76
  -5  -2   3    0.79    0.19
  -5  -2   3    0.56    0.11
  -5  -2   3    0.62    0.15
   5   2  -3    0.13    0.14
   5   2  -3    0.24    0.10
   5   2  -3    0.31    0.11
   5   2  -3    0.41    0.10
   5   2  -3    0.25    0.09
  -5  -2   2   79.26    4.92
  -5  -2   2   83.39    5.90
  -5  -2   2   80.15    6.16
  -5  -2   2   81.16    5.46
   5   2  -2   95.83    5.75
   5   2  -2   92.95    4.93
   5   2  -2   92.95    5.42
   5   2  -2   95.22    6.23
  -5  -2   1    1.17    0.15
  -5  -2   1    1.42    0.21
  -5  -2   1    1.29    0.20
  -5  -2   1    1.14    0.18
   5   2  -1    1.84    0.21
   5   2  -1    1.78    0.21
   5   2  -1    1.75    0.20
  -5  -2   0   61.04    4.07
  -5  -2   0   61.30    3.77
  -5  -2   0   61.88    4.26
   5   2   0   56.60    3.73
   5   2   0   58.28    4.30
   5   2   0   59.59    3.92
  -5  -2  -1   17.77    1.42
  -5  -2  -1   17.66    1.37
  -5  -2  -1   18.78    1.29
   5   2   1   19.55    1.27
   5   2   1   20.12    1.47
   5   2   1   19.80    1.29
  -5  -2  -2   24.92    1.74
  -5  -2  -2   24.87    1.55
  -5  -2  -2   22.47    1.65
   5   2   2   22.15    1.53
   5   2   2   22.47    1.76
   5   2   2   22.67    1.53
   5   2   2   22.23    1.53
  -5  -2  -3    2.61    0.32
  -5  -2  -3    2.19    0.30
  -5  -2  -3    1.94    0.32
   5   2   3    3.08    0.37
   5   2   3    3.13    0.33
  -5  -2  -4   12.57    0.98
  -5  -2  -4   12.34    1.03
   5   2   4   12.46    1.06
   5   2   4   12.18    0.93
   5   2   4   11.68    0.91
  -5  -2  -5    0.87    0.26
  -5  -2  -5    1.40    0.30
   5   2   5    2.10    0.25
   5   2   5    1.25    0.27
   5   2   5    1.64    0.33
  -5  -2  -6   13.15    1.14
  -5  -2  -6   12.63    1.20
   5   2   6   14.71    1.02
   5   2   6   14.52    1.24
   5   2   6   15.58    1.11
  -5  -2  -7    0.01    0.26
   5   2   7    0.15    0.24
   5   2   7    0.12    0.28
  -5  -2  -8    4.90    0.64
   5   2   8    4.27    0.59
   5   2   8    4.33    0.62
   5   2   9    0.68    0.38
   5   2   9    0.73    0.38
  -5  -1  12    0.67    0.40
   5   1 -12   -0.11    0.42
  -5  -1  11   10.08    1.02
   5   1 -11   10.31    1.07
  -5  -1  10    1.92    0.42
   5   1 -10    1.61    0.45
   5   1 -10    1.39    0.46
  -5  -1   9    9.46    0.85
   5   1  -9    8.03    0.84
   5   1  -9    7.50    0.96
  -5  -1   8    1.60    0.35
   5   1  -8    1.58    0.35
   5   1  -8    1.33    0.40
  -5  -1   7    9.19    0.82
   5   1  -7   10.11    1.02
   5   1  -7    9.57    0.87
  -5  -1   6    2.77    0.37
  -5  -1   6    3.02    0.27
   5   1  -6    2.71    0.30
   5   1  -6    3.18    0.48
   5   1  -6    2.91    0.27
   5   1  -6    2.23    0.36
  -5  -1   5   50.59    3.24
  -5  -1   5   54.27    3.35
  -5  -1   5   51.05    3.48
  -5  -1   5   52.77    3.48
  -5  -1   5   51.43    2.96
   5   1  -5   50.89    3.50
   5   1  -5   53.26    2.97
   5   1  -5   52.11    3.24
   5   1  -5   50.88    3.51
  -5  -1   4   13.62    0.99
  -5  -1   4   14.51    0.90
  -5  -1   4   15.37    1.08
  -5  -1   4   14.50    1.04
  -5  -1   4   15.48    1.05
   5   1  -4   14.48    1.11
   5   1  -4   15.56    0.99
   5   1  -4   15.44    0.91
   5   1  -4   15.40    1.06
  -5  -1   3  129.03    7.39
  -5  -1   3  129.57    7.97
  -5  -1   3  129.95    6.68
   5   1  -3  115.77    7.79
   5   1  -3  114.80    8.42
   5   1  -3  112.38    7.32
   5   1  -3  112.62    6.67
   5   1  -3  110.44    7.96
  -5  -1   2    1.28    0.20
  -5  -1   2    1.55    0.15
  -5  -1   2    1.58    0.18
   5   1  -2    1.41    0.17
   5   1  -2    1.51    0.18
   5   1  -2    1.45    0.15
   5   1  -2    1.50    0.22
  -5  -1   1   27.93    1.61
  -5  -1   1   29.09    1.82
  -5  -1   1   29.09    1.93
  -5  -1   1   29.16    2.00
   5   1  -1   26.28    1.78
   5   1  -1   26.90    1.89
   5   1  -1   26.88    2.04
  -5  -1   0    5.50    0.46
  -5  -1   0    5.42    0.45
  -5  -1   0    5.50    0.46
   5   1   0    5.37    0.44
   5   1   0    5.24    0.48
   5   1   0    5.10    0.42
  -5  -1  -1   31.15    2.28
  -5  -1  -1   31.14    2.04
  -5  -1  -1   31.48    2.18
   5   1   1   31.07    2.02
   5   1   1   31.42    2.09
   5   1   1   31.97    2.33
   5   1   1   31.52    2.02
  -5  -1  -2    1.48    0.22
  -5  -1  -2    1.49    0.22
  -5  -1  -2    1.62    0.23
   5   1   2    1.34    0.24
   5   1   2    1.21    0.20
  -5  -1  -3   59.42    3.78
  -5  -1  -3   59.66    4.09
  -5  -1  -3   57.65    4.30
   5   1   3   63.34    3.79
   5   1   3   58.83    4.36
  -5  -1  -4    2.92    0.38
  -5  -1  -4    3.13    0.37
   5   1   4    2.69    0.34
   5   1   4    3.09    0.40
  -5  -1  -5   30.13    2.18
  -5  -1  -5   32.95    1.79
  -5  -1  -5   31.59    2.07
   5   1   5   27.89    2.03
   5   1   5   24.90    1.90
   5   1   5   24.07    2.18
  -5  -1  -6    0.57    0.29
  -5  -1  -6    1.00    0.26
   5   1   6    0.80    0.23
   5   1   6    1.28    0.30
   5   1   6    0.91    0.32
  -5  -1  -7    1.30    0.34
  -5  -1  -7    0.73    0.28
   5   1   7    0.72    0.22
   5   1   7    0.16    0.25
   5   1   7    0.24    0.29
  -5  -1  -8    1.32    0.40
   5   1   8    0.82    0.34
   5   1   8    0.91    0.36
   5   1   9    3.99    0.63
  -5   0  12    3.25    0.60
  -5   0  11   -0.17    0.28
   5   0 -11   -0.11    0.34
  -5   0  10    9.50    0.98
   5   0 -10   12.07    1.27
   5   0 -10   12.33    1.07
  -5   0   9    0.03    0.22
   5   0  -9   -0.14    0.26
   5   0  -9    0.16    0.30
   5   0  -8   14.16    1.42
   5   0  -8   14.37    1.17
  -5   0   7    0.20    0.18
   5   0  -7    0.12    0.25
   5   0  -7   -0.05    0.19
  -5   0   6   36.33    2.05
  -5   0   6   37.74    2.38
   5   0  -6   34.70    2.49
   5   0  -6   36.41    2.08
   5   0  -6   33.69    2.99
  -5   0   5   -0.07    0.11
  -5   0   5    0.01    0.06
  -5   0   5    0.06    0.08
   5   0  -5   -0.01    0.07
   5   0  -5    0.09    0.08
   5   0  -5    0.04    0.16
  -5   0   4   86.60    4.06
  -5   0   4   79.12    4.46
   5   0  -4   66.39    4.84
   5   0  -4   62.54    4.77
   5   0  -4   65.74    4.07
  -5   0   3    0.00    0.05
  -5   0   3   -0.01    0.03
  -5   0   3    0.05    0.10
   5   0  -3   -0.03    0.05
   5   0  -3    0.00    0.10
   5   0  -3    0.06    0.07
   5   0  -3   -0.05    0.05
   5   0  -3   -0.03    0.06
  -5   0   2  105.06    6.11
  -5   0   2  101.78    6.71
  -5   0   2  105.04    7.28
  -5   0   2  103.28    7.29
  -5   0   2  104.59    6.75
   5   0  -2  117.26    7.76
   5   0  -2  114.67    6.72
   5   0  -2  115.69    7.15
   5   0  -2  111.81    6.12
   5   0  -2  115.49    7.30
  -5   0   1   -0.04    0.04
  -5   0   1   -0.02    0.08
  -5   0   1    0.01    0.06
  -5   0   1    0.01    0.06
   5   0  -1   -0.01    0.08
   5   0  -1   -0.02    0.06
   5   0  -1    0.01    0.06
   5   0  -1    0.02    0.08
  -5   0   0  106.87    7.29
  -5   0   0  110.24    6.74
  -5   0   0  111.18    7.65
   5   0   0  107.03    7.76
   5   0   0  109.41    6.71
  -5   0  -1   -0.05    0.08
  -5   0  -1   -0.06    0.08
  -5   0  -1   -0.03    0.10
   5   0   1   -0.08    0.11
   5   0   1   -0.01    0.08
  -5   0  -2  103.48    7.47
  -5   0  -2  112.39    6.88
  -5   0  -2  108.82    6.57
  -5   0  -2  107.02    7.11
   5   0   2   99.92    6.54
   5   0   2  102.58    7.58
  -5   0  -3   -0.05    0.13
  -5   0  -3   -0.04    0.10
  -5   0  -3    0.01    0.12
  -5   0  -3    0.04    0.13
  -5   0  -3   -0.05    0.11
   5   0   3   -0.02    0.16
   5   0   3    0.04    0.12
  -5   0  -4   18.33    1.17
  -5   0  -4   19.66    1.28
  -5   0  -4   16.72    1.26
  -5   0  -4   17.26    1.42
  -5   0  -4   18.18    1.35
  -5   0  -5    0.14    0.17
  -5   0  -5   -0.11    0.18
  -5   0  -5    0.13    0.17
   5   0   5    0.10    0.19
   5   0   5    0.24    0.20
   5   0   5   -0.23    0.17
  -5   0  -6    9.03    0.89
  -5   0  -6    8.61    0.83
   5   0   6   10.99    0.86
   5   0   6    9.93    0.85
   5   0   6   10.66    0.94
  -5   0  -7   -0.08    0.23
  -5   0  -7    0.14    0.27
   5   0   7   -0.10    0.23
   5   0   7    0.06    0.23
   5   0   7    0.06    0.26
  -5   0  -8    7.15    0.71
  -5   0  -8    6.80    0.76
   5   0   8    6.27    0.74
   5   0   8    5.84    0.62
  -5   0  -9    0.20    0.29
   5   0   9   -0.02    0.33
  -5   1  12    0.60    0.39
  -5   1  11   10.58    0.99
   5  -1 -11    9.57    0.99
  -5   1  10    1.85    0.40
   5  -1 -10    1.14    0.39
   5  -1 -10    1.31    0.47
  -5   1   9   10.30    0.81
   5  -1  -9    6.46    0.93
   5  -1  -9    7.98    0.81
  -5   1   8    1.38    0.30
   5  -1  -8    1.70    0.36
   5  -1  -8    1.99    0.45
  -5   1   7   10.14    0.81
   5  -1  -7    9.92    1.07
   5  -1  -7    9.99    0.87
  -5   1   6    2.73    0.26
  -5   1   6    3.00    0.32
   5  -1  -6    2.53    0.38
   5  -1  -6    1.90    0.42
  -5   1   5   50.83    3.26
  -5   1   5   51.77    3.33
   5  -1  -5   55.20    3.57
   5  -1  -5   53.37    3.73
   5  -1  -5   52.19    2.98
  -5   1   4   16.12    1.07
  -5   1   4   15.06    1.01
   5  -1  -4   15.20    1.16
   5  -1  -4   15.81    0.92
   5  -1  -4   15.76    1.14
  -5   1   3  128.99    7.42
  -5   1   3  130.84    7.38
   5  -1  -3  113.96    6.72
   5  -1  -3  112.19    7.87
   5  -1  -3  116.10    8.53
  -5   1   2    1.64    0.19
  -5   1   2    1.60    0.13
  -5   1   2    1.65    0.13
  -5   1   2    1.56    0.16
   5  -1  -2    1.30    0.13
   5  -1  -2    1.34    0.21
   5  -1  -2    1.51    0.19
  -5   1   1   28.01    1.59
  -5   1   1   28.55    1.79
  -5   1   1   28.91    1.60
   5  -1  -1   26.54    1.76
   5  -1  -1   27.30    2.05
  -5   1   0    5.44    0.37
  -5   1   0    5.11    0.41
  -5   1   0    4.92    0.41
  -5   1   0    5.23    0.40
  -5   1   0    5.79    0.44
   5  -1   0    5.28    0.41
   5  -1   0    5.01    0.48
  -5   1  -1   31.90    2.12
  -5   1  -1   30.97    2.02
  -5   1  -1   30.20    1.83
  -5   1  -1   31.12    2.15
  -5   1  -1   32.65    2.24
   5  -1   1   31.08    2.33
   5  -1   1   31.26    2.01
  -5   1  -2    1.30    0.20
  -5   1  -2    1.44    0.19
  -5   1  -2    1.59    0.23
  -5   1  -2    1.26    0.19
  -5   1  -2    1.48    0.21
   5  -1   2    2.07    0.24
   5  -1   2    1.33    0.25
  -5   1  -3   58.78    3.90
  -5   1  -3   56.01    3.39
  -5   1  -3   57.41    4.22
  -5   1  -3   58.79    3.73
  -5   1  -3   59.54    4.01
   5  -1   3   65.22    3.75
   5  -1   3   56.75    4.29
  -5   1  -4    2.96    0.36
  -5   1  -4    3.32    0.37
  -5   1  -4    3.16    0.33
  -5   1  -4    3.24    0.36
  -5   1  -4    3.06    0.39
   5  -1   4    3.34    0.38
   5  -1   4    3.37    0.44
  -5   1  -5   30.97    2.27
  -5   1  -5   30.29    1.84
  -5   1  -5   34.28    2.09
  -5   1  -5   32.02    2.15
   5  -1   5   26.60    2.32
   5  -1   5   27.59    2.15
   5  -1   5   27.27    2.03
  -5   1  -6    0.59    0.24
  -5   1  -6    1.02    0.26
  -5   1  -6    1.01    0.28
   5  -1   6    1.29    0.30
   5  -1   6    0.67    0.29
  -5   1  -7    1.10    0.30
  -5   1  -7    0.84    0.30
   5  -1   7    0.38    0.27
   5  -1   7    0.18    0.29
  -5   1  -8    0.38    0.28
  -5   1  -8    1.11    0.36
   5  -1   8    1.08    0.37
   5  -1   8    0.75    0.31
  -5   1  -9    2.77    0.49
   5  -1   9    4.19    0.61
   5  -1   9    3.70    0.49
  -5   2  11    1.77    0.42
  -5   2  10    7.41    0.79
   5  -2 -10    8.19    1.05
   5  -2 -10    9.59    0.90
  -5   2   9    5.33    0.58
   5  -2  -9    5.99    0.83
   5  -2  -9    6.10    0.67
  -5   2   8   18.34    1.41
   5  -2  -8   20.70    1.89
   5  -2  -8   21.65    1.55
  -5   2   7    2.50    0.33
   5  -2  -7    3.10    0.43
   5  -2  -7    2.75    0.51
  -5   2   6   44.88    2.73
  -5   2   6   45.45    3.07
  -5   2   6   45.03    2.66
   5  -2  -6   38.32    3.51
   5  -2  -6   40.41    3.07
   5  -2  -6   40.06    2.93
  -5   2   5    5.20    0.36
  -5   2   5    5.80    0.43
  -5   2   5    4.82    0.41
   5  -2  -5    4.11    0.43
   5  -2  -5    4.12    0.61
   5  -2  -5    4.87    0.50
  -5   2   4   24.92    1.59
  -5   2   4   26.62    1.63
   5  -2  -4   24.01    1.79
   5  -2  -4   25.88    1.45
   5  -2  -4   24.99    1.86
  -5   2   3    0.43    0.11
  -5   2   3    0.64    0.09
   5  -2  -3    0.39    0.17
   5  -2  -3    0.35    0.06
   5  -2  -3    0.33    0.12
  -5   2   2   81.04    5.27
  -5   2   2   81.81    5.29
  -5   2   2   81.33    5.27
   5  -2  -2   94.49    4.80
   5  -2  -2   90.32    6.13
  -5   2   1    1.16    0.10
  -5   2   1    1.32    0.17
  -5   2   1    1.30    0.11
  -5   2   1    0.98    0.14
   5  -2  -1    1.64    0.22
  -5   2   0   62.32    3.80
  -5   2   0   60.71    4.03
  -5   2   0   61.86    3.43
   5  -2   0   60.24    3.78
   5  -2   0   58.80    4.40
  -5   2  -1   17.99    1.27
  -5   2  -1   18.64    1.11
  -5   2  -1   18.14    1.24
  -5   2  -1   16.90    1.30
   5  -2   1   18.98    1.44
   5  -2   1   20.17    1.24
  -5   2  -2   25.44    1.70
  -5   2  -2   23.97    1.61
  -5   2  -2   24.39    1.75
  -5   2  -2   25.11    1.68
  -5   2  -2   25.74    1.46
   5  -2   2   22.58    1.86
   5  -2   2   21.96    1.60
  -5   2  -3    2.82    0.29
  -5   2  -3    2.57    0.30
  -5   2  -3    2.59    0.31
  -5   2  -3    2.49    0.33
  -5   2  -3    2.52    0.32
   5  -2   3    3.11    0.35
   5  -2   3    3.37    0.42
  -5   2  -4   12.89    0.96
  -5   2  -4   13.43    0.96
  -5   2  -4   11.23    0.83
  -5   2  -4   11.84    1.00
  -5   2  -4   12.29    0.97
   5  -2   4   12.57    0.96
   5  -2   4   12.62    1.08
  -5   2  -5    1.20    0.25
  -5   2  -5    1.20    0.29
  -5   2  -5    1.31    0.25
  -5   2  -5    1.06    0.25
  -5   2  -5    1.31    0.29
   5  -2   5    1.79    0.32
   5  -2   5    1.77    0.35
  -5   2  -6   13.69    1.10
  -5   2  -6   12.80    0.96
  -5   2  -6   13.36    1.09
  -5   2  -6   12.02    1.14
   5  -2   6   15.93    1.17
   5  -2   6   14.87    1.24
  -5   2  -7    0.06    0.23
  -5   2  -7    0.23    0.27
  -5   2  -7    0.07    0.21
   5  -2   7   -0.04    0.27
   5  -2   7    0.01    0.25
  -5   2  -8    4.53    0.58
  -5   2  -8    3.87    0.51
   5  -2   8    3.99    0.56
   5  -2   8    3.59    0.61
  -5   2  -9    0.34    0.31
   5  -2   9    0.54    0.38
   5  -2   9    0.57    0.35
  -5   3  11   10.57    0.96
  -5   3  10    0.65    0.29
  -5   3   9   10.69    0.84
   5  -3  -9    9.85    0.91
   5  -3  -9    9.31    1.14
  -5   3   8    1.04    0.24
   5  -3  -8    0.52    0.28
   5  -3  -8    0.73    0.39
  -5   3   7    0.87    0.19
   5  -3  -7    1.04    0.37
   5  -3  -7    1.56    0.33
  -5   3   6    1.10    0.18
  -5   3   6    1.33    0.14
  -5   3   6    1.16    0.21
   5  -3  -6    0.71    0.26
   5  -3  -6    0.75    0.32
   5  -3  -6    0.74    0.20
  -5   3   5   45.08    3.52
  -5   3   5   44.16    3.03
  -5   3   5   47.26    3.00
   5  -3  -5   51.07    4.00
   5  -3  -5   54.69    3.35
   5  -3  -5   53.01    3.55
  -5   3   4   10.82    0.91
  -5   3   4   11.48    0.77
  -5   3   4   11.69    0.74
   5  -3  -4   12.89    0.95
   5  -3  -4   11.75    0.94
  -5   3   3   49.92    3.17
  -5   3   3   50.93    3.18
  -5   3   3   50.94    3.72
   5  -3  -3   54.39    3.74
  -5   3   2   15.62    1.00
  -5   3   2   16.09    0.99
   5  -3  -2   13.84    1.20
  -5   3   1   50.74    3.41
  -5   3   1   52.31    3.18
  -5   3   1   49.12    3.16
   5  -3  -1   51.16    3.71
  -5   3   0    8.14    0.62
  -5   3   0    9.02    0.72
  -5   3   0    9.22    0.65
  -5   3   0    9.48    0.53
   5  -3   0    7.26    0.74
  -5   3  -1   16.44    1.21
  -5   3  -1   17.32    1.22
  -5   3  -1   17.90    1.08
  -5   3  -1   16.65    1.31
   5  -3   1   20.02    1.46
   5  -3   1   20.87    1.25
  -5   3  -2    1.95    0.28
  -5   3  -2    2.16    0.22
  -5   3  -2    2.35    0.32
  -5   3  -2    2.07    0.22
   5  -3   2    2.50    0.35
  -5   3  -3   16.92    1.10
  -5   3  -3   17.68    1.26
  -5   3  -3   16.51    1.32
  -5   3  -3   16.90    1.25
  -5   3  -3   17.56    1.29
   5  -3   3   21.92    1.50
  -5   3  -4   12.57    0.98
  -5   3  -4   12.70    0.87
  -5   3  -4   14.03    1.02
  -5   3  -4   13.39    0.99
  -5   3  -4   13.07    1.05
   5  -3   4   12.27    1.15
  -5   3  -5   32.04    2.39
  -5   3  -5   32.16    2.30
  -5   3  -5   31.05    1.96
  -5   3  -5   32.77    2.17
  -5   3  -5   32.88    2.28
   5  -3   5   33.92    2.35
   5  -3   5   31.48    2.53
  -5   3  -6    3.19    0.47
  -5   3  -6    3.12    0.38
  -5   3  -6    2.49    0.34
  -5   3  -6    2.72    0.38
   5  -3   6    2.77    0.44
   5  -3   6    1.85    0.45
  -5   3  -7    0.05    0.21
  -5   3  -7   -0.01    0.28
  -5   3  -7    0.24    0.25
  -5   3  -7    0.25    0.24
   5  -3   7    0.31    0.31
   5  -3   7    0.22    0.31
  -5   3  -8    0.05    0.27
  -5   3  -8    0.27    0.26
   5  -3   8    0.27    0.36
   5  -3   8    0.21    0.33
  -5   3  -9    1.67    0.39
   5  -3   9    3.79    0.62
  -5   4  11    0.66    0.31
  -5   4  10    2.30    0.39
  -5   4   9    0.86    0.25
   5  -4  -9    0.75    0.45
  -5   4   8    8.09    0.71
   5  -4  -8   10.78    0.90
   5  -4  -8   10.08    1.09
  -5   4   7    6.66    0.51
   5  -4  -7    5.78    0.79
   5  -4  -7    6.48    0.67
  -5   4   6   47.56    2.85
  -5   4   6   49.04    2.81
  -5   4   6   47.47    3.35
   5  -4  -6   43.47    3.36
   5  -4  -6   41.15    3.13
   5  -4  -6   42.51    3.77
  -5   4   5   10.70    0.65
  -5   4   5   10.58    0.87
   5  -4  -5    9.26    0.87
   5  -4  -5   10.05    1.06
   5  -4  -5   10.11    0.90
  -5   4   4   23.29    1.73
   5  -4  -4   21.29    1.96
   5  -4  -4   23.01    1.75
  -5   4   3    0.43    0.09
  -5   4   3    0.45    0.10
  -5   4   3    0.45    0.17
   5  -4  -3    0.99    0.22
  -5   4   2   17.31    1.14
  -5   4   2   17.99    1.14
  -5   4   1    0.38    0.12
  -5   4   1    0.13    0.10
  -5   4   1    0.24    0.16
   5  -4  -1    0.69    0.20
  -5   4   0   26.27    1.76
  -5   4   0   28.18    1.76
  -5   4   0   26.74    1.91
  -5   4   0   27.43    1.51
   5  -4   0   25.92    2.07
  -5   4  -1    8.33    0.77
  -5   4  -1    9.94    0.59
  -5   4  -1   10.03    0.72
   5  -4   1    8.77    0.85
  -5   4  -2   13.40    0.79
  -5   4  -2   11.71    0.99
  -5   4  -2   14.09    0.93
   5  -4   2   10.38    1.08
  -5   4  -3   15.89    1.03
  -5   4  -3   16.54    1.15
  -5   4  -3   17.02    1.19
  -5   4  -3   17.86    1.30
   5  -4   3   15.18    1.39
  -5   4  -4   11.81    0.97
  -5   4  -4   11.18    0.82
  -5   4  -4   10.95    0.86
  -5   4  -4   11.19    0.76
   5  -4   4    9.29    1.00
  -5   4  -5    0.26    0.18
  -5   4  -5    0.31    0.28
  -5   4  -5    0.30    0.22
  -5   4  -5    0.25    0.17
   5  -4   5    0.26    0.29
   5  -4   5    0.45    0.27
  -5   4  -6   10.85    0.79
  -5   4  -6   10.88    0.86
  -5   4  -6    8.97    0.95
   5  -4   6   12.29    1.00
   5  -4   6    9.47    1.03
  -5   4  -7    4.17    0.47
  -5   4  -7    3.89    0.45
  -5   4  -7    3.57    0.58
   5  -4   7    4.07    0.63
   5  -4   7    3.89    0.57
  -5   4  -8    4.35    0.65
  -5   4  -8    5.14    0.55
   5  -4   8    3.47    0.63
   5  -4   8    3.54    0.60
  -5   5  10    0.42    0.25
  -5   5   9    9.24    0.75
  -5   5   8    1.98    0.26
   5  -5  -8    1.39    0.46
  -5   5   7    1.48    0.30
  -5   5   7    1.41    0.19
   5  -5  -7    0.45    0.28
   5  -5  -7    0.74    0.36
  -5   5   6    5.07    0.61
   5  -5  -6    7.28    0.69
   5  -5  -6    6.43    0.78
   5  -5  -6    7.24    0.68
  -5   5   5   26.59    2.20
   5  -5  -5   30.70    2.26
   5  -5  -5   31.21    2.53
   5  -5  -5   28.86    2.11
  -5   5   4    7.29    0.71
   5  -5  -4    7.94    0.76
   5  -5  -4    7.69    0.84
  -5   5   3   20.69    1.36
  -5   5   3   20.76    1.67
  -5   5   3   20.83    1.35
   5  -5  -3   23.34    1.72
   5  -5  -3   22.51    1.87
  -5   5   2    8.94    0.61
  -5   5   2    8.73    0.79
  -5   5   2    9.05    0.62
  -5   5   2    8.65    0.75
   5  -5  -2    7.29    0.80
  -5   5   1    9.67    0.66
  -5   5   1    9.26    0.68
  -5   5   1    9.54    0.80
   5  -5  -1    7.91    0.85
  -5   5   0    1.46    0.31
  -5   5   0    1.61    0.23
   5  -5   0    2.32    0.37
  -5   5  -1    6.30    0.66
  -5   5  -1    6.68    0.42
  -5   5  -1    6.52    0.56
   5  -5   1    7.57    0.72
  -5   5  -2    5.33    0.51
  -5   5  -2    5.66    0.40
  -5   5  -2    5.83    0.61
   5  -5   2    5.94    0.67
  -5   5  -3    1.56    0.27
  -5   5  -3    1.45    0.33
  -5   5  -3    1.40    0.20
   5  -5   3    1.30    0.37
  -5   5  -4    3.70    0.55
  -5   5  -4    4.36    0.35
  -5   5  -4    4.26    0.48
  -5   5  -4    4.27    0.39
   5  -5   4    3.82    0.59
  -5   5  -5   12.24    0.99
  -5   5  -5   13.10    0.93
  -5   5  -5   11.77    0.86
  -5   5  -5   13.01    1.13
   5  -5   5   11.69    1.19
   5  -5   5   12.87    1.09
  -5   5  -6    1.66    0.27
  -5   5  -6    1.88    0.29
  -5   5  -6    1.29    0.43
   5  -5   6    1.24    0.39
   5  -5   6    1.68    0.46
  -5   5  -7    0.29    0.22
  -5   5  -7    0.18    0.36
   5  -5   7    0.58    0.38
   5  -5   7    0.94    0.42
  -5   5  -8    1.03    0.48
  -5   5  -8    0.92    0.29
   5  -5   8    0.83    0.45
   5  -5   8    1.16    0.47
  -5   6   9    1.05    0.25
  -5   6   8    2.66    0.30
   5  -6  -8    3.34    0.62
  -5   6   7   15.98    1.06
  -5   6   7   17.22    1.38
   5  -6  -7   15.83    1.41
   5  -6  -7   17.08    1.62
  -5   6   6    8.27    0.78
   5  -6  -6    7.54    0.92
   5  -6  -6    7.14    0.79
   5  -6  -6    8.63    0.84
  -5   6   5    0.14    0.22
   5  -6  -5    0.61    0.31
   5  -6  -5    0.46    0.28
  -5   6   4    5.04    0.55
  -5   6   4    4.17    0.31
   5  -6  -4    4.36    0.57
   5  -6  -4    4.19    0.58
  -5   6   3    6.66    0.55
  -5   6   3    7.02    0.74
  -5   6   3    7.33    0.54
   5  -6  -3   10.29    0.86
   5  -6  -3    9.28    0.82
  -5   6   2   14.27    1.20
  -5   6   2   14.58    1.01
  -5   6   2   13.53    1.26
   5  -6  -2   17.00    1.35
   5  -6  -2   17.80    1.39
  -5   6   1    8.44    0.80
  -5   6   1    8.35    0.64
   5  -6  -1    9.36    0.88
  -5   6   0    6.81    0.54
  -5   6   0    5.88    0.65
   5  -6   0    6.71    0.73
  -5   6  -1    6.46    0.53
  -5   6  -1    6.35    0.65
   5  -6   1    4.88    0.67
  -5   6  -2    8.63    0.53
  -5   6  -2    8.57    0.82
  -5   6  -2    8.23    0.69
   5  -6   2    6.99    0.86
  -5   6  -3    3.60    0.43
  -5   6  -3    3.93    0.32
  -5   6  -3    3.81    0.55
   5  -6   3    2.56    0.50
  -5   6  -4    2.36    0.48
  -5   6  -4    2.55    0.39
  -5   6  -4    2.44    0.28
   5  -6   4    3.19    0.54
  -5   6  -5   -0.07    0.30
  -5   6  -5    0.17    0.23
  -5   6  -5    0.18    0.16
   5  -6   5    0.15    0.33
  -5   6  -6    2.99    0.59
  -5   6  -6    2.76    0.32
   5  -6   6    3.78    0.55
   5  -6   6    4.32    0.66
  -5   6  -7    5.89    0.55
  -5   6  -7    6.52    0.83
   5  -6   7    7.11    0.89
   5  -6   7    5.62    0.76
  -5   7   9    1.50    0.27
  -5   7   8    0.86    0.18
  -5   7   7    5.43    0.65
   5  -7  -7    4.77    0.75
   5  -7  -7    4.93    0.69
  -5   7   6    1.12    0.34
   5  -7  -6    1.25    0.41
   5  -7  -6    1.75    0.39
  -5   7   5    6.58    0.74
   5  -7  -5    7.34    0.81
  -5   7   4    9.57    0.98
  -5   7   4   10.68    0.70
   5  -7  -4   11.53    1.07
  -5   7   3    8.90    0.61
  -5   7   3    8.86    0.87
   5  -7  -3    8.09    0.91
  -5   7   2    4.66    0.57
  -5   7   2    4.77    0.40
  -5   7   2    4.74    0.58
   5  -7  -2    4.21    0.63
  -5   7   1    4.30    0.59
  -5   7   1    4.64    0.43
   5  -7  -1    6.96    0.74
  -5   7   0    0.13    0.16
  -5   7   0   -0.09    0.24
   5  -7   0   -0.15    0.27
  -5   7  -1    1.73    0.40
  -5   7  -1    1.88    0.29
   5  -7   1    1.88    0.46
  -5   7  -2    0.67    0.24
  -5   7  -2    0.98    0.39
   5  -7   2    1.46    0.42
  -5   7  -3    3.35    0.59
  -5   7  -3    3.56    0.44
  -5   7  -3    4.13    0.31
   5  -7   3    3.34    0.59
  -5   7  -4    2.55    0.39
  -5   7  -4    2.32    0.26
  -5   7  -4    2.39    0.53
   5  -7   4    2.50    0.53
  -5   7  -5    0.93    0.31
  -5   7  -5    0.88    0.41
   5  -7   5    0.55    0.43
  -5   7  -6    1.40    0.51
   5  -7   6    1.27    0.49
  -5   8   7    1.51    0.41
   5  -8  -7    0.95    0.44
  -5   8   6    0.63    0.35
   5  -8  -6    0.50    0.40
  -5   8   5    2.01    0.44
  -5   8   5    2.13    0.20
   5  -8  -5    1.31    0.46
  -5   8   4    3.41    0.53
  -5   8   4    3.68    0.31
   5  -8  -4    3.14    0.58
  -5   8   3    0.21    0.30
  -5   8   3   -0.11    0.12
   5  -8  -3    0.26    0.34
  -5   8   2    5.01    0.43
  -5   8   2    4.81    0.64
  -5   8   2    3.91    0.60
   5  -8  -2    6.40    0.76
  -5   8   1    2.34    0.48
  -5   8   1    2.97    0.32
   5  -8  -1    2.66    0.55
  -5   8   0    0.56    0.21
  -5   8   0    0.59    0.36
   5  -8   0    0.70    0.37
  -5   8  -1    5.29    0.73
  -5   8  -1    5.69    0.54
   5  -8   1    6.13    0.77
  -5   8  -2    2.68    0.57
  -5   8  -2    3.53    0.42
   5  -8   2    2.77    0.58
  -5   8  -3    1.53    0.48
  -5   8  -3    1.61    0.32
   5  -8   3    0.80    0.41
  -5   8  -4    2.71    0.59
  -5   8  -4    2.50    0.43
   5  -8   4    3.22    0.61
  -5   8  -5    0.48    0.30
  -5   8  -5    0.50    0.44
   5  -8   5    0.87    0.50
  -5   9   6    0.11    0.34
   5  -9  -6    0.34    0.40
  -5   9   5    0.43    0.13
  -5   9   5   -0.01    0.31
   5  -9  -5   -0.05    0.37
  -5   9   4    3.02    0.31
  -5   9   4    2.88    0.54
   5  -9  -4    3.50    0.64
  -5   9   3    2.02    0.25
  -5   9   3    1.89    0.47
   5  -9  -3    1.67    0.52
  -5   9   2    3.20    0.55
  -5   9   2    3.57    0.57
  -5   9   2    2.80    0.32
   5  -9  -2    2.29    0.58
  -5   9   1    0.41    0.18
  -5   9   1    0.31    0.36
   5  -9  -1    0.22    0.38
  -5   9   0    0.69    0.21
  -5   9   0    0.75    0.42
   5  -9   0   -0.04    0.39
  -5   9  -1    1.31    0.48
  -5   9  -1    1.31    0.29
   5  -9   1    0.74    0.44
  -5   9  -2    0.25    0.23
  -5   9  -2    0.91    0.46
   5  -9   2    0.77    0.45
  -5   9  -3    2.16    0.57
  -5   9  -3    1.73    0.35
   5  -9   3    1.47    0.53
  -5  10   2   -0.21    0.35
  -5  10   2   -0.01    0.18
   5 -10  -2    0.25    0.44
  -5  10   1    0.39    0.21
  -5  10   1    0.83    0.42
   5 -10  -1    0.76    0.50
  -5  10   0    0.38    0.42
   5 -10   0    0.42    0.48
  -6  -9   5    1.40    0.48
   6   9  -5    1.36    0.46
  -6  -9   4    1.34    0.42
   6   9  -4    0.77    0.38
  -6  -9   3    1.61    0.34
   6   9  -3    1.83    0.38
   6   9  -3    1.53    0.44
  -6  -9   2   -0.16    0.21
   6   9  -2    0.14    0.24
   6   9  -2   -0.06    0.33
  -6  -9   1    3.99    0.51
   6   9  -1    3.75    0.50
   6   9  -1    3.76    0.60
  -6  -9   0    1.08    0.31
   6   9   0    1.23    0.43
   6   9   0    0.98    0.32
  -6  -9  -1    0.36    0.28
   6   9   1    0.03    0.35
   6   9   1    0.16    0.27
   6   9   2    2.97    0.59
   6   9   2    2.66    0.45
  -6  -8   7    0.57    0.38
   6   8  -7    0.16    0.44
  -6  -8   6    2.67    0.53
   6   8  -6    3.32    0.62
  -6  -8   5    0.95    0.39
   6   8  -5    1.33    0.44
  -6  -8   4    0.38    0.35
  -6  -8   4    0.92    0.36
   6   8  -4    0.44    0.34
   6   8  -4    0.08    0.29
  -6  -8   3    4.89    0.56
   6   8  -3    4.69    0.62
   6   8  -3    5.36    0.57
   6   8  -3    5.29    0.63
  -6  -8   2    2.89    0.40
   6   8  -2    2.48    0.45
   6   8  -2    2.80    0.42
  -6  -8   1    2.98    0.41
   6   8  -1    2.79    0.48
   6   8  -1    2.37    0.39
  -6  -8   0    2.12    0.37
   6   8   0    2.26    0.45
   6   8   0    3.03    0.42
  -6  -8  -1    1.34    0.32
   6   8   1    0.53    0.27
   6   8   1    0.86    0.35
  -6  -8  -2    1.27    0.32
   6   8   2    0.99    0.39
   6   8   2    0.40    0.27
   6   8   3    2.23    0.41
   6   8   3    2.35    0.48
   6   8   4    2.81    0.54
   6   8   4    3.08    0.47
  -6  -7   8    0.88    0.40
   6   7  -8    1.25    0.51
  -6  -7   7    1.83    0.45
   6   7  -7    2.30    0.33
   6   7  -7    1.83    0.54
  -6  -7   6    7.04    0.77
   6   7  -6    6.49    0.82
   6   7  -6    6.20    0.54
  -6  -7   5    0.04    0.29
   6   7  -5    0.39    0.36
   6   7  -5    0.47    0.19
  -6  -7   4    5.52    0.61
   6   7  -4    4.19    0.51
   6   7  -4    3.36    0.55
   6   7  -4    3.74    0.48
   6   7  -4    4.34    0.40
  -6  -7   3    0.17    0.26
  -6  -7   3    0.29    0.20
   6   7  -3    0.13    0.19
   6   7  -3   -0.22    0.25
   6   7  -3    0.15    0.22
  -6  -7   2    2.14    0.35
  -6  -7   2    1.69    0.39
   6   7  -2    2.90    0.39
   6   7  -2    2.60    0.42
   6   7  -2    3.53    0.44
  -6  -7   1    3.99    0.45
   6   7  -1    3.56    0.48
   6   7  -1    2.86    0.41
  -6  -7   0    5.55    0.59
   6   7   0    5.74    0.68
   6   7   0    6.35    0.58
  -6  -7  -1    4.30    0.50
   6   7   1    3.92    0.46
   6   7   1    3.18    0.50
  -6  -7  -2    5.64    0.59
   6   7   2    5.22    0.55
   6   7   2    4.16    0.62
  -6  -7  -3    1.47    0.33
   6   7   3    1.13    0.37
   6   7   3    1.06    0.31
   6   7   4    0.89    0.36
   6   7   4    0.37    0.27
   6   7   5    2.60    0.54
   6   7   5    2.09    0.42
   6   7   5    2.06    0.41
  -6  -6   9    0.99    0.37
   6   6  -9    1.08    0.48
   6   6  -9    1.25    0.31
  -6  -6   8    2.51    0.47
   6   6  -8    2.73    0.57
  -6  -6   7    0.07    0.28
   6   6  -7    0.09    0.38
   6   6  -7    0.11    0.17
  -6  -6   6    1.64    0.39
   6   6  -6    1.41    0.44
   6   6  -6    1.47    0.25
  -6  -6   5    0.38    0.27
   6   6  -5   -0.08    0.29
   6   6  -5    0.01    0.13
  -6  -6   4   15.20    1.25
   6   6  -4   15.69    1.13
   6   6  -4   15.11    1.25
   6   6  -4   15.37    0.98
   6   6  -4   14.46    1.23
  -6  -6   3    1.21    0.26
  -6  -6   3    1.44    0.33
   6   6  -3    2.11    0.32
   6   6  -3    1.92    0.37
   6   6  -3    2.23    0.33
  -6  -6   2    6.11    0.59
  -6  -6   2    7.22    0.68
   6   6  -2    6.18    0.64
   6   6  -2    6.00    0.58
   6   6  -2    5.71    0.63
  -6  -6   1    6.42    0.57
  -6  -6   1    6.58    0.63
   6   6  -1    4.84    0.60
   6   6  -1    5.27    0.54
   6   6  -1    5.22    0.55
  -6  -6   0    5.08    0.56
  -6  -6   0    4.82    0.51
   6   6   0    4.25    0.54
   6   6   0    4.65    0.48
  -6  -6  -1    0.16    0.19
   6   6   1    0.11    0.22
   6   6   1   -0.02    0.17
  -6  -6  -2    4.15    0.50
   6   6   2    4.82    0.50
   6   6   2    4.16    0.56
  -6  -6  -3    0.71    0.27
   6   6   3    0.97    0.27
   6   6   3    0.99    0.34
  -6  -6  -4    4.47    0.52
   6   6   4    3.65    0.58
   6   6   4    3.02    0.44
  -6  -6  -5    3.32    0.48
   6   6   5    2.70    0.44
   6   6   5    3.10    0.46
   6   6   5    2.38    0.50
  -6  -6  -6    1.96    0.43
   6   6   6    1.64    0.48
   6   6   6    1.58    0.38
  -6  -5  10    0.52    0.29
   6   5 -10    0.55    0.28
   6   5 -10    0.13    0.46
  -6  -5   9    3.50    0.52
   6   5  -9    4.15    0.67
   6   5  -9    4.63    0.51
  -6  -5   8    1.83    0.39
   6   5  -8    2.27    0.50
   6   5  -8    1.92    0.32
  -6  -5   7   11.24    1.05
   6   5  -7   11.69    1.14
   6   5  -7   12.87    0.87
   6   5  -7   13.06    0.98
  -6  -5   6   11.46    0.93
   6   5  -6    9.00    0.97
   6   5  -6   10.31    0.73
  -6  -5   5   20.12    1.44
   6   5  -5   17.64    1.46
   6   5  -5   17.17    1.15
  -6  -5   4    5.15    0.53
   6   5  -4    4.35    0.46
   6   5  -4    4.00    0.45
   6   5  -4    4.46    0.38
   6   5  -4    4.49    0.56
  -6  -5   3    6.20    0.53
  -6  -5   3    6.48    0.60
   6   5  -3    5.10    0.58
   6   5  -3    5.42    0.54
   6   5  -3    4.79    0.49
   6   5  -3    4.91    0.43
  -6  -5   2    4.73    0.52
  -6  -5   2    4.63    0.56
   6   5  -2    6.06    0.59
   6   5  -2    6.06    0.52
   6   5  -2    6.41    0.57
  -6  -5   1   20.24    1.70
  -6  -5   1   22.31    1.69
   6   5  -1   23.85    1.62
   6   5  -1   24.60    1.77
   6   5  -1   22.67    1.54
  -6  -5   0   14.38    1.17
  -6  -5   0   14.69    1.19
   6   5   0   14.84    1.08
   6   5   0   15.80    1.25
  -6  -5  -1   17.85    1.37
  -6  -5  -1   17.11    1.39
   6   5   1   18.56    1.46
   6   5   1   17.56    1.26
  -6  -5  -2    1.77    0.30
   6   5   2    1.32    0.26
   6   5   2    0.92    0.29
  -6  -5  -3    8.70    0.78
   6   5   3    7.92    0.70
   6   5   3    8.20    0.83
  -6  -5  -4    3.64    0.45
   6   5   4    2.97    0.41
   6   5   4    2.12    0.36
   6   5   4    2.50    0.45
  -6  -5  -5    4.16    0.53
   6   5   5    3.35    0.53
   6   5   5    2.99    0.46
  -6  -5  -6   -0.12    0.28
   6   5   6   -0.05    0.24
   6   5   6    0.04    0.32
  -6  -5  -7    4.09    0.61
   6   5   7    3.21    0.61
   6   5   7    3.95    0.55
   6   4 -11    5.75    0.83
   6   4 -11    5.99    0.66
  -6  -4  10   12.19    1.02
   6   4 -10   12.07    1.23
   6   4 -10   14.21    1.08
  -6  -4   9    3.06    0.39
   6   4  -9    2.11    0.35
   6   4  -9    2.48    0.57
  -6  -4   8    6.85    0.63
  -6  -4   8    5.95    0.70
   6   4  -8    6.14    0.77
   6   4  -8    5.69    0.56
   6   4  -8    5.01    0.71
  -6  -4   7    0.45    0.24
  -6  -4   7    1.02    0.35
   6   4  -7    0.73    0.20
   6   4  -7    0.58    0.34
   6   4  -7    0.91    0.32
   6   4  -7    1.08    0.23
  -6  -4   6    1.87    0.36
   6   4  -6    0.38    0.25
   6   4  -6    0.08    0.28
   6   4  -6    0.52    0.17
   6   4  -6    0.27    0.16
  -6  -4   5    3.51    0.45
  -6  -4   5    3.35    0.48
   6   4  -5    4.99    0.39
   6   4  -5    4.72    0.53
  -6  -4   4   34.66    2.48
  -6  -4   4   33.41    2.61
   6   4  -4   39.88    2.42
   6   4  -4   38.74    2.18
   6   4  -4   38.95    2.70
   6   4  -4   35.59    2.58
  -6  -4   3   14.09    1.09
  -6  -4   3   12.75    1.04
   6   4  -3   13.66    1.08
   6   4  -3   14.43    0.99
   6   4  -3   13.28    0.87
   6   4  -3   14.05    1.08
  -6  -4   2   27.91    1.86
  -6  -4   2   26.30    1.89
  -6  -4   2   25.65    1.75
   6   4  -2   23.00    1.78
   6   4  -2   24.34    1.91
   6   4  -2   25.87    1.70
  -6  -4   1   13.89    1.05
  -6  -4   1   13.93    1.06
  -6  -4   1   13.61    1.00
   6   4  -1   12.58    0.99
   6   4  -1   12.99    1.08
   6   4  -1   13.31    0.96
  -6  -4   0    6.79    0.60
  -6  -4   0    6.55    0.58
   6   4   0    5.51    0.52
   6   4   0    6.60    0.61
   6   4   0    5.54    0.52
  -6  -4  -1    0.14    0.15
  -6  -4  -1    0.05    0.16
   6   4   1    0.30    0.20
   6   4   1    0.08    0.15
  -6  -4  -2   13.62    1.12
  -6  -4  -2   13.91    1.09
   6   4   2   13.39    1.16
   6   4   2   13.96    1.01
  -6  -4  -3    9.20    0.90
  -6  -4  -3    9.26    0.92
   6   4   3   11.55    0.78
   6   4   3   11.99    0.87
   6   4   3   11.07    1.00
   6   4   3   11.47    0.86
  -6  -4  -4    4.39    0.55
   6   4   4    5.04    0.59
   6   4   4    4.88    0.52
   6   4   4    4.46    0.50
  -6  -4  -5    3.26    0.48
   6   4   5    3.18    0.42
   6   4   5    2.84    0.48
  -6  -4  -6    8.66    0.86
   6   4   6    7.72    0.76
   6   4   6    8.07    0.89
  -6  -4  -7    0.87    0.37
   6   4   7    0.57    0.36
   6   4   7    0.37    0.31
   6   4   8    0.13    0.30
   6   4   8    0.38    0.36
   6   3 -11    0.15    0.45
  -6  -3  10    0.50    0.38
   6   3 -10   -0.22    0.38
   6   3 -10    0.38    0.36
  -6  -3   9    6.49    0.56
  -6  -3   9    5.28    0.72
   6   3  -9    7.02    0.63
   6   3  -9    6.55    0.81
   6   3  -9    7.12    0.84
  -6  -3   8    6.45    0.60
  -6  -3   8    6.68    0.75
   6   3  -8    7.91    0.87
   6   3  -8    6.79    0.62
   6   3  -8    7.15    0.77
  -6  -3   7   18.96    1.39
  -6  -3   7   16.99    1.31
   6   3  -7   18.36    1.32
   6   3  -7   17.23    1.41
   6   3  -7   17.44    1.63
  -6  -3   6    7.50    0.66
  -6  -3   6    7.01    0.72
   6   3  -6    7.10    0.74
   6   3  -6    8.02    0.64
   6   3  -6    7.75    0.55
  -6  -3   5   73.73    4.56
  -6  -3   5   71.62    4.31
   6   3  -5   63.58    4.17
   6   3  -5   63.20    4.50
   6   3  -5   63.75    4.47
   6   3  -5   63.97    3.80
  -6  -3   4    3.72    0.31
  -6  -3   4    4.13    0.43
  -6  -3   4    3.51    0.37
   6   3  -4    2.86    0.40
   6   3  -4    2.84    0.28
   6   3  -4    2.76    0.31
   6   3  -4    2.92    0.31
  -6  -3   3   17.27    1.24
  -6  -3   3   18.13    1.22
   6   3  -3   16.27    1.14
   6   3  -3   15.40    1.23
   6   3  -3   16.46    1.02
   6   3  -3   16.38    1.25
  -6  -3   2    0.50    0.14
  -6  -3   2    0.63    0.18
  -6  -3   2    0.58    0.19
   6   3  -2    0.68    0.17
   6   3  -2    0.61    0.19
   6   3  -2    0.58    0.15
  -6  -3   1   46.04    3.42
  -6  -3   1   45.28    3.18
  -6  -3   1   43.45    3.55
   6   3  -1   55.30    3.16
   6   3  -1   54.50    3.62
   6   3  -1   53.95    3.32
  -6  -3   0    7.21    0.64
  -6  -3   0    7.73    0.65
  -6  -3   0    7.26    0.61
   6   3   0    7.10    0.58
   6   3   0    7.36    0.66
   6   3   0    7.53    0.58
  -6  -3  -1   38.89    2.48
  -6  -3  -1   35.01    2.77
  -6  -3  -1   36.27    2.66
   6   3   1   39.08    2.51
   6   3   1   39.09    2.46
   6   3   1   39.92    2.84
  -6  -3  -2    2.66    0.38
  -6  -3  -2    3.31    0.40
   6   3   2    3.73    0.44
   6   3   2    3.68    0.38
   6   3   3    7.75    0.66
   6   3   3    7.96    0.76
   6   3   3    7.46    0.65
  -6  -3  -4    0.83    0.28
  -6  -3  -4    0.74    0.26
   6   3   4    1.01    0.25
   6   3   4    1.27    0.32
   6   3   4    1.11    0.21
  -6  -3  -5    4.20    0.49
   6   3   5    2.62    0.39
   6   3   5    2.21    0.45
  -6  -3  -6    0.66    0.31
   6   3   6    0.29    0.30
   6   3   6    0.51    0.28
  -6  -3  -7    9.93    1.03
   6   3   7   10.83    0.94
   6   3   7   11.12    1.08
   6   3   8   -0.25    0.25
   6   3   8   -0.40    0.28
  -6  -2  11    1.35    0.44
   6   2 -11    1.06    0.46
  -6  -2  10    7.55    0.91
   6   2 -10   10.47    1.06
   6   2 -10   11.51    1.18
  -6  -2   9    4.54    0.60
   6   2  -9    3.85    0.64
   6   2  -9    3.56    0.58
  -6  -2   8   14.53    1.10
   6   2  -8   12.16    1.26
   6   2  -8   10.71    1.06
  -6  -2   7    2.39    0.40
  -6  -2   7    2.06    0.22
   6   2  -7    1.85    0.26
   6   2  -7    1.41    0.40
   6   2  -7    1.77    0.39
  -6  -2   6    5.80    0.56
   6   2  -6    4.31    0.37
   6   2  -6    4.45    0.52
   6   2  -6    4.34    0.42
  -6  -2   5    1.83    0.32
  -6  -2   5    2.26    0.26
   6   2  -5    2.13    0.23
   6   2  -5    1.96    0.33
   6   2  -5    2.10    0.25
  -6  -2   4   56.52    3.45
  -6  -2   4   55.86    3.86
  -6  -2   4   57.97    4.12
   6   2  -4   63.12    4.10
   6   2  -4   61.93    3.80
   6   2  -4   63.98    4.31
   6   2  -4   62.57    3.46
   6   2  -4   61.84    4.07
  -6  -2   3    8.43    0.59
  -6  -2   3    7.78    0.70
  -6  -2   3    8.31    0.71
   6   2  -3    9.99    0.67
   6   2  -3    9.46    0.59
   6   2  -3    8.83    0.73
   6   2  -3    9.45    0.70
  -6  -2   2   79.33    5.43
  -6  -2   2   76.19    5.20
  -6  -2   2   78.05    4.83
   6   2  -2   76.53    4.78
   6   2  -2   78.69    4.35
   6   2  -2   73.16    5.06
   6   2  -2   75.73    5.48
  -6  -2   1   24.13    1.78
  -6  -2   1   24.45    1.84
  -6  -2   1   25.78    1.69
   6   2  -1   26.36    1.88
   6   2  -1   27.17    1.75
   6   2  -1   23.78    1.65
  -6  -2   0    5.42    0.53
  -6  -2   0    5.19    0.51
  -6  -2   0    5.15    0.53
   6   2   0    7.28    0.58
   6   2   0    7.18    0.52
   6   2   0    7.08    0.51
  -6  -2  -1    6.31    0.54
  -6  -2  -1    6.19    0.52
  -6  -2  -1    6.77    0.54
   6   2   1    5.85    0.47
   6   2   1    5.18    0.49
   6   2   1    5.11    0.56
  -6  -2  -2   12.35    0.91
  -6  -2  -2   12.00    0.95
  -6  -2  -2   12.18    0.86
   6   2   2   11.66    0.85
   6   2   2   10.18    0.80
   6   2   2   11.84    0.86
   6   2   2   10.11    0.96
  -6  -2  -3    2.24    0.35
  -6  -2  -3    2.55    0.34
   6   2   3    2.63    0.32
   6   2   3    2.57    0.39
  -6  -2  -4   16.95    1.36
  -6  -2  -4   15.39    1.41
   6   2   4   20.00    1.30
   6   2   4   19.44    1.49
  -6  -2  -5    3.43    0.46
  -6  -2  -5    2.96    0.42
   6   2   5    3.46    0.43
   6   2   5    3.52    0.39
   6   2   5    3.38    0.49
  -6  -2  -6   14.16    1.08
  -6  -2  -6   13.32    1.13
   6   2   6   11.34    0.93
   6   2   6   12.20    1.00
   6   2   6   11.48    1.13
  -6  -2  -7    1.51    0.39
   6   2   7    0.61    0.33
   6   2   7    0.83    0.33
   6   2   8   -0.06    0.28
   6   2   8   -0.08    0.31
  -6  -1  11    1.20    0.43
   6   1 -11    0.72    0.44
  -6  -1  10    0.50    0.33
   6   1 -10    0.67    0.41
   6   1 -10    0.12    0.34
  -6  -1   9    9.77    0.96
   6   1  -9   11.11    1.02
   6   1  -9   12.00    1.21
  -6  -1   8    0.37    0.25
   6   1  -8    0.54    0.32
   6   1  -8    1.09    0.33
  -6  -1   7   29.04    2.07
   6   1  -7   29.00    2.57
   6   1  -7   31.38    2.17
  -6  -1   6    4.28    0.49
   6   1  -6    4.20    0.49
   6   1  -6    4.44    0.40
  -6  -1   5   37.45    2.11
  -6  -1   5   35.45    2.45
  -6  -1   5   38.68    2.43
  -6  -1   5   34.71    2.45
   6   1  -5   37.35    2.50
   6   1  -5   36.09    2.12
   6   1  -5   37.08    2.54
  -6  -1   4   11.89    0.70
  -6  -1   4   10.99    0.80
  -6  -1   4   11.84    0.86
  -6  -1   4   11.11    0.78
   6   1  -4   11.14    0.70
   6   1  -4   10.02    0.88
   6   1  -4   10.94    0.77
   6   1  -4   10.98    0.81
   6   1  -4   10.78    0.81
  -6  -1   3   44.08    2.79
  -6  -1   3   45.50    2.67
  -6  -1   3   45.74    2.36
   6   1  -3   38.69    2.58
   6   1  -3   37.70    2.78
   6   1  -3   39.35    2.35
   6   1  -3   40.04    2.93
   6   1  -3   37.38    2.77
  -6  -1   2    8.05    0.48
  -6  -1   2    6.89    0.58
  -6  -1   2    7.20    0.56
   6   1  -2    6.62    0.53
   6   1  -2    7.49    0.61
   6   1  -2    6.56    0.47
   6   1  -2    6.90    0.58
  -6  -1   1   63.82    4.81
  -6  -1   1   61.43    3.84
  -6  -1   1   66.19    4.28
  -6  -1   1   64.85    4.61
   6   1  -1   72.80    4.89
   6   1  -1   76.92    4.26
   6   1  -1   72.41    4.50
  -6  -1   0    2.20    0.27
  -6  -1   0    2.13    0.20
  -6  -1   0    2.06    0.25
  -6  -1   0    2.23    0.26
   6   1   0    2.30    0.29
   6   1   0    2.46    0.26
   6   1   0    1.88    0.24
   6   1   0    2.29    0.26
  -6  -1  -1   40.59    2.99
  -6  -1  -1   41.12    2.67
  -6  -1  -1   41.16    2.86
   6   1   1   41.37    3.05
   6   1   1   43.14    2.65
   6   1   1   41.16    2.76
  -6  -1  -2    3.30    0.38
  -6  -1  -2    3.44    0.37
  -6  -1  -2    3.33    0.39
   6   1   2    3.48    0.42
   6   1   2    3.86    0.38
  -6  -1  -3   17.60    1.17
  -6  -1  -3   16.84    1.11
  -6  -1  -3   15.47    1.21
   6   1   3   12.65    1.22
   6   1   3   12.87    1.06
  -6  -1  -4    0.57    0.24
  -6  -1  -4    0.90    0.23
   6   1   4    0.51    0.20
   6   1   4    0.75    0.27
  -6  -1  -5    5.70    0.65
  -6  -1  -5    5.73    0.71
   6   1   5    8.71    0.80
   6   1   5    8.19    0.68
   6   1   5    8.74    0.69
  -6  -1  -6    1.93    0.36
  -6  -1  -6    1.83    0.39
   6   1   6    2.04    0.33
   6   1   6    2.40    0.38
   6   1   6    1.87    0.42
  -6  -1  -7   11.11    1.10
  -6  -1  -7   11.51    1.04
   6   1   7   13.60    1.07
   6   1   7   12.20    1.15
   6   1   7   11.97    0.96
  -6  -1  -8    0.05    0.31
  -6  -1  -8    0.23    0.30
   6   1   8    0.24    0.33
  -6   0  12    5.22    0.76
   6   0 -12    6.29    0.84
  -6   0  11   -0.02    0.30
   6   0 -11    0.36    0.38
  -6   0  10   22.79    1.69
   6   0 -10   21.30    2.08
   6   0 -10   22.22    1.76
  -6   0   9   -0.09    0.23
   6   0  -9   -0.08    0.28
   6   0  -9    0.18    0.31
  -6   0   8   25.40    1.66
   6   0  -8   20.60    1.68
   6   0  -8   21.42    2.04
  -6   0   7   -0.05    0.16
   6   0  -7    0.08    0.20
   6   0  -7    0.11    0.24
  -6   0   6   27.57    1.60
  -6   0   6   28.14    1.90
   6   0  -6   28.27    2.01
  -6   0   5    0.09    0.14
  -6   0   5   -0.03    0.08
  -6   0   5   -0.01    0.06
   6   0  -5   -0.04    0.07
   6   0  -5   -0.03    0.07
   6   0  -5   -0.02    0.17
  -6   0   4  286.62   15.84
  -6   0   4  285.28   17.44
   6   0  -4  282.86   18.92
   6   0  -4  285.75   20.06
   6   0  -4  288.81   18.44
   6   0  -4  277.70   15.84
  -6   0   3   -0.05    0.04
  -6   0   3   -0.05    0.05
  -6   0   3    0.06    0.12
   6   0  -3   -0.09    0.06
   6   0  -3   -0.07    0.07
   6   0  -3    0.06    0.14
   6   0  -3   -0.03    0.07
   6   0  -3    0.02    0.07
  -6   0   2  131.82    7.67
  -6   0   2  127.05    8.27
  -6   0   2  123.88    7.62
  -6   0   2  127.40    8.26
  -6   0   2  127.21    6.94
   6   0  -2  118.54    7.62
   6   0  -2  122.04    8.80
   6   0  -2  118.02    6.94
   6   0  -2  120.83    8.11
  -6   0   1    0.03    0.06
  -6   0   1   -0.04    0.07
  -6   0   1    0.02    0.10
   6   0  -1   -0.03    0.09
   6   0  -1    0.05    0.11
   6   0  -1    0.01    0.08
   6   0  -1   -0.01    0.08
  -6   0   0   13.64    1.00
  -6   0   0   14.21    1.02
  -6   0   0   13.24    0.97
  -6   0  -1   -0.10    0.09
  -6   0  -1    0.05    0.12
  -6   0  -1   -0.06    0.10
   6   0   1   -0.01    0.09
   6   0   1   -0.13    0.13
  -6   0  -2   29.72    2.06
  -6   0  -2   30.19    2.19
  -6   0  -2   28.41    2.29
   6   0   2   35.66    2.40
   6   0   2   33.67    2.06
  -6   0  -3    0.10    0.12
  -6   0  -3    0.08    0.15
  -6   0  -3    0.01    0.14
  -6   0  -3    0.08    0.15
  -6   0  -3    0.01    0.13
   6   0   3   -0.05    0.12
   6   0   3    0.02    0.18
  -6   0  -4   43.22    2.78
  -6   0  -4   41.90    2.48
  -6   0  -4   39.67    3.06
  -6   0  -4   41.10    2.91
   6   0   4   41.15    3.13
   6   0   4   41.76    2.72
  -6   0  -5    0.03    0.17
  -6   0  -5    0.10    0.22
  -6   0  -5    0.00    0.19
   6   0   5    0.02    0.24
   6   0   5   -0.04    0.20
   6   0   5    0.07    0.19
  -6   0  -6   15.54    1.19
  -6   0  -6   16.11    1.29
   6   0   6   12.63    1.28
   6   0   6   14.54    1.18
  -6   0  -7    0.13    0.24
  -6   0  -7    0.06    0.27
   6   0   7   -0.17    0.27
   6   0   7    0.12    0.24
  -6   0  -8    0.48    0.32
  -6   0  -8    0.18    0.31
   6   0   8    0.19    0.25
   6   0   8    0.29    0.31
  -6   1  11    1.15    0.40
   6  -1 -11    0.51    0.41
  -6   1  10    0.84    0.32
   6  -1 -10    0.79    0.42
   6  -1 -10    0.67    0.37
  -6   1   9   10.05    0.94
   6  -1  -9   11.66    1.25
   6  -1  -9   12.38    1.05
  -6   1   8    0.52    0.24
   6  -1  -8    0.77    0.37
   6  -1  -8    0.60    0.30
  -6   1   7   30.81    2.05
   6  -1  -7   30.34    2.18
   6  -1  -7   29.47    2.63
  -6   1   6    4.37    0.47
   6  -1  -6    5.17    0.53
   6  -1  -6    4.52    0.64
  -6   1   5   36.33    2.36
  -6   1   5   32.71    2.28
   6  -1  -5   37.86    2.09
   6  -1  -5   37.82    2.60
   6  -1  -5   37.60    2.54
  -6   1   4   10.44    0.72
  -6   1   4   11.49    0.79
   6  -1  -4   10.08    0.86
   6  -1  -4   11.00    0.81
   6  -1  -4   10.50    0.66
  -6   1   3   41.81    2.60
  -6   1   3   44.41    2.34
  -6   1   3   43.45    2.65
  -6   1   3   43.71    2.35
   6  -1  -3   39.82    2.84
   6  -1  -3   39.00    2.36
   6  -1  -3   38.80    3.00
  -6   1   2    7.33    0.45
  -6   1   2    7.24    0.51
  -6   1   2    7.04    0.54
  -6   1   2    7.00    0.43
   6  -1  -2    6.65    0.59
   6  -1  -2    6.08    0.59
  -6   1   1   62.24    3.77
  -6   1   1   66.46    4.19
  -6   1   1   65.58    3.79
  -6   1   1   61.86    4.16
  -6   1   1   63.59    4.47
   6  -1  -1   75.90    4.17
   6  -1  -1   75.14    4.84
  -6   1   0    2.54    0.22
  -6   1   0    2.29    0.23
  -6   1   0    2.16    0.27
   6  -1   0    2.14    0.29
   6  -1   0    2.21    0.25
  -6   1  -1   40.04    2.93
  -6   1  -1   38.33    2.81
  -6   1  -1   39.85    2.39
  -6   1  -1   41.70    2.78
  -6   1  -1   43.61    2.66
   6  -1   1   42.22    3.05
   6  -1   1   43.90    2.63
  -6   1  -2    3.43    0.35
  -6   1  -2    3.52    0.35
  -6   1  -2    3.23    0.32
  -6   1  -2    3.49    0.37
  -6   1  -2    3.29    0.37
   6  -1   2    3.74    0.37
   6  -1   2    2.99    0.40
  -6   1  -3   17.52    1.20
  -6   1  -3   16.00    1.06
  -6   1  -3   16.79    1.28
  -6   1  -3   17.50    1.18
  -6   1  -3   16.73    1.22
   6  -1   3   14.00    1.16
  -6   1  -4    0.42    0.19
  -6   1  -4    0.54    0.19
  -6   1  -4    0.38    0.17
  -6   1  -4    0.41    0.20
  -6   1  -4    0.60    0.21
   6  -1   4    0.80    0.23
   6  -1   4    0.51    0.26
  -6   1  -5    5.35    0.54
  -6   1  -5    5.88    0.57
  -6   1  -5    5.34    0.62
  -6   1  -5    5.79    0.60
   6  -1   5    8.26    0.77
   6  -1   5    7.92    0.65
  -6   1  -6    1.85    0.34
  -6   1  -6    1.71    0.32
  -6   1  -6    1.72    0.36
   6  -1   6    2.24    0.45
   6  -1   6    1.82    0.37
  -6   1  -7   10.87    0.99
  -6   1  -7   10.55    1.05
   6  -1   7   12.06    1.11
   6  -1   7   12.66    1.03
  -6   1  -8    0.14    0.28
  -6   1  -8    0.43    0.33
   6  -1   8    0.06    0.29
   6  -1   8    0.15    0.32
  -6   2  11    1.32    0.40
   6  -2 -11    1.08    0.45
  -6   2  10    8.06    0.85
   6  -2 -10   11.32    0.97
  -6   2   9    4.09    0.51
   6  -2  -9    4.70    0.75
   6  -2  -9    3.97    0.56
  -6   2   8   13.36    0.98
   6  -2  -8   12.09    1.07
   6  -2  -8   11.83    1.31
  -6   2   7    2.15    0.30
   6  -2  -7    1.37    0.34
   6  -2  -7    1.92    0.46
  -6   2   6    6.46    0.44
  -6   2   6    6.69    0.52
   6  -2  -6    4.10    0.69
   6  -2  -6    5.05    0.60
  -6   2   5    2.04    0.26
  -6   2   5    1.87    0.20
   6  -2  -5    2.00    0.23
   6  -2  -5    1.76    0.31
   6  -2  -5    1.88    0.18
  -6   2   4   54.98    3.66
  -6   2   4   56.64    3.71
   6  -2  -4   62.20    4.02
   6  -2  -4   61.70    3.34
   6  -2  -4   61.95    4.26
  -6   2   3    8.00    0.58
  -6   2   3    7.74    0.61
   6  -2  -3    9.03    0.52
   6  -2  -3    8.36    0.73
   6  -2  -3    9.02    0.70
  -6   2   2   72.93    4.69
  -6   2   2   80.05    4.73
   6  -2  -2   75.36    5.46
  -6   2   1   25.52    1.42
  -6   2   1   23.33    1.60
  -6   2   1   23.82    1.60
  -6   2   1   26.08    1.63
  -6   2   1   24.49    1.43
   6  -2  -1   26.46    1.89
  -6   2   0    5.52    0.52
  -6   2   0    5.12    0.45
  -6   2   0    5.56    0.41
  -6   2   0    5.17    0.48
   6  -2   0    7.59    0.49
   6  -2   0    7.00    0.59
  -6   2  -1    6.52    0.44
  -6   2  -1    5.98    0.46
  -6   2  -1    6.04    0.54
  -6   2  -1    6.67    0.52
   6  -2   1    4.89    0.58
   6  -2   1    5.53    0.49
  -6   2  -2   12.05    0.79
  -6   2  -2   12.43    0.88
  -6   2  -2   11.78    0.88
  -6   2  -2   11.97    0.92
  -6   2  -2   12.71    0.90
   6  -2   2   10.99    0.87
   6  -2   2   10.76    1.02
  -6   2  -3    2.73    0.35
  -6   2  -3    2.58    0.30
  -6   2  -3    2.54    0.33
  -6   2  -3    2.46    0.29
  -6   2  -3    2.27    0.29
   6  -2   3    2.48    0.39
  -6   2  -4   16.10    1.24
  -6   2  -4   17.47    1.24
  -6   2  -4   15.29    1.08
  -6   2  -4   16.60    1.30
  -6   2  -4   15.83    1.25
   6  -2   4   19.80    1.45
  -6   2  -5    3.68    0.42
  -6   2  -5    3.09    0.36
  -6   2  -5    2.68    0.37
  -6   2  -5    2.90    0.42
   6  -2   5    3.33    0.43
   6  -2   5    3.15    0.48
  -6   2  -6   13.46    1.07
  -6   2  -6   14.87    0.98
  -6   2  -6   12.38    1.11
  -6   2  -6   12.80    1.07
   6  -2   6   12.08    1.20
   6  -2   6   12.97    1.11
  -6   2  -7    1.06    0.28
  -6   2  -7    1.08    0.33
  -6   2  -7    1.08    0.31
   6  -2   7    1.11    0.38
   6  -2   7    0.51    0.32
  -6   2  -8    0.20    0.30
  -6   2  -8    0.46    0.27
   6  -2   8   -0.04    0.30
   6  -2   8   -0.27    0.30
  -6   3  11    0.92    0.36
  -6   3  10    0.42    0.27
   6  -3 -10    0.06    0.30
  -6   3   9    6.47    0.65
   6  -3  -9    7.21    0.74
   6  -3  -9    6.57    0.93
  -6   3   8    6.51    0.62
   6  -3  -8    7.60    0.76
   6  -3  -8    7.79    0.93
  -6   3   7   17.84    1.25
   6  -3  -7   18.48    1.74
   6  -3  -7   18.15    1.43
  -6   3   6    7.35    0.51
  -6   3   6    7.12    0.62
  -6   3   6    7.06    0.57
   6  -3  -6    7.55    0.87
   6  -3  -6    7.47    0.72
  -6   3   5   71.59    4.25
  -6   3   5   71.33    4.20
  -6   3   5   69.80    4.90
   6  -3  -5   66.24    4.92
   6  -3  -5   61.27    4.59
  -6   3   4    3.94    0.31
  -6   3   4    3.68    0.27
   6  -3  -4    3.18    0.42
   6  -3  -4    2.66    0.35
  -6   3   3   17.22    1.08
  -6   3   3   16.74    1.08
  -6   3   3   16.89    1.10
   6  -3  -3   16.08    1.31
  -6   3   2    0.69    0.14
  -6   3   2    0.50    0.11
   6  -3  -2    0.46    0.17
  -6   3   1   40.89    2.84
  -6   3   1   43.78    2.87
   6  -3  -1   52.50    3.36
  -6   3   0    7.39    0.58
  -6   3   0    7.69    0.60
  -6   3   0    7.73    0.48
  -6   3   0    7.65    0.47
  -6   3   0    7.35    0.66
   6  -3   0    7.63    0.71
  -6   3  -1   36.21    2.57
  -6   3  -1   39.44    2.43
  -6   3  -1   35.48    2.15
   6  -3   1   39.02    2.83
  -6   3  -2    2.54    0.36
  -6   3  -2    2.87    0.35
  -6   3  -2    3.05    0.28
  -6   3  -2    2.92    0.29
   6  -3   2    3.75    0.45
  -6   3  -3   12.22    0.92
  -6   3  -3   11.09    0.79
  -6   3  -3   12.04    0.97
  -6   3  -3   12.13    0.88
  -6   3  -4    0.67    0.27
  -6   3  -4    0.95    0.18
  -6   3  -4    0.66    0.20
  -6   3  -4    1.06    0.21
  -6   3  -4    0.79    0.26
   6  -3   4    1.47    0.36
  -6   3  -5    4.05    0.42
  -6   3  -5    4.90    0.44
  -6   3  -5    4.01    0.50
  -6   3  -5    3.87    0.39
   6  -3   5    2.12    0.50
   6  -3   5    2.29    0.43
  -6   3  -6    0.83    0.32
  -6   3  -6    0.70    0.24
  -6   3  -6    0.66    0.25
  -6   3  -6    0.70    0.25
   6  -3   6    0.69    0.31
   6  -3   6    0.69    0.34
  -6   3  -7   10.82    0.90
  -6   3  -7    9.71    0.92
  -6   3  -7    9.86    0.80
   6  -3   7   10.26    0.98
   6  -3   7   10.38    1.08
  -6   3  -8   -0.21    0.25
  -6   3  -8    0.18    0.28
   6  -3   8    0.08    0.36
   6  -3   8   -0.03    0.35
  -6   4  11    5.45    0.64
  -6   4  10   10.41    0.90
  -6   4   9    3.00    0.39
   6  -4  -9    2.31    0.58
   6  -4  -9    2.71    0.50
  -6   4   8    6.41    0.55
   6  -4  -8    5.71    0.82
   6  -4  -8    5.17    0.65
  -6   4   7    0.59    0.18
   6  -4  -7    0.89    0.34
   6  -4  -7    1.03    0.39
   6  -4  -6    0.19    0.19
   6  -4  -6    0.55    0.25
   6  -4  -6    0.21    0.30
  -6   4   5    3.68    0.42
  -6   4   5    3.54    0.28
  -6   4   5    3.23    0.31
   6  -4  -5    4.27    0.60
   6  -4  -5    4.79    0.48
   6  -4  -5    4.61    0.51
  -6   4   4   32.52    2.05
  -6   4   4   30.28    2.44
  -6   4   4   33.18    2.07
  -6   4   4   32.45    2.05
   6  -4  -4   37.06    2.50
  -6   4   3   13.02    0.88
  -6   4   3   13.89    0.90
   6  -4  -3   13.77    1.13
  -6   4   2   27.26    1.63
  -6   4   2   24.68    1.61
   6  -4  -2   23.51    1.94
  -6   4   1   13.11    1.01
  -6   4   1   12.80    0.87
  -6   4   1   13.26    0.89
   6  -4  -1   11.42    1.06
  -6   4   0    6.72    0.63
  -6   4   0    6.37    0.39
  -6   4   0    7.02    0.40
  -6   4   0    6.74    0.54
   6  -4   0    5.60    0.65
  -6   4  -1    0.19    0.20
  -6   4  -1    0.17    0.14
  -6   4  -1    0.02    0.09
   6  -4   1    0.13    0.20
  -6   4  -2   13.88    1.16
  -6   4  -2   14.84    0.92
  -6   4  -2   16.19    1.10
   6  -4   2   13.81    1.28
  -6   4  -3    8.80    0.67
  -6   4  -3    9.28    0.87
  -6   4  -3    9.72    0.71
  -6   4  -3   11.07    0.83
   6  -4   3   11.20    0.99
  -6   4  -4    3.76    0.37
  -6   4  -4    3.64    0.37
  -6   4  -4    3.51    0.45
  -6   4  -4    3.53    0.51
   6  -4   4    4.80    0.60
  -6   4  -5    2.74    0.36
  -6   4  -5    3.26    0.50
  -6   4  -5    2.97    0.43
  -6   4  -5    3.15    0.36
   6  -4   5    3.20    0.53
   6  -4   5    3.05    0.47
  -6   4  -6    9.04    0.74
  -6   4  -6    8.21    0.68
  -6   4  -6    8.41    0.86
   6  -4   6    7.35    0.93
   6  -4   6    8.70    0.87
  -6   4  -7    1.03    0.42
  -6   4  -7    1.02    0.28
   6  -4   7    0.58    0.35
   6  -4   7    0.30    0.35
  -6   4  -8    0.21    0.26
   6  -4   8    0.06    0.36
   6  -4   8    0.50    0.42
  -6   5  10    0.23    0.26
  -6   5   9    2.54    0.36
  -6   5   8    1.39    0.26
   6  -5  -8    2.33    0.43
   6  -5  -8    2.03    0.54
  -6   5   7   10.89    0.78
   6  -5  -7   11.45    1.01
   6  -5  -7   11.21    1.21
  -6   5   6   11.96    0.97
  -6   5   6   10.87    0.74
  -6   5   6   11.07    0.71
   6  -5  -6   10.59    1.00
   6  -5  -6   11.05    1.17
   6  -5  -6   10.71    1.00
  -6   5   5   18.48    1.43
   6  -5  -5   17.86    1.46
   6  -5  -5   17.48    1.40
   6  -5  -5   16.89    1.64
  -6   5   4    5.40    0.55
  -6   5   4    5.16    0.37
  -6   5   4    5.30    0.38
   6  -5  -4    4.75    0.67
   6  -5  -4    4.78    0.58
  -6   5   3    6.02    0.44
  -6   5   3    6.44    0.45
   6  -5  -3    4.48    0.60
  -6   5   2    5.36    0.44
   6  -5  -2    5.71    0.62
  -6   5   1   22.04    1.45
   6  -5  -1   21.67    1.76
  -6   5   0   13.82    0.95
  -6   5   0   12.70    1.08
   6  -5   0   12.86    1.16
  -6   5  -1   18.92    1.24
  -6   5  -1   18.39    1.02
  -6   5  -1   16.32    1.36
   6  -5   1   15.11    1.44
  -6   5  -2    1.62    0.36
  -6   5  -2    1.26    0.28
  -6   5  -2    1.99    0.20
   6  -5   2    1.27    0.37
  -6   5  -3   10.13    0.66
  -6   5  -3   10.37    0.81
  -6   5  -3    9.31    0.90
   6  -5   3    7.56    0.95
  -6   5  -4    3.08    0.43
  -6   5  -4    3.09    0.52
  -6   5  -4    3.50    0.30
  -6   5  -4    3.88    0.36
   6  -5   4    2.94    0.55
  -6   5  -5    4.40    0.39
  -6   5  -5    3.50    0.39
  -6   5  -5    4.02    0.51
  -6   5  -5    3.90    0.59
   6  -5   5    3.85    0.63
   6  -5   5    3.53    0.53
  -6   5  -6    0.06    0.18
  -6   5  -6    0.04    0.35
   6  -5   6   -0.07    0.35
   6  -5   6    0.17    0.34
  -6   5  -7    3.43    0.62
  -6   5  -7    3.73    0.43
   6  -5   7    3.51    0.58
   6  -5   7    4.24    0.69
  -6   6   9    0.93    0.24
  -6   6   8    2.36    0.29
   6  -6  -8    3.02    0.60
   6  -6  -7    0.60    0.37
   6  -6  -7    0.07    0.31
  -6   6   6    1.98    0.36
   6  -6  -6    1.50    0.44
   6  -6  -6    1.14    0.39
   6  -6  -6    1.42    0.39
  -6   6   5    0.38    0.24
   6  -6  -5    0.03    0.26
   6  -6  -5    0.11    0.25
  -6   6   4   12.92    1.17
  -6   6   4   13.79    0.90
  -6   6   4   12.67    0.89
   6  -6  -4   16.07    1.26
   6  -6  -4   14.72    1.34
  -6   6   3    1.46    0.20
  -6   6   3    1.54    0.34
   6  -6  -3    2.49    0.43
   6  -6  -3    2.07    0.41
  -6   6   2    6.29    0.50
  -6   6   2    6.43    0.66
   6  -6  -2    6.36    0.71
  -6   6   1    5.78    0.47
  -6   6   1    5.67    0.61
   6  -6  -1    4.52    0.62
  -6   6   0    5.39    0.47
  -6   6   0    4.95    0.58
   6  -6   0    4.11    0.61
  -6   6  -1    0.23    0.26
  -6   6  -1    0.22    0.18
   6  -6   1   -0.14    0.24
  -6   6  -2    5.01    0.62
  -6   6  -2    4.21    0.46
  -6   6  -2    4.47    0.32
   6  -6   2    4.65    0.62
  -6   6  -3    0.92    0.27
  -6   6  -3    0.52    0.15
  -6   6  -3    0.44    0.34
   6  -6   3    1.19    0.39
  -6   6  -4    4.30    0.40
  -6   6  -4    5.30    0.69
  -6   6  -4    4.63    0.53
   6  -6   4    4.71    0.69
  -6   6  -5    2.79    0.56
  -6   6  -5    2.50    0.44
   6  -6   5    2.88    0.58
  -6   6  -6    2.01    0.52
   6  -6   6    2.22    0.56
   6  -6   6    1.55    0.45
  -6   7   6    5.94    0.67
   6  -7  -6    5.82    0.70
   6  -7  -6    4.88    0.69
  -6   7   5    0.10    0.25
   6  -7  -5    0.73    0.35
  -6   7   4    4.06    0.57
  -6   7   4    4.67    0.35
   6  -7  -4    3.83    0.60
  -6   7   3    0.24    0.13
  -6   7   3    0.38    0.27
   6  -7  -3    0.09    0.29
  -6   7   2    1.50    0.39
  -6   7   2    1.65    0.24
   6  -7  -2    2.67    0.49
  -6   7   1    4.50    0.41
  -6   7   1    4.18    0.57
   6  -7  -1    3.38    0.60
  -6   7   0    5.69    0.69
  -6   7   0    5.31    0.50
   6  -7   0    5.47    0.72
  -6   7  -1    3.65    0.42
  -6   7  -1    4.29    0.58
   6  -7   1    3.26    0.59
  -6   7  -2    5.98    0.56
  -6   7  -2    5.62    0.70
   6  -7   2    4.20    0.68
  -6   7  -3    1.71    0.33
  -6   7  -3    0.93    0.43
  -6   7  -3    1.40    0.18
   6  -7   3    1.08    0.42
  -6   7  -4    1.09    0.30
  -6   7  -4    0.69    0.43
   6  -7   4    0.47    0.42
  -6   7  -5    1.69    0.39
  -6   7  -5    1.95    0.55
   6  -7   5    2.67    0.59
  -6   8   6    2.42    0.48
   6  -8  -6    2.85    0.56
  -6   8   5    0.91    0.14
  -6   8   5    1.15    0.38
   6  -8  -5    1.36    0.44
  -6   8   4    0.45    0.32
  -6   8   4    0.85    0.16
   6  -8  -4    0.50    0.38
  -6   8   3    4.72    0.40
  -6   8   3    4.33    0.62
   6  -8  -3    4.99    0.71
  -6   8   2    2.71    0.31
  -6   8   2    2.89    0.52
   6  -8  -2    2.43    0.55
  -6   8   1    2.77    0.33
  -6   8   1    3.31    0.56
   6  -8  -1    2.27    0.55
  -6   8   0    2.24    0.48
  -6   8   0    2.02    0.31
   6  -8   0    2.11    0.52
  -6   8  -1    0.97    0.26
  -6   8  -1    1.01    0.43
   6  -8   1    0.56    0.41
  -6   8  -2    1.40    0.49
  -6   8  -2    1.41    0.31
   6  -8   2    0.68    0.40
  -6   8  -3    1.73    0.50
  -6   8  -3    2.13    0.38
   6  -8   3    1.44    0.49
  -6   8  -4    3.04    0.47
  -6   8  -4    2.26    0.60
   6  -8   4    4.27    0.75
  -6   9   5    1.53    0.19
  -6   9   5    1.11    0.42
   6  -9  -5    1.12    0.48
  -6   9   4    1.35    0.20
  -6   9   4    1.03    0.40
   6  -9  -4    0.79    0.47
  -6   9   3    1.69    0.23
   6  -9  -3    0.86    0.44
  -6   9   2    0.26    0.37
  -6   9   2   -0.10    0.16
   6  -9  -2    0.00    0.40
  -6   9   1    3.72    0.40
  -6   9   1    2.96    0.60
   6  -9  -1    3.90    0.70
  -6   9   0    1.16    0.27
  -6   9   0    0.87    0.45
   6  -9   0    1.63    0.53
  -6   9  -1   -0.04    0.20
  -6   9  -1   -0.04    0.36
   6  -9   1    0.18    0.42
  -6   9  -2    2.81    0.43
  -6   9  -2    2.69    0.62
   6  -9   2    2.11    0.59
   7   9  -3    0.66    0.37
   7   9  -2    3.37    0.57
   7   9  -2    3.08    0.49
   7   9  -1    1.44    0.45
   7   9  -1    1.61    0.37
   7   9   0    2.07    0.42
   7   9   0    1.34    0.47
   7   9   1    1.47    0.49
   7   9   1    1.66    0.40
  -7  -8   7    1.07    0.43
   7   8  -7    1.91    0.56
  -7  -8   6    1.45    0.45
   7   8  -6    1.45    0.49
  -7  -8   5    2.75    0.54
   7   8  -5    3.38    0.58
  -7  -8   4    2.01    0.47
   7   8  -4    2.40    0.49
  -7  -8   3    0.86    0.40
  -7  -8   3    1.36    0.31
   7   8  -3    0.58    0.32
   7   8  -3    0.83    0.31
  -7  -8   2    2.09    0.34
   7   8  -2    1.46    0.35
   7   8  -2    1.46    0.42
  -7  -8   1    0.15    0.23
   7   8  -1    0.10    0.25
   7   8  -1   -0.06    0.28
  -7  -8   0    2.39    0.39
   7   8   0    2.26    0.40
   7   8   0    2.28    0.46
  -7  -8  -1    3.05    0.47
   7   8   1    3.48    0.49
   7   8   1    3.67    0.57
  -7  -8  -2    0.88    0.32
   7   8   2    0.33    0.35
   7   8   2    0.39    0.29
  -7  -8  -3    2.56    0.45
   7   8   3    2.59    0.45
   7   8   3    2.32    0.53
  -7  -7   8    0.25    0.37
   7   7  -8    0.45    0.46
  -7  -7   7    6.37    0.72
   7   7  -7    4.36    0.71
   7   7  -7    4.56    0.48
  -7  -7   6    1.20    0.39
   7   7  -6    0.53    0.42
   7   7  -6    0.95    0.24
  -7  -7   5    4.75    0.63
   7   7  -5    5.00    0.46
   7   7  -5    5.56    0.71
  -7  -7   4    2.18    0.45
   7   7  -4    1.88    0.44
  -7  -7   3   14.58    1.19
  -7  -7   3   14.20    1.11
   7   7  -3   12.31    1.12
   7   7  -3   12.91    1.14
   7   7  -3   11.74    1.03
  -7  -7   2    6.04    0.72
  -7  -7   2    6.11    0.63
   7   7  -2    6.48    0.71
   7   7  -2    7.24    0.65
  -7  -7   1    8.46    0.77
   7   7  -1    8.96    0.77
   7   7  -1    7.55    0.83
  -7  -7   0    1.98    0.35
   7   7   0    1.93    0.40
   7   7   0    2.09    0.37
  -7  -7  -1    2.75    0.45
   7   7   1    4.41    0.57
   7   7   1    4.52    0.51
  -7  -7  -2   -0.02    0.23
   7   7   2    0.04    0.22
   7   7   2   -0.11    0.28
  -7  -7  -3    3.34    0.47
   7   7   3    2.76    0.45
   7   7   3    3.09    0.55
  -7  -7  -4    1.25    0.38
   7   7   4    2.01    0.46
   7   7   4    1.26    0.36
   7   7   4    1.87    0.39
   7   7   5    0.61    0.42
   7   7   5    0.87    0.35
   7   7   5    0.75    0.35
  -7  -6   9    0.47    0.33
   7   6  -9    0.63    0.50
  -7  -6   8    2.08    0.45
   7   6  -8    2.64    0.59
  -7  -6   7    2.90    0.48
   7   6  -7    2.76    0.36
   7   6  -7    2.76    0.55
  -7  -6   6    6.34    0.70
   7   6  -6    6.11    0.52
   7   6  -6    5.26    0.72
  -7  -6   5   10.43    0.94
   7   6  -5    8.95    0.93
   7   6  -5    9.36    0.69
  -7  -6   4    8.31    0.78
   7   6  -4    7.42    0.70
   7   6  -4    6.50    0.75
   7   6  -4    7.25    0.56
  -7  -6   3   13.42    1.10
  -7  -6   3   12.92    1.03
   7   6  -3   10.49    1.03
   7   6  -3   13.09    1.08
   7   6  -3   12.07    0.96
  -7  -6   2    4.77    0.58
  -7  -6   2    5.44    0.53
   7   6  -2    4.77    0.52
   7   6  -2    5.30    0.59
   7   6  -2    5.14    0.57
  -7  -6   1    7.48    0.77
  -7  -6   1    7.82    0.81
   7   6  -1   10.39    0.86
   7   6  -1   10.32    0.78
  -7  -6   0    5.49    0.61
  -7  -6   0    5.50    0.64
   7   6   0    7.39    0.62
   7   6   0    6.86    0.69
  -7  -6  -1    6.81    0.70
   7   6   1    7.38    0.67
   7   6   1    7.27    0.77
  -7  -6  -2    6.01    0.62
   7   6   2    5.42    0.66
   7   6   2    4.90    0.56
  -7  -6  -3    4.68    0.55
   7   6   3    4.23    0.51
   7   6   3    4.23    0.62
  -7  -6  -4    2.63    0.45
   7   6   4    3.04    0.45
   7   6   4    2.42    0.41
   7   6   4    3.03    0.54
  -7  -6  -5    0.51    0.31
   7   6   5    0.48    0.29
   7   6   5    0.63    0.39
   7   6   6    0.82    0.34
   7   6   6    0.79    0.43
  -7  -5  10    2.75    0.43
   7   5 -10    2.03    0.57
   7   5 -10    2.50    0.41
  -7  -5   9    5.46    0.65
   7   5  -9    5.99    0.82
   7   5  -9    6.48    0.62
  -7  -5   8    0.58    0.30
   7   5  -8    0.67    0.40
   7   5  -8    0.65    0.24
  -7  -5   7    2.88    0.44
   7   5  -7    2.00    0.53
   7   5  -7    2.85    0.33
  -7  -5   6    0.12    0.24
   7   5  -6    0.10    0.16
   7   5  -6    0.11    0.32
  -7  -5   5    4.07    0.46
   7   5  -5    2.20    0.44
   7   5  -5    1.88    0.27
  -7  -5   4   -0.08    0.22
   7   5  -4    0.23    0.15
   7   5  -4    0.47    0.28
   7   5  -4    0.21    0.18
   7   5  -4    0.16    0.18
  -7  -5   3   28.71    2.21
  -7  -5   3   28.75    2.18
   7   5  -3   30.64    2.25
   7   5  -3   31.36    2.01
   7   5  -3   30.07    2.14
  -7  -5   2   13.93    1.12
  -7  -5   2   13.52    1.10
   7   5  -2   14.36    1.03
   7   5  -2   13.81    1.08
   7   5  -2   13.21    1.13
  -7  -5   1   17.48    1.27
  -7  -5   1   15.88    1.25
   7   5  -1   14.99    1.14
   7   5  -1   15.58    1.29
   7   5  -1   15.37    1.19
  -7  -5   0    2.80    0.36
  -7  -5   0    3.42    0.42
   7   5   0    2.44    0.36
   7   5   0    1.93    0.38
  -7  -5  -1    3.57    0.45
  -7  -5  -1    3.36    0.47
   7   5   1    4.98    0.56
   7   5   1    4.56    0.47
  -7  -5  -2    0.29    0.21
  -7  -5  -2    0.26    0.23
   7   5   2    0.07    0.19
   7   5   2    0.13    0.24
  -7  -5  -3    2.02    0.40
   7   5   3    3.46    0.49
   7   5   3    3.69    0.44
  -7  -5  -4    1.60    0.36
   7   5   4    1.88    0.38
   7   5   4    2.00    0.43
   7   5   4    1.83    0.35
  -7  -5  -5    5.16    0.63
   7   5   5    4.69    0.67
   7   5   5    5.37    0.61
  -7  -5  -6    3.93    0.56
   7   5   6    2.76    0.56
   7   5   6    3.03    0.48
  -7  -4  10    0.68    0.23
   7   4 -10    0.86    0.28
   7   4 -10    1.02    0.50
  -7  -4   9    1.35    0.30
   7   4  -9    1.14    0.29
   7   4  -9    1.30    0.49
  -7  -4   8    8.99    0.99
  -7  -4   8    9.93    0.91
   7   4  -8   11.51    1.11
   7   4  -8   12.01    1.17
   7   4  -8   12.18    0.91
  -7  -4   7    0.11    0.26
  -7  -4   7    0.24    0.21
   7   4  -7    0.24    0.18
   7   4  -7    0.12    0.27
   7   4  -7    0.26    0.32
  -7  -4   6   11.53    0.95
  -7  -4   6   11.92    1.00
   7   4  -6   11.18    0.78
   7   4  -6   10.81    1.01
  -7  -4   5    4.17    0.52
  -7  -4   5    3.98    0.44
   7   4  -5    3.72    0.36
   7   4  -5    3.24    0.49
  -7  -4   4   73.40    4.41
  -7  -4   4   69.81    4.69
   7   4  -4   69.25    4.90
   7   4  -4   66.68    4.30
   7   4  -4   61.83    4.57
  -7  -4   3    2.58    0.36
  -7  -4   3    2.62    0.39
   7   4  -3    3.39    0.31
   7   4  -3    2.86    0.40
   7   4  -3    3.16    0.35
   7   4  -3    3.13    0.37
  -7  -4   2    7.95    0.73
  -7  -4   2    7.96    0.71
  -7  -4   2    8.58    0.73
   7   4  -2    8.58    0.74
   7   4  -2    8.51    0.68
   7   4  -2    8.98    0.73
  -7  -4   1    1.02    0.22
  -7  -4   1    1.00    0.26
   7   4  -1    1.67    0.28
   7   4  -1    1.56    0.26
   7   4  -1    1.94    0.27
  -7  -4   0   29.10    2.36
  -7  -4   0   29.16    2.29
   7   4   0   32.65    2.17
   7   4   0   34.52    2.13
   7   4   0   34.85    2.43
  -7  -4  -1    2.08    0.33
  -7  -4  -1    1.90    0.33
   7   4   1    2.85    0.39
   7   4   1    2.74    0.34
  -7  -4  -2   24.61    1.95
  -7  -4  -2   24.86    2.02
   7   4   2   28.35    2.09
   7   4   2   29.07    1.84
  -7  -4  -3    0.80    0.28
  -7  -4  -3    0.98    0.28
   7   4   3    0.76    0.29
   7   4   3    0.81    0.26
   7   4   3    0.30    0.21
  -7  -4  -4    3.97    0.49
   7   4   4    3.64    0.47
   7   4   4    3.33    0.51
  -7  -4  -5    2.01    0.39
   7   4   5    1.54    0.35
   7   4   5    1.83    0.43
  -7  -4  -6    0.30    0.31
   7   4   6    0.41    0.35
   7   4   6    0.44    0.30
   7   4   7    0.01    0.31
   7   4   7   -0.09    0.26
   7   3 -11    5.07    0.80
  -7  -3  10    3.49    0.60
   7   3 -10    3.45    0.63
   7   3 -10    3.48    0.67
  -7  -3   9   18.61    1.47
   7   3  -9   16.34    1.68
   7   3  -9   18.32    1.50
  -7  -3   8    2.89    0.49
  -7  -3   8    3.34    0.36
   7   3  -8    2.09    0.49
   7   3  -8    2.73    0.53
   7   3  -8    2.74    0.36
  -7  -3   7   13.28    1.14
  -7  -3   7   13.73    1.05
   7   3  -7   14.97    1.21
   7   3  -7   13.10    1.34
   7   3  -7   13.55    1.05
  -7  -3   6    0.46    0.19
  -7  -3   6    0.84    0.29
   7   3  -6    1.01    0.19
   7   3  -6    0.81    0.19
   7   3  -6    1.03    0.33
  -7  -3   5    2.54    0.29
  -7  -3   5    2.04    0.33
   7   3  -5    0.26    0.25
   7   3  -5    0.31    0.14
   7   3  -5    0.41    0.16
  -7  -3   4    7.45    0.73
  -7  -3   4    7.84    0.76
   7   3  -4    9.29    0.61
   7   3  -4    9.26    0.70
   7   3  -4    9.39    0.80
   7   3  -4    9.40    0.71
  -7  -3   3   41.65    2.76
  -7  -3   3   38.60    2.92
   7   3  -3   42.20    2.87
   7   3  -3   42.86    2.70
   7   3  -3   42.58    2.43
   7   3  -3   43.33    3.05
  -7  -3   2    8.89    0.76
  -7  -3   2    7.86    0.74
  -7  -3   2    8.02    0.72
   7   3  -2    9.94    0.71
   7   3  -2    9.92    0.76
   7   3  -2    9.88    0.77
  -7  -3   1   50.91    3.25
  -7  -3   1   48.86    3.03
   7   3  -1   45.05    3.12
   7   3  -1   45.32    2.98
   7   3  -1   43.57    3.40
  -7  -3   0    5.27    0.50
  -7  -3   0    4.33    0.47
  -7  -3   0    4.68    0.47
   7   3   0    4.25    0.42
   7   3   0    4.80    0.50
   7   3   0    4.95    0.45
  -7  -3  -1    3.75    0.41
  -7  -3  -1    3.52    0.40
   7   3   1    2.95    0.36
   7   3   1    2.52    0.38
  -7  -3  -2    3.12    0.40
  -7  -3  -2    3.80    0.42
   7   3   2    2.61    0.36
   7   3   2    2.91    0.41
   7   3   2    3.38    0.38
  -7  -3  -3    9.09    0.86
  -7  -3  -3   10.40    0.86
   7   3   3    9.99    0.80
   7   3   3    9.15    0.89
  -7  -3  -4    0.08    0.22
  -7  -3  -4    0.28    0.23
   7   3   4    0.05    0.18
   7   3   4    0.22    0.22
   7   3   4    0.14    0.24
  -7  -3  -5    8.24    0.82
  -7  -3  -5    7.78    0.78
   7   3   5    7.42    0.84
   7   3   5    7.87    0.64
   7   3   5    8.56    0.78
  -7  -3  -6    3.01    0.51
   7   3   6    3.12    0.47
   7   3   6    3.02    0.53
  -7  -3  -7    3.69    0.56
   7   3   7    1.93    0.43
   7   3   7    2.62    0.53
  -7  -2  11    0.71    0.41
   7   2 -11    0.76    0.49
  -7  -2  10    4.32    0.64
   7   2 -10    3.25    0.64
   7   2 -10    3.74    0.62
  -7  -2   9    1.10    0.38
   7   2  -9    0.76    0.36
   7   2  -9    1.20    0.44
  -7  -2   8   11.44    1.11
   7   2  -8   14.46    1.22
   7   2  -8   15.32    1.41
  -7  -2   7    2.82    0.45
  -7  -2   7    3.09    0.30
   7   2  -7    4.46    0.40
   7   2  -7    3.14    0.56
   7   2  -7    3.07    0.48
  -7  -2   6   43.41    2.94
  -7  -2   6   43.60    2.88
   7   2  -6   41.84    2.96
   7   2  -6   43.58    3.01
  -7  -2   5    2.72    0.31
  -7  -2   5    3.17    0.39
   7   2  -5    2.51    0.30
   7   2  -5    2.76    0.28
   7   2  -5    2.72    0.41
  -7  -2   4   59.81    3.83
  -7  -2   4   62.35    3.64
   7   2  -4   55.00    3.21
   7   2  -4   54.92    4.00
   7   2  -4   50.20    3.77
   7   2  -4   54.86    3.53
  -7  -2   3    3.37    0.39
  -7  -2   3    3.70    0.36
  -7  -2   3    3.18    0.29
   7   2  -3    2.88    0.37
   7   2  -3    3.14    0.32
   7   2  -3    3.15    0.32
   7   2  -3    2.63    0.27
  -7  -2   2    4.35    0.35
  -7  -2   2    4.40    0.45
  -7  -2   2    4.48    0.40
  -7  -2   2    4.90    0.44
   7   2  -2    4.39    0.41
   7   2  -2    4.53    0.42
   7   2  -2    3.87    0.44
  -7  -2   1    9.04    0.71
  -7  -2   1    8.89    0.70
  -7  -2   1    8.51    0.69
   7   2  -1    8.44    0.69
   7   2  -1    8.11    0.72
   7   2  -1    8.07    0.65
  -7  -2   0   51.60    4.03
  -7  -2   0   55.41    3.87
  -7  -2   0   56.28    3.60
   7   2   0   58.60    3.58
   7   2   0   57.96    4.11
   7   2   0   58.84    3.74
  -7  -2  -1    1.36    0.24
  -7  -2  -1    1.72    0.26
  -7  -2  -1    1.58    0.27
   7   2   1    1.35    0.23
   7   2   1    1.45    0.22
   7   2   1    1.20    0.27
   7   2   1    1.18    0.23
  -7  -2  -2   31.28    2.38
  -7  -2  -2   33.73    2.29
   7   2   2   30.92    2.12
   7   2   2   32.00    2.44
  -7  -2  -3    7.27    0.64
  -7  -2  -3    5.90    0.64
   7   2   3    6.37    0.60
   7   2   3    6.47    0.68
  -7  -2  -4    7.21    0.66
  -7  -2  -4    7.27    0.63
   7   2   4    4.52    0.55
   7   2   4    4.88    0.64
  -7  -2  -5    2.06    0.38
  -7  -2  -5    2.39    0.39
   7   2   5    1.35    0.32
   7   2   5    1.26    0.29
   7   2   5    1.12    0.35
  -7  -2  -6    0.99    0.33
  -7  -2  -6    1.27    0.37
   7   2   6    1.69    0.35
   7   2   6    1.49    0.28
   7   2   6    1.42    0.41
  -7  -2  -7    0.13    0.32
  -7  -2  -7    0.08    0.29
   7   2   7    0.37    0.32
   7   2   8    5.59    0.76
  -7  -1  11    9.09    1.00
   7   1 -11   10.53    1.05
  -7  -1  10    0.34    0.34
   7   1 -10    0.52    0.40
   7   1 -10    0.50    0.39
  -7  -1   9   25.45    1.88
   7   1  -9   26.42    1.97
   7   1  -9   24.11    2.31
  -7  -1   8    2.11    0.40
   7   1  -8    2.13    0.48
   7   1  -8    2.05    0.43
  -7  -1   7   19.13    1.36
   7   1  -7   16.27    1.66
   7   1  -7   17.97    1.42
  -7  -1   6    2.41    0.37
   7   1  -6    2.01    0.36
  -7  -1   5   17.18    1.47
  -7  -1   5   17.58    1.26
   7   1  -5   23.34    1.61
   7   1  -5   24.27    1.52
   7   1  -5   24.73    1.31
  -7  -1   4   14.44    1.01
  -7  -1   4   13.19    0.82
  -7  -1   4   12.39    0.93
  -7  -1   4   12.28    0.92
   7   1  -4   13.69    0.98
   7   1  -4   13.24    0.91
   7   1  -4   12.72    1.04
   7   1  -4   13.18    0.96
   7   1  -4   13.97    0.84
  -7  -1   3   69.77    4.00
  -7  -1   3   68.06    4.47
  -7  -1   3   67.94    4.76
   7   1  -3   72.08    4.72
   7   1  -3   71.15    4.41
   7   1  -3   73.22    4.01
   7   1  -3   72.58    5.05
  -7  -1   2    1.53    0.21
  -7  -1   2    1.41    0.17
  -7  -1   2    1.83    0.26
   7   1  -2    1.98    0.24
   7   1  -2    2.01    0.28
   7   1  -2    2.01    0.23
  -7  -1   1   67.89    4.89
  -7  -1   1   73.13    4.70
  -7  -1   1   71.25    4.38
   7   1  -1   69.75    4.33
   7   1  -1   67.78    4.98
   7   1  -1   66.06    4.58
  -7  -1   0    9.93    0.75
  -7  -1   0    9.49    0.75
  -7  -1   0    8.91    0.61
  -7  -1   0    9.32    0.75
   7   1   0    9.15    0.71
   7   1   0    9.40    0.74
   7   1   0    9.78    0.72
   7   1   0    9.44    0.81
  -7  -1  -1    3.52    0.41
  -7  -1  -1    3.34    0.41
  -7  -1  -1    3.50    0.41
   7   1   1    4.07    0.39
   7   1   1    5.25    0.43
   7   1   1    5.04    0.48
  -7  -1  -2    0.26    0.17
  -7  -1  -2    0.39    0.18
  -7  -1  -2    0.51    0.18
   7   1   2    0.35    0.15
   7   1   2    0.18    0.18
   7   1   2   -0.01    0.13
  -7  -1  -3   10.85    0.92
  -7  -1  -3   10.45    0.95
   7   1   3   11.76    1.02
   7   1   3   11.71    0.88
  -7  -1  -4    1.30    0.30
  -7  -1  -4    1.57    0.30
   7   1   4    1.09    0.27
   7   1   4    1.42    0.34
  -7  -1  -5   13.81    1.25
  -7  -1  -5   14.85    1.20
   7   1   5   15.06    1.19
   7   1   5   15.70    1.16
   7   1   5   15.53    1.33
  -7  -1  -6    1.50    0.36
  -7  -1  -6    1.64    0.36
   7   1   6    1.57    0.42
   7   1   6    1.55    0.33
  -7  -1  -7    5.79    0.70
  -7  -1  -7    6.80    0.69
   7   1   7    4.80    0.70
   7   1   7    4.82    0.57
  -7  -1  -8    0.72    0.33
   7   1   8    0.15    0.32
  -7   0  11   -0.01    0.30
   7   0 -11   -0.16    0.36
  -7   0  10    7.38    0.82
   7   0 -10    8.50    0.90
   7   0 -10    7.26    1.00
  -7   0   9   -0.04    0.24
   7   0  -9    0.02    0.32
   7   0  -9   -0.18    0.27
  -7   0   8   10.12    0.91
   7   0  -8   10.01    1.14
   7   0  -8   11.46    1.00
  -7   0   7    0.23    0.08
  -7   0   7    0.08    0.20
   7   0  -7    0.15    0.27
   7   0  -7    0.12    0.23
  -7   0   6   33.60    2.04
  -7   0   6   36.12    2.40
   7   0  -6   39.55    2.57
  -7   0   5   -0.05    0.07
  -7   0   5    0.10    0.16
   7   0  -5    0.01    0.18
   7   0  -4   12.72    0.94
   7   0  -4   12.27    0.91
   7   0  -4   11.35    0.99
   7   0  -4   13.54    0.79
  -7   0   3   -0.02    0.12
  -7   0   3    0.03    0.09
  -7   0   3    0.01    0.07
   7   0  -3   -0.03    0.07
   7   0  -3    0.00    0.10
   7   0  -3    0.03    0.09
   7   0  -3    0.04    0.15
  -7   0   2   18.00    1.17
  -7   0   2   16.58    1.15
  -7   0   2   15.77    1.14
  -7   0   2   16.16    0.99
   7   0  -2   16.99    1.11
   7   0  -2   16.79    1.28
   7   0  -2   16.41    1.24
   7   0  -2   16.48    1.11
  -7   0   1    0.08    0.09
  -7   0   1   -0.05    0.11
  -7   0   1    0.05    0.07
   7   0  -1   -0.07    0.12
   7   0  -1   -0.06    0.09
   7   0  -1    0.03    0.13
  -7   0   0   14.03    0.97
  -7   0   0   13.23    0.96
  -7   0   0   13.42    0.81
  -7   0   0   13.91    0.96
   7   0   0   11.79    1.06
   7   0   0   11.32    0.91
  -7   0  -1    0.02    0.11
  -7   0  -1    0.04    0.14
  -7   0  -1    0.05    0.11
   7   0   1    0.00    0.12
   7   0   1    0.04    0.17
  -7   0  -2   26.49    1.80
  -7   0  -2   27.40    1.72
  -7   0  -2   26.83    1.87
   7   0   2   21.73    1.93
   7   0   2   22.57    1.68
  -7   0  -3   -0.02    0.16
  -7   0  -3   -0.15    0.16
  -7   0  -3    0.10    0.18
  -7   0  -3   -0.11    0.13
   7   0   3   -0.09    0.14
   7   0   3   -0.03    0.19
  -7   0  -4    6.25    0.56
  -7   0  -4    6.95    0.67
  -7   0  -4    6.79    0.63
   7   0   4    6.43    0.72
  -7   0  -5   -0.03    0.21
  -7   0  -5    0.05    0.20
  -7   0  -5   -0.12    0.17
   7   0   5   -0.01    0.23
   7   0   5    0.00    0.22
  -7   0  -6    0.24    0.25
  -7   0  -6    0.38    0.28
   7   0   6    1.24    0.33
   7   0   6    0.83    0.35
  -7   0  -7   -0.03    0.27
  -7   0  -7    0.63    0.32
   7   0   7    0.08    0.31
   7   0   7    0.05    0.26
   7   0   8    7.58    0.91
  -7   1  11   10.96    1.06
   7  -1 -11   11.79    1.14
  -7   1  10    0.36    0.31
   7  -1 -10    0.90    0.38
  -7   1   9   26.30    1.82
   7  -1  -9   24.16    2.31
   7  -1  -9   24.34    1.91
  -7   1   8    2.24    0.38
   7  -1  -8    2.38    0.44
   7  -1  -8    2.18    0.51
  -7   1   7   20.97    1.38
   7  -1  -7   19.23    1.48
   7  -1  -7   15.95    1.73
  -7   1   6    2.79    0.34
   7  -1  -6    1.96    0.37
  -7   1   5   17.70    1.37
   7  -1  -5   23.51    1.55
  -7   1   4   12.54    0.73
  -7   1   4   12.53    0.87
  -7   1   4   12.48    0.93
   7  -1  -4   13.53    0.99
   7  -1  -4   12.55    1.02
   7  -1  -4   13.38    0.79
  -7   1   3   69.20    3.90
  -7   1   3   63.77    4.31
  -7   1   3   66.88    3.91
  -7   1   3   69.93    4.37
   7  -1  -3   71.71    4.67
   7  -1  -3   72.33    4.99
   7  -1  -3   73.59    4.67
   7  -1  -3   69.91    3.92
  -7   1   2    1.75    0.18
  -7   1   2    1.26    0.23
  -7   1   2    1.65    0.16
   7  -1  -2    2.15    0.27
   7  -1  -2    2.22    0.31
  -7   1   1   69.91    4.65
  -7   1   1   69.17    3.93
  -7   1   1   69.38    4.65
  -7   1   1   73.92    4.39
  -7   1   1   71.96    3.96
  -7   1   1   66.85    4.34
   7  -1  -1   67.31    5.03
   7  -1  -1   69.69    4.34
  -7   1   0   10.47    0.76
  -7   1   0    9.69    0.64
  -7   1   0    9.29    0.71
   7  -1   0    9.35    0.83
   7  -1   0    9.50    0.71
  -7   1  -1    3.39    0.33
  -7   1  -1    3.25    0.30
  -7   1  -1    3.63    0.38
  -7   1  -1    2.99    0.33
   7  -1   1    4.05    0.46
   7  -1   1    4.65    0.39
  -7   1  -2    0.12    0.14
  -7   1  -2    0.13    0.19
  -7   1  -2    0.22    0.17
  -7   1  -2    0.30    0.14
  -7   1  -2    0.43    0.16
   7  -1   2    0.15    0.20
  -7   1  -3   10.19    0.90
  -7   1  -3   11.42    0.87
  -7   1  -3   10.81    0.78
  -7   1  -3   10.33    0.86
  -7   1  -3   11.52    0.88
   7  -1   3   12.41    1.03
  -7   1  -4    1.65    0.30
  -7   1  -4    1.39    0.27
  -7   1  -4    1.70    0.29
  -7   1  -4    1.72    0.29
   7  -1   4    1.38    0.37
  -7   1  -5   15.50    1.07
  -7   1  -5   14.83    1.26
  -7   1  -5   16.04    1.22
   7  -1   5   14.86    1.36
  -7   1  -6    1.48    0.35
  -7   1  -6    1.57    0.32
  -7   1  -6    1.40    0.32
   7  -1   6    1.68    0.43
   7  -1   6    1.82    0.37
  -7   1  -7    5.50    0.65
  -7   1  -7    5.09    0.60
   7  -1   7    5.48    0.72
   7  -1   7    5.18    0.63
  -7   1  -8    0.49    0.31
   7  -1   8    0.30    0.37
   7  -1   8    0.58    0.35
  -7   2  11    1.14    0.38
   7  -2 -11    0.64    0.40
  -7   2  10    4.27    0.57
   7  -2 -10    4.12    0.62
  -7   2   9    1.12    0.32
   7  -2  -9    0.66    0.39
   7  -2  -9    0.74    0.35
  -7   2   8   12.55    1.06
   7  -2  -8   14.62    1.46
   7  -2  -8   15.00    1.22
  -7   2   7    3.73    0.43
   7  -2  -7    3.40    0.61
   7  -2  -7    4.16    0.53
  -7   2   6   40.66    2.68
   7  -2  -6   42.63    2.93
  -7   2   5    2.76    0.31
  -7   2   5    2.55    0.25
   7  -2  -5    2.84    0.41
   7  -2  -5    2.40    0.28
  -7   2   4   58.92    3.53
  -7   2   4   60.21    3.58
   7  -2  -4   53.18    3.86
   7  -2  -4   54.47    4.09
  -7   2   3    3.36    0.29
  -7   2   3    3.12    0.32
   7  -2  -3    2.68    0.39
   7  -2  -3    3.26    0.35
   7  -2  -3    2.98    0.24
  -7   2   2    4.37    0.28
  -7   2   2    4.61    0.40
  -7   2   2    4.48    0.28
  -7   2   2    4.15    0.36
   7  -2  -2    4.28    0.46
  -7   2   1    9.32    0.57
  -7   2   1    9.62    0.69
  -7   2   1    8.84    0.55
   7  -2  -1    7.78    0.77
  -7   2   0   53.12    3.16
  -7   2   0   55.59    3.14
  -7   2   0   55.58    3.52
   7  -2   0   57.26    4.06
  -7   2  -1    1.09    0.25
  -7   2  -1    1.27    0.25
  -7   2  -1    1.59    0.18
  -7   2  -1    1.16    0.19
   7  -2   1    1.55    0.30
  -7   2  -2   32.43    2.17
  -7   2  -2   33.16    2.25
  -7   2  -2   32.58    1.95
  -7   2  -2   32.65    2.27
   7  -2   2   32.17    2.50
  -7   2  -3    6.43    0.56
  -7   2  -3    6.81    0.62
  -7   2  -3    7.08    0.56
  -7   2  -3    6.10    0.52
  -7   2  -3    5.87    0.59
   7  -2   3    5.81    0.70
  -7   2  -4    7.24    0.62
  -7   2  -4    7.42    0.63
  -7   2  -4    7.34    0.66
  -7   2  -4    7.15    0.57
  -7   2  -4    6.92    0.65
   7  -2   4    4.91    0.69
  -7   2  -5    1.73    0.31
  -7   2  -5    1.78    0.30
  -7   2  -5    1.81    0.35
  -7   2  -5    1.84    0.32
   7  -2   5    1.88    0.44
  -7   2  -6    0.96    0.30
  -7   2  -6    1.29    0.31
  -7   2  -6    0.54    0.26
   7  -2   6    1.66    0.42
   7  -2   6    1.35    0.36
  -7   2  -7    0.22    0.24
  -7   2  -7    0.31    0.29
   7  -2   7    0.50    0.39
   7  -2   7    0.02    0.31
  -7   2  -8    4.98    0.63
  -7   2  -8    5.14    0.61
   7  -2   8    5.02    0.65
   7  -2   8    4.97    0.74
  -7   3  11    4.01    0.57
  -7   3  10    2.37    0.43
   7  -3 -10    2.52    0.53
  -7   3   9   17.61    1.32
   7  -3  -9   18.87    1.48
   7  -3  -9   16.53    1.77
  -7   3   8    3.29    0.40
   7  -3  -8    2.30    0.55
   7  -3  -8    2.38    0.46
  -7   3   7   14.30    1.00
   7  -3  -7   13.49    1.16
   7  -3  -7   12.39    1.37
  -7   3   6    0.88    0.20
   7  -3  -6    0.69    0.34
   7  -3  -6    0.58    0.28
   7  -3  -5    0.23    0.24
   7  -3  -5    0.63    0.18
  -7   3   4    8.19    0.62
  -7   3   4    8.04    0.59
   7  -3  -4    8.76    0.79
   7  -3  -4    8.93    0.74
  -7   3   3   38.37    2.48
  -7   3   3   40.05    2.52
   7  -3  -3   40.46    2.93
  -7   3   2    8.53    0.64
  -7   3   2    7.69    0.61
  -7   3   2    8.35    0.62
   7  -3  -2    9.84    0.77
  -7   3   1   52.65    3.14
  -7   3   1   49.68    2.76
  -7   3   1   50.94    2.77
   7  -3  -1   43.50    3.63
  -7   3   0    4.75    0.32
  -7   3   0    4.48    0.34
  -7   3   0    4.01    0.48
  -7   3   0    4.93    0.44
   7  -3   0    4.74    0.54
  -7   3  -1    3.42    0.41
  -7   3  -1    3.32    0.37
  -7   3  -1    3.30    0.29
   7  -3   1    2.81    0.43
  -7   3  -2    3.14    0.43
  -7   3  -2    3.56    0.31
  -7   3  -2    3.71    0.33
  -7   3  -2    3.93    0.42
   7  -3   2    2.76    0.45
  -7   3  -3    9.47    0.79
  -7   3  -3    9.19    0.67
  -7   3  -3    9.15    0.72
  -7   3  -3    9.88    0.84
   7  -3   3    8.63    0.92
  -7   3  -4    0.18    0.22
  -7   3  -4    0.05    0.24
  -7   3  -4    0.06    0.16
  -7   3  -4   -0.05    0.16
   7  -3   4   -0.12    0.26
  -7   3  -5    8.58    0.81
  -7   3  -5    8.15    0.71
  -7   3  -5    8.51    0.68
   7  -3   5    7.92    0.88
  -7   3  -6    3.54    0.44
  -7   3  -6    3.82    0.45
  -7   3  -6    2.74    0.50
   7  -3   6    4.06    0.61
   7  -3   6    3.87    0.54
  -7   3  -7    2.95    0.42
   7  -3   7    2.35    0.58
   7  -3   7    3.18    0.55
  -7   4  10    0.54    0.29
   7  -4 -10    0.65    0.40
  -7   4   9    1.16    0.31
   7  -4  -9    1.70    0.46
  -7   4   8    8.20    0.77
   7  -4  -8   11.68    1.22
   7  -4  -8   12.09    1.01
  -7   4   7    0.12    0.17
   7  -4  -7    0.28    0.35
   7  -4  -7    0.48    0.31
  -7   4   6   11.30    0.79
   7  -4  -6   10.29    0.98
   7  -4  -6   11.94    1.21
  -7   4   5    3.60    0.33
  -7   4   5    3.90    0.31
   7  -4  -5    3.29    0.50
   7  -4  -5    3.79    0.46
  -7   4   4   68.29    4.12
  -7   4   4   67.48    4.10
   7  -4  -4   62.82    4.82
  -7   4   3    2.65    0.26
  -7   4   3    2.49    0.27
   7  -4  -3    2.65    0.37
  -7   4   2    7.73    0.61
   7  -4  -2    8.10    0.76
  -7   4   1    0.98    0.20
  -7   4   1    1.20    0.27
   7  -4  -1    1.63    0.31
  -7   4   0   28.72    1.69
  -7   4   0   28.13    2.12
  -7   4   0   28.96    1.96
  -7   4   0   29.44    1.68
   7  -4   0   34.50    2.34
  -7   4  -1    2.50    0.33
  -7   4  -1    2.00    0.21
  -7   4  -1    1.85    0.36
   7  -4   1    2.91    0.45
  -7   4  -2   24.33    1.82
  -7   4  -2   24.64    1.70
  -7   4  -2   23.55    1.48
   7  -4   2   26.52    2.01
  -7   4  -3    1.03    0.28
  -7   4  -3    1.12    0.33
  -7   4  -3    1.02    0.14
  -7   4  -3    0.85    0.20
   7  -4   3    0.66    0.33
  -7   4  -4    4.21    0.38
  -7   4  -4    3.91    0.55
  -7   4  -4    4.15    0.41
  -7   4  -4    3.93    0.49
   7  -4   4    3.52    0.59
  -7   4  -5    1.82    0.31
  -7   4  -5    2.17    0.45
  -7   4  -5    2.15    0.29
   7  -4   5    1.56    0.38
   7  -4   5    1.27    0.42
  -7   4  -6    0.21    0.22
  -7   4  -6    0.51    0.36
   7  -4   6    0.50    0.36
   7  -4   6    0.15    0.31
  -7   4  -7    0.09    0.25
   7  -4   7   -0.18    0.36
   7  -4   7    0.43    0.40
  -7   5  10    2.74    0.42
  -7   5   9    6.32    0.58
   7  -5  -9    5.56    0.72
  -7   5   8    0.81    0.22
   7  -5  -8    0.55    0.37
   7  -5  -8    0.42    0.38
  -7   5   7    2.44    0.28
   7  -5  -7    3.74    0.63
   7  -5  -7    3.20    0.51
  -7   5   6    0.04    0.11
  -7   5   6   -0.12    0.18
   7  -5  -6    0.17    0.29
   7  -5  -6   -0.01    0.22
   7  -5  -6    0.09    0.32
   7  -5  -5    1.87    0.46
   7  -5  -5    1.73    0.39
   7  -5  -5    1.54    0.34
  -7   5   4   -0.09    0.11
   7  -5  -4    0.35    0.24
  -7   5   3   27.85    1.77
   7  -5  -3   26.96    2.15
  -7   5   2   13.58    0.94
   7  -5  -2   13.32    1.18
  -7   5   1   15.89    1.10
  -7   5   1   15.96    1.26
   7  -5  -1   15.09    1.34
  -7   5   0    2.97    0.43
  -7   5   0    3.27    0.35
   7  -5   0    2.13    0.42
  -7   5  -1    2.87    0.45
  -7   5  -1    3.25    0.25
  -7   5  -1    2.91    0.38
   7  -5   1    4.23    0.56
  -7   5  -2    0.28    0.13
  -7   5  -2    0.41    0.23
  -7   5  -2    0.10    0.26
   7  -5   2   -0.01    0.28
  -7   5  -3    2.06    0.37
  -7   5  -3    2.64    0.28
  -7   5  -3    2.57    0.46
   7  -5   3    2.68    0.49
  -7   5  -4    1.78    0.26
  -7   5  -4    1.38    0.42
  -7   5  -4    1.85    0.38
   7  -5   4    2.68    0.50
  -7   5  -5    5.48    0.46
  -7   5  -5    5.39    0.71
   7  -5   5    5.47    0.65
   7  -5   5    4.70    0.73
  -7   5  -6    4.36    0.42
  -7   5  -6    4.59    0.67
   7  -5   6    2.74    0.61
   7  -5   6    3.34    0.58
  -7   6   9    0.46    0.21
  -7   6   8    2.44    0.28
   7  -6  -8    2.23    0.50
   7  -6  -7    2.19    0.47
   7  -6  -7    2.69    0.58
  -7   6   6    6.09    0.65
   7  -6  -6    5.49    0.69
   7  -6  -6    6.17    0.83
   7  -6  -6    5.70    0.71
  -7   6   5   10.01    0.92
  -7   6   5    9.47    0.66
   7  -6  -5   10.05    1.08
   7  -6  -5    9.51    0.96
   7  -6  -5    9.59    0.95
  -7   6   4    7.03    0.52
   7  -6  -4    7.25    0.78
   7  -6  -4    6.70    0.84
  -7   6   3   13.56    0.91
   7  -6  -3   12.45    1.20
  -7   6   2    4.33    0.42
   7  -6  -2    4.77    0.61
  -7   6   1    7.38    0.63
  -7   6   1    7.24    0.77
   7  -6  -1    9.30    0.88
  -7   6   0    5.65    0.66
  -7   6   0    5.58    0.53
   7  -6   0    6.37    0.75
  -7   6  -1    7.26    0.78
  -7   6  -1    6.87    0.63
   7  -6   1    6.71    0.79
  -7   6  -2    5.30    0.56
  -7   6  -2    4.72    0.67
  -7   6  -2    5.98    0.39
   7  -6   2    4.82    0.70
  -7   6  -3    4.06    0.50
  -7   6  -3    5.16    0.66
  -7   6  -3    4.42    0.36
   7  -6   3    3.67    0.63
  -7   6  -4    3.14    0.47
  -7   6  -4    2.84    0.56
   7  -6   4    3.02    0.59
  -7   6  -5    0.88    0.43
   7  -6   5    0.16    0.40
  -7   6  -6    0.69    0.47
   7  -6   6    0.50    0.41
   7  -6   6    0.86    0.49
   7  -7  -7    3.94    0.63
  -7   7   6    1.09    0.34
   7  -7  -6    0.76    0.38
   7  -7  -6    0.61    0.36
  -7   7   5    4.35    0.35
  -7   7   5    4.09    0.57
   7  -7  -5    5.04    0.66
  -7   7   4    1.94    0.23
   7  -7  -4    2.19    0.46
  -7   7   3   13.11    0.89
   7  -7  -3   11.59    1.20
  -7   7   2    6.04    0.53
   7  -7  -2    6.73    0.80
  -7   7   1    7.54    0.80
  -7   7   1    7.03    0.61
   7  -7  -1    7.88    0.89
  -7   7   0    2.21    0.31
  -7   7   0    1.64    0.42
   7  -7   0    2.37    0.51
  -7   7  -1    2.07    0.48
  -7   7  -1    2.67    0.38
   7  -7   1    4.04    0.59
  -7   7  -2    0.05    0.23
  -7   7  -2   -0.20    0.33
   7  -7   2    0.17    0.37
  -7   7  -3    3.52    0.47
  -7   7  -3    4.00    0.65
   7  -7   3    2.17    0.59
  -7   7  -4    1.39    0.37
  -7   7  -4    1.32    0.47
   7  -7   4    1.27    0.50
  -7   7  -5    0.80    0.48
   7  -7   5    0.58    0.47
  -7   8   6    1.15    0.38
   7  -8  -6    1.11    0.45
   7  -8  -6    1.29    0.45
  -7   8   5    3.51    0.30
  -7   8   5    2.95    0.53
   7  -8  -5    2.89    0.60
  -7   8   4    2.09    0.24
   7  -8  -4    1.70    0.49
  -7   8   3    1.46    0.23
   7  -8  -3    1.07    0.42
  -7   8   2    1.55    0.26
   7  -8  -2    2.08    0.53
  -7   8   1    0.05    0.34
  -7   8   1   -0.12    0.17
   7  -8  -1   -0.02    0.35
  -7   8   0    2.56    0.36
  -7   8   0    1.99    0.49
   7  -8   0    2.04    0.54
  -7   8  -1    2.40    0.58
  -7   8  -1    3.13    0.42
   7  -8   1    3.41    0.64
  -7   8  -2    0.78    0.29
  -7   8  -2    0.47    0.43
   7  -8   2    0.89    0.46
  -7   8  -3    2.45    0.42
  -7   8  -3    2.37    0.60
   7  -8   3    2.37    0.60
  -7   9   4    1.55    0.23
   7  -9  -4    1.74    0.54
  -7   9   3    0.60    0.20
   7  -9  -3    0.23    0.43
  -7   9   2    3.45    0.39
   7  -9  -2    3.92    0.70
  -7   9   1    1.26    0.49
  -7   9   1    1.20    0.27
   7  -9  -1    1.29    0.52
  -7   9   0    1.95    0.34
  -7   9   0    2.35    0.57
   7  -9   0    1.53    0.56
  -7   9  -1    0.67    0.44
  -7   9  -1    1.17    0.30
   7  -9   1    1.26    0.50
   8   9  -2    0.08    0.33
   8   9  -1    0.82    0.41
   8   9  -1    0.91    0.36
  -8  -8   6    2.49    0.56
   8   8  -6    3.13    0.61
  -8  -8   5    0.18    0.35
   8   8  -5    0.12    0.39
  -8  -8   4    1.73    0.47
   8   8  -4    2.19    0.48
  -8  -8   3    0.90    0.29
  -8  -8   3    1.12    0.41
   8   8  -3    1.09    0.38
  -8  -8   2    1.29    0.31
   8   8  -2    1.24    0.40
  -8  -8   1    4.93    0.61
   8   8  -1    5.85    0.65
   8   8  -1    6.17    0.73
  -8  -8   0    1.53    0.35
   8   8   0    2.09    0.41
   8   8   0    1.75    0.45
  -8  -8  -1    2.04    0.39
   8   8   1    1.07    0.36
   8   8   1    0.93    0.41
   8   8   2    3.26    0.51
   8   8   2    2.92    0.54
  -8  -7   8    0.14    0.34
   8   7  -8    0.27    0.47
  -8  -7   7    2.01    0.49
   8   7  -7    3.58    0.65
  -8  -7   6    5.22    0.72
   8   7  -6    6.47    0.80
   8   7  -6    6.24    0.53
  -8  -7   5    4.71    0.62
   8   7  -5    4.00    0.65
  -8  -7   4    3.39    0.55
   8   7  -4    3.38    0.55
  -8  -7   3    3.27    0.55
  -8  -7   3    3.31    0.45
   8   7  -3    4.93    0.60
   8   7  -3    4.38    0.54
  -8  -7   2    2.46    0.36
  -8  -7   2    3.19    0.48
   8   7  -2    2.06    0.38
   8   7  -2    1.49    0.39
  -8  -7   1    0.90    0.35
  -8  -7   1    1.04    0.29
   8   7  -1    1.42    0.33
   8   7  -1    1.27    0.37
  -8  -7   0    1.63    0.34
   8   7   0    2.06    0.39
   8   7   0    2.16    0.43
  -8  -7  -1    2.19    0.39
   8   7   1    2.00    0.45
   8   7   1    2.15    0.40
  -8  -7  -2    1.29    0.35
   8   7   2    1.38    0.40
   8   7   2    1.77    0.39
  -8  -7  -3    0.27    0.28
   8   7   3    0.06    0.27
   8   7   3    0.61    0.38
   8   7   4    1.74    0.42
   8   7   4    1.44    0.38
   8   7   4    1.29    0.46
  -8  -6   9    4.80    0.62
   8   6  -9    5.25    0.78
  -8  -6   8    2.82    0.50
   8   6  -8    4.46    0.70
  -8  -6   7    0.25    0.31
   8   6  -7    0.82    0.23
   8   6  -7    0.62    0.39
  -8  -6   6    3.57    0.51
   8   6  -6    3.34    0.37
   8   6  -6    2.98    0.57
  -8  -6   5    2.24    0.45
   8   6  -5    3.54    0.36
   8   6  -5    3.41    0.55
  -8  -6   4    4.98    0.60
   8   6  -4    5.10    0.64
  -8  -6   3    0.18    0.26
  -8  -6   3    0.19    0.19
   8   6  -3    0.38    0.28
   8   6  -3    0.08    0.21
  -8  -6   2    7.56    0.78
  -8  -6   2    6.82    0.71
   8   6  -2    8.58    0.74
   8   6  -2    9.35    0.80
  -8  -6   1    6.20    0.66
  -8  -6   1    5.77    0.59
   8   6  -1    5.55    0.65
   8   6  -1    5.43    0.59
  -8  -6   0    8.84    0.82
  -8  -6   0    7.47    0.74
   8   6   0    7.97    0.73
   8   6   0    7.59    0.81
  -8  -6  -1    2.09    0.35
   8   6   1    1.24    0.31
   8   6   1    1.30    0.38
  -8  -6  -2    2.05    0.38
   8   6   2    3.48    0.51
   8   6   2    1.89    0.37
  -8  -6  -3   -0.06    0.23
   8   6   3    0.28    0.31
   8   6   3    0.08    0.23
  -8  -6  -4    0.84    0.34
   8   6   4    0.70    0.33
   8   6   4    1.44    0.37
   8   6   4    1.01    0.42
   8   6   5    3.39    0.53
   8   6   5    3.00    0.59
  -8  -5  10    0.72    0.30
   8   5 -10    0.29    0.47
   8   5 -10    0.31    0.26
  -8  -5   9    1.36    0.36
   8   5  -9    1.26    0.32
   8   5  -9    0.92    0.50
  -8  -5   8    1.39    0.34
   8   5  -8    1.58    0.49
  -8  -5   7   11.24    1.02
   8   5  -7   13.19    1.18
  -8  -5   6    2.02    0.38
   8   5  -6    2.44    0.48
   8   5  -6    2.19    0.29
  -8  -5   5    6.68    0.73
   8   5  -5    7.60    0.79
   8   5  -5    8.96    0.61
  -8  -5   4    3.99    0.50
   8   5  -4    4.40    0.55
   8   5  -4    4.11    0.39
  -8  -5   3   16.53    1.25
  -8  -5   3   18.30    1.30
   8   5  -3   13.97    1.22
   8   5  -3   14.55    1.26
  -8  -5   2    1.55    0.35
  -8  -5   2    1.91    0.28
   8   5  -2    1.65    0.32
   8   5  -2    1.50    0.29
   8   5  -2    1.30    0.29
  -8  -5   1    2.64    0.38
  -8  -5   1    3.19    0.45
   8   5  -1    3.94    0.45
   8   5  -1    4.28    0.49
  -8  -5   0    4.83    0.55
  -8  -5   0    3.92    0.50
   8   5   0    5.54    0.58
   8   5   0    4.79    0.51
  -8  -5  -1    5.03    0.62
  -8  -5  -1    5.74    0.63
   8   5   1    6.69    0.69
   8   5   1    7.70    0.64
  -8  -5  -2    1.49    0.34
  -8  -5  -2    2.19    0.40
   8   5   2    2.83    0.44
   8   5   2    2.29    0.37
  -8  -5  -3    4.32    0.52
   8   5   3    3.76    0.56
   8   5   3    3.59    0.48
   8   5   3    3.56    0.49
  -8  -5  -4    0.99    0.33
   8   5   4    1.01    0.33
   8   5   4    1.27    0.41
  -8  -5  -5    0.75    0.35
   8   5   5    0.92    0.33
   8   5   5    0.57    0.38
   8   5   6    0.49    0.32
   8   5   6   -0.10    0.35
   8   4 -10    7.08    0.72
   8   4 -10    7.20    0.92
  -8  -4   9    3.17    0.39
   8   4  -9    3.58    0.44
   8   4  -9    2.70    0.60
  -8  -4   8   17.34    1.23
   8   4  -8   15.53    1.20
   8   4  -8   13.65    1.49
   8   4  -8   14.44    1.33
  -8  -4   7    5.62    0.58
  -8  -4   7    5.79    0.67
   8   4  -7    4.63    0.65
   8   4  -7    5.39    0.53
  -8  -4   6    9.79    0.96
  -8  -4   6   10.60    0.93
   8   4  -6   11.68    0.78
   8   4  -6   11.18    1.00
  -8  -4   5    0.23    0.22
  -8  -4   5    0.50    0.29
   8   4  -5    0.12    0.14
   8   4  -5   -0.08    0.22
  -8  -4   4    0.35    0.24
  -8  -4   4    0.36    0.22
   8   4  -4    1.35    0.21
   8   4  -4    1.43    0.33
  -8  -4   3    0.01    0.19
  -8  -4   3    0.16    0.21
   8   4  -3    0.37    0.18
   8   4  -3    0.30    0.24
  -8  -4   2   30.35    2.19
  -8  -4   2   27.33    2.21
   8   4  -2   30.78    2.02
   8   4  -2   31.74    2.28
   8   4  -2   31.04    2.12
  -8  -4   1    6.79    0.65
  -8  -4   1    7.32    0.69
   8   4  -1    7.92    0.65
   8   4  -1    7.63    0.71
   8   4  -1    7.02    0.65
  -8  -4   0   22.13    1.61
  -8  -4   0   23.54    1.59
   8   4   0   18.36    1.63
   8   4   0   19.09    1.45
  -8  -4  -1   15.41    1.21
  -8  -4  -1   15.14    1.20
   8   4   1   13.36    1.24
   8   4   1   14.91    1.11
  -8  -4  -2    0.76    0.27
  -8  -4  -2    0.88    0.26
   8   4   2    0.56    0.27
   8   4   2    0.19    0.21
   8   4   2    0.32    0.23
  -8  -4  -3    0.33    0.24
  -8  -4  -3    0.27    0.27
   8   4   3    0.09    0.21
   8   4   3    0.22    0.28
   8   4   3    0.14    0.22
  -8  -4  -4    2.51    0.44
  -8  -4  -4    2.11    0.42
   8   4   4    3.34    0.34
   8   4   4    3.04    0.46
   8   4   4    3.07    0.49
  -8  -4  -5    2.14    0.43
   8   4   5    2.83    0.46
   8   4   5    1.89    0.48
   8   4   6    3.81    0.55
   8   4   6    3.18    0.57
   8   3 -11    8.34    1.05
  -8  -3  10    1.53    0.46
   8   3 -10    1.31    0.45
   8   3 -10    1.09    0.45
  -8  -3   9    1.88    0.47
   8   3  -9    2.70    0.56
   8   3  -9    2.58    0.54
  -8  -3   8    0.28    0.17
  -8  -3   8    0.01    0.28
   8   3  -8    0.15    0.32
   8   3  -8   -0.13    0.28
   8   3  -8    0.00    0.19
  -8  -3   7   16.63    1.45
  -8  -3   7   17.22    1.38
   8   3  -7   22.08    1.42
   8   3  -7   20.07    1.54
  -8  -3   6    2.77    0.44
  -8  -3   6    3.05    0.37
   8   3  -6    3.65    0.39
   8   3  -6    3.56    0.49
  -8  -3   5   18.02    1.44
  -8  -3   5   19.73    1.47
   8   3  -5   20.77    1.24
   8   3  -5   20.76    1.53
  -8  -3   4   15.40    1.14
  -8  -3   4   14.40    1.11
   8   3  -4   13.54    1.15
  -8  -3   3   55.96    3.69
  -8  -3   3   55.26    3.48
   8   3  -3   52.31    3.86
   8   3  -3   49.72    3.61
  -8  -3   2    4.38    0.41
  -8  -3   2    4.71    0.49
  -8  -3   2    4.64    0.47
   8   3  -2    3.86    0.43
   8   3  -2    3.73    0.44
   8   3  -2    3.70    0.41
  -8  -3   1    8.12    0.75
  -8  -3   1    8.65    0.78
  -8  -3   1    8.93    0.77
   8   3  -1    9.83    0.76
   8   3  -1    9.94    0.82
   8   3  -1    9.70    0.74
  -8  -3   0    1.17    0.23
  -8  -3   0    1.46    0.28
   8   3   0    0.96    0.22
   8   3   0    1.05    0.24
   8   3   0    1.08    0.27
  -8  -3  -1   32.02    2.40
  -8  -3  -1   31.43    2.49
   8   3   1   37.43    2.57
  -8  -3  -2    8.90    0.86
  -8  -3  -2    9.88    0.86
   8   3   2   10.29    0.83
   8   3   2   10.37    0.83
   8   3   2    9.89    0.92
  -8  -3  -3   14.50    1.22
  -8  -3  -3   13.97    1.25
   8   3   3   15.27    1.31
   8   3   3   17.22    1.18
  -8  -3  -4    2.74    0.45
  -8  -3  -4    3.07    0.46
   8   3   4    3.07    0.38
   8   3   4    3.34    0.45
   8   3   4    3.23    0.51
  -8  -3  -5    1.85    0.39
  -8  -3  -5    1.81    0.39
   8   3   5    1.15    0.37
   8   3   5    1.01    0.33
   8   3   5    0.98    0.26
  -8  -3  -6    0.51    0.33
   8   3   6    0.38    0.35
   8   3   7    1.35    0.46
  -8  -2  11    2.07    0.53
   8   2 -11    2.34    0.57
  -8  -2  10   10.97    1.13
   8   2 -10   13.44    1.20
   8   2 -10   13.18    1.40
  -8  -2   9    0.97    0.40
   8   2  -9    1.70    0.48
   8   2  -9    1.89    0.51
  -8  -2   8   20.10    1.46
   8   2  -8   16.93    1.46
   8   2  -8   16.82    1.71
  -8  -2   7    1.79    0.38
   8   2  -7    1.22    0.37
  -8  -2   6   15.20    1.06
  -8  -2   6   15.83    1.18
   8   2  -6   14.09    1.20
   8   2  -6   13.74    1.09
  -8  -2   5    0.79    0.27
  -8  -2   5    0.72    0.16
   8   2  -5    0.50    0.16
   8   2  -5    0.33    0.14
   8   2  -5    0.41    0.26
  -8  -2   4    9.35    0.88
  -8  -2   4    9.56    0.85
   8   2  -4   12.88    0.75
   8   2  -4   13.85    0.98
  -8  -2   3    6.86    0.68
  -8  -2   3    7.81    0.67
   8   2  -3    8.67    0.73
   8   2  -3    8.77    0.68
  -8  -2   2   59.92    3.79
  -8  -2   2   56.70    4.03
   8   2  -2   59.44    4.26
   8   2  -2   62.31    3.74
   8   2  -2   56.25    3.95
  -8  -2   1    2.30    0.29
  -8  -2   1    1.99    0.31
  -8  -2   1    2.20    0.34
   8   2  -1    3.03    0.35
   8   2  -1    2.92    0.33
   8   2  -1    2.99    0.35
  -8  -2   0   27.97    1.81
  -8  -2   0   26.14    1.90
  -8  -2   0   27.98    1.96
   8   2   0   25.54    2.02
   8   2   0   26.15    1.77
   8   2   0   24.64    1.83
   8   2   0   26.07    1.77
  -8  -2  -1    4.87    0.51
  -8  -2  -1    4.59    0.51
  -8  -2  -1    4.84    0.52
   8   2   1    5.65    0.52
   8   2   1    4.95    0.57
   8   2   1    5.57    0.48
   8   2   1    5.33    0.51
  -8  -2  -2    5.71    0.64
  -8  -2  -2    6.02    0.65
   8   2   2    9.14    0.77
   8   2   2    8.13    0.65
  -8  -2  -3    0.23    0.21
  -8  -2  -3    0.41    0.23
   8   2   3    0.66    0.30
   8   2   3    0.69    0.24
  -8  -2  -4    4.66    0.56
  -8  -2  -4    4.12    0.54
   8   2   4    5.27    0.56
   8   2   4    5.18    0.62
  -8  -2  -5    0.14    0.26
  -8  -2  -5    0.01    0.24
   8   2   5    0.16    0.30
   8   2   5    0.19    0.24
  -8  -2  -6    3.29    0.50
  -8  -2  -6    3.61    0.53
   8   2   6    3.68    0.57
   8   2   6    2.97    0.41
  -8  -2  -7    1.28    0.40
   8   2   7    1.28    0.45
  -8  -1  11   10.84    1.02
   8   1 -11    6.97    0.93
  -8  -1  10   -0.15    0.28
   8   1 -10    0.12    0.35
   8   1 -10    0.25    0.39
  -8  -1   9    5.54    0.67
   8   1  -9    5.33    0.80
   8   1  -9    5.36    0.71
  -8  -1   8    0.14    0.27
   8   1  -8    0.19    0.29
   8   1  -8    0.43    0.35
  -8  -1   7   15.63    1.22
   8   1  -7   14.93    1.27
  -8  -1   6    4.69    0.54
   8   1  -6    5.37    0.60
  -8  -1   5   38.50    2.24
   8   1  -5   30.78    2.25
   8   1  -5   29.66    2.31
  -8  -1   4    1.94    0.31
  -8  -1   4    1.95    0.21
   8   1  -4    1.87    0.32
   8   1  -4    1.81    0.21
   8   1  -4    1.81    0.22
  -8  -1   3   37.06    2.38
  -8  -1   3   38.59    2.47
   8   1  -3   36.03    2.10
   8   1  -3   33.50    2.61
   8   1  -3   34.22    2.50
  -8  -1   2    0.16    0.13
  -8  -1   2    0.52    0.20
   8   1  -2    0.40    0.16
   8   1  -2    0.19    0.18
   8   1  -2    0.22    0.14
  -8  -1   1   16.57    1.18
  -8  -1   1   14.86    1.20
  -8  -1   1   16.19    1.20
   8   1  -1   17.71    1.15
   8   1  -1   16.93    1.30
   8   1  -1   16.32    1.22
   8   1  -1   16.82    1.14
  -8  -1   0    1.46    0.21
  -8  -1   0    1.57    0.28
  -8  -1   0    1.33    0.24
   8   1   0    1.09    0.23
   8   1   0    1.18    0.26
   8   1   0    1.34    0.24
  -8  -1  -1   26.65    1.93
  -8  -1  -1   28.73    2.05
  -8  -1  -1   27.32    2.11
   8   1   1   29.34    2.20
   8   1   1   30.08    1.99
   8   1   1   29.73    1.92
  -8  -1  -2    2.76    0.35
  -8  -1  -2    2.27    0.33
  -8  -1  -2    2.40    0.35
   8   1   2    2.71    0.40
   8   1   2    2.32    0.33
   8   1   2    2.31    0.31
  -8  -1  -3   19.56    1.38
  -8  -1  -3   18.08    1.42
   8   1   3   15.30    1.45
  -8  -1  -4    1.32    0.32
  -8  -1  -4    1.19    0.30
   8   1   4    1.46    0.35
  -8  -1  -5    3.51    0.48
  -8  -1  -5    3.31    0.46
   8   1   5    2.34    0.39
   8   1   5    1.87    0.44
  -8  -1  -6    0.99    0.35
  -8  -1  -6    1.09    0.34
   8   1   6    1.08    0.33
   8   1   6    1.14    0.41
  -8  -1  -7    1.08    0.39
   8   1   7    1.89    0.37
   8   1   7    1.83    0.46
  -8   0  11   -0.07    0.33
   8   0 -11    0.22    0.41
  -8   0  10    5.52    0.74
   8   0 -10    7.76    0.84
  -8   0   9   -0.05    0.25
   8   0  -9   -0.22    0.31
   8   0  -9   -0.21    0.28
  -8   0   8   23.40    1.74
   8   0  -8   23.76    2.23
   8   0  -8   24.89    1.86
  -8   0   7   -0.04    0.07
  -8   0   7   -0.02    0.20
   8   0  -7   -0.07    0.25
  -8   0   6   44.36    2.86
  -8   0   6   42.55    2.46
  -8   0   5   -0.01    0.15
  -8   0   5   -0.02    0.08
   8   0  -5    0.17    0.22
  -8   0   4   18.66    1.38
  -8   0   4   18.75    1.17
   8   0  -4   19.90    1.50
   8   0  -4   20.16    1.40
   8   0  -4   21.04    1.47
  -8   0   3   -0.10    0.14
  -8   0   3    0.04    0.08
   8   0  -3    0.04    0.13
   8   0  -3    0.03    0.08
   8   0  -3    0.04    0.18
  -8   0   2   75.75    4.84
  -8   0   2   75.41    5.15
  -8   0   2   74.03    4.34
   8   0  -2   81.20    5.54
   8   0  -2   78.51    5.13
  -8   0   1    0.09    0.11
  -8   0   1   -0.07    0.14
   8   0  -1    0.14    0.16
   8   0  -1    0.01    0.15
  -8   0   0   61.28    4.34
  -8   0   0   63.15    3.93
  -8   0   0   62.99    4.18
   8   0   0   60.27    4.11
   8   0   0   59.49    4.49
  -8   0  -1    0.06    0.16
  -8   0  -1    0.00    0.11
  -8   0  -1    0.01    0.14
   8   0   1    0.17    0.21
  -8   0  -2    9.43    0.80
  -8   0  -2    9.15    0.80
  -8   0  -2   10.35    0.81
  -8   0  -3    0.10    0.17
  -8   0  -3    0.02    0.17
  -8   0  -3    0.04    0.17
   8   0   3    0.14    0.25
  -8   0  -4    3.65    0.44
  -8   0  -4    3.57    0.45
  -8   0  -4    3.35    0.40
   8   0   4    2.85    0.50
  -8   0  -5   -0.02    0.23
  -8   0  -5   -0.12    0.20
  -8   0  -5   -0.06    0.21
   8   0   5   -0.05    0.28
  -8   0  -6    5.26    0.62
  -8   0  -6    6.76    0.70
   8   0   6    5.30    0.64
   8   0   6    5.52    0.71
  -8   0  -7   -0.08    0.27
   8   0   7    0.23    0.30
   8   0   7    0.00    0.34
  -8   1  11   10.67    1.00
   8  -1 -11    8.97    1.03
  -8   1  10    0.06    0.30
   8  -1 -10    0.04    0.36
  -8   1   9    5.73    0.66
   8  -1  -9    6.48    0.75
   8  -1  -9    5.95    0.88
  -8   1   8    0.73    0.28
   8  -1  -8    0.37    0.31
   8  -1  -8    0.32    0.33
  -8   1   7   16.08    1.21
   8  -1  -7   16.03    1.33
  -8   1   6    5.25    0.53
   8  -1  -6    5.10    0.60
  -8   1   5   36.50    2.17
   8  -1  -5   28.10    2.30
  -8   1   4    2.13    0.17
  -8   1   4    2.03    0.29
  -8   1   4    2.06    0.17
   8  -1  -4    2.26    0.26
   8  -1  -4    1.59    0.32
  -8   1   3   37.20    2.04
  -8   1   3   38.78    2.03
  -8   1   3   37.36    2.33
   8  -1  -3   31.83    2.49
   8  -1  -3   31.95    2.60
  -8   1   2    0.14    0.14
  -8   1   2    0.23    0.11
  -8   1   2    0.36    0.09
   8  -1  -2    0.11    0.15
   8  -1  -2    0.04    0.18
  -8   1   1   14.58    0.94
  -8   1   1   15.51    1.03
  -8   1   1   15.28    1.09
  -8   1   1   14.52    0.91
  -8   1   1   14.68    1.03
   8  -1  -1   15.91    1.22
  -8   1   0    1.44    0.19
  -8   1   0    1.70    0.22
  -8   1   0    1.33    0.25
   8  -1   0    1.17    0.27
  -8   1  -1   27.91    1.87
  -8   1  -1   26.80    1.96
  -8   1  -1   28.05    1.93
  -8   1  -1   27.24    1.67
   8  -1   1   28.04    2.13
  -8   1  -2    2.00    0.28
  -8   1  -2    2.33    0.28
  -8   1  -2    2.18    0.35
  -8   1  -2    2.46    0.30
   8  -1   2    2.50    0.39
  -8   1  -3   21.42    1.53
  -8   1  -3   20.95    1.30
  -8   1  -3   21.44    1.45
  -8   1  -3   20.16    1.47
   8  -1   3   15.25    1.61
  -8   1  -4    1.38    0.28
  -8   1  -4    1.17    0.28
  -8   1  -4    1.37    0.28
   8  -1   4    1.25    0.37
  -8   1  -5    3.49    0.43
  -8   1  -5    3.54    0.44
  -8   1  -5    3.32    0.43
   8  -1   5    2.38    0.50
  -8   1  -6    1.37    0.34
  -8   1  -6    1.03    0.32
  -8   1  -6    1.13    0.32
   8  -1   6    1.41    0.40
   8  -1   6    1.01    0.34
  -8   1  -7    1.52    0.40
  -8   1  -7    1.70    0.39
   8  -1   7    1.63    0.48
   8  -1   7    1.54    0.43
  -8   2  11    1.98    0.48
   8  -2 -11    1.88    0.52
  -8   2  10   12.09    1.10
   8  -2 -10   14.51    1.26
  -8   2   9    1.22    0.33
   8  -2  -9    1.04    0.47
   8  -2  -9    1.32    0.43
  -8   2   8   19.59    1.32
   8  -2  -8   16.15    1.71
   8  -2  -8   16.36    1.44
  -8   2   7    2.28    0.34
   8  -2  -7    1.57    0.41
   8  -2  -7    1.99    0.52
  -8   2   6   14.43    1.05
   8  -2  -6   14.08    1.20
  -8   2   5    0.85    0.20
   8  -2  -5    0.31    0.25
  -8   2   4    9.85    0.84
   8  -2  -4   12.57    0.95
   8  -2  -4   12.77    1.02
  -8   2   3    7.54    0.65
   8  -2  -3    9.10    0.78
   8  -2  -3    8.49    0.73
  -8   2   2   57.41    3.27
  -8   2   2   56.54    3.68
  -8   2   2   59.33    3.27
   8  -2  -2   59.14    4.24
  -8   2   1    2.49    0.24
  -8   2   1    2.24    0.21
  -8   2   1    2.61    0.31
   8  -2  -1    2.85    0.37
  -8   2   0   27.58    1.81
  -8   2   0   27.60    1.59
   8  -2   0   25.10    2.07
  -8   2  -1    4.70    0.50
  -8   2  -1    5.16    0.41
  -8   2  -1    4.58    0.40
   8  -2   1    5.24    0.60
  -8   2  -2    5.80    0.62
  -8   2  -2    7.53    0.54
  -8   2  -2    6.60    0.63
  -8   2  -2    6.19    0.54
   8  -2   2    7.58    0.73
  -8   2  -3    0.35    0.17
  -8   2  -3    0.54    0.25
  -8   2  -3    0.25    0.22
  -8   2  -3    0.32    0.17
   8  -2   3    0.83    0.32
  -8   2  -4    4.41    0.51
  -8   2  -4    4.62    0.48
  -8   2  -4    3.71    0.43
   8  -2   4    4.99    0.62
  -8   2  -5   -0.05    0.20
  -8   2  -5    0.07    0.19
  -8   2  -5    0.04    0.21
   8  -2   5   -0.04    0.29
  -8   2  -6    4.00    0.47
  -8   2  -6    3.13    0.44
   8  -2   6    3.38    0.60
   8  -2   6    3.29    0.54
  -8   2  -7    0.97    0.33
   8  -2   7    1.77    0.45
   8  -2   7    1.82    0.50
  -8   3  11   10.49    0.93
   8  -3 -11    8.01    0.97
  -8   3  10    1.39    0.37
   8  -3 -10    1.33    0.45
  -8   3   9    1.54    0.37
   8  -3  -9    2.69    0.52
   8  -3  -9    2.60    0.62
  -8   3   8    0.09    0.19
   8  -3  -8    0.47    0.38
   8  -3  -8    0.07    0.31
  -8   3   7   17.14    1.34
   8  -3  -7   22.43    1.60
   8  -3  -7   20.00    1.88
  -8   3   6    3.13    0.34
   8  -3  -6    3.15    0.49
  -8   3   5   18.07    1.29
   8  -3  -5   21.17    1.54
   8  -3  -5   18.84    1.47
  -8   3   4   14.36    0.97
   8  -3  -4   13.51    1.14
   8  -3  -4   13.08    1.10
  -8   3   3   54.97    3.38
   8  -3  -3   51.84    3.91
  -8   3   2    5.30    0.45
   8  -3  -2    3.82    0.49
  -8   3   1    8.85    0.53
  -8   3   1    7.99    0.68
  -8   3   1    8.61    0.52
   8  -3  -1    8.99    0.82
  -8   3   0    1.17    0.16
  -8   3   0    0.94    0.23
   8  -3   0    1.18    0.29
  -8   3  -1   33.10    2.15
  -8   3  -1   29.95    1.88
  -8   3  -1   29.01    2.25
   8  -3   1   36.65    2.51
  -8   3  -2    9.76    0.80
  -8   3  -2    9.18    0.67
  -8   3  -2    9.63    0.84
  -8   3  -2    9.65    0.69
   8  -3   2    8.41    0.91
  -8   3  -3   15.27    1.24
  -8   3  -3   16.78    1.21
  -8   3  -3   15.62    1.13
  -8   3  -3   14.42    1.02
   8  -3   3   15.69    1.39
  -8   3  -4    3.02    0.46
  -8   3  -4    3.25    0.38
  -8   3  -4    3.49    0.49
  -8   3  -4    3.37    0.38
   8  -3   4    2.53    0.49
  -8   3  -5    2.01    0.32
  -8   3  -5    1.81    0.42
  -8   3  -5    2.09    0.34
   8  -3   5    1.05    0.41
  -8   3  -6    0.57    0.26
   8  -3   6    0.38    0.36
   8  -3   6    0.37    0.36
  -8   3  -7    0.97    0.31
   8  -3   7    1.23    0.45
   8  -3   7    0.91    0.47
  -8   4  10    6.75    0.69
   8  -4 -10    6.64    0.84
  -8   4   9    3.61    0.45
   8  -4  -9    2.67    0.54
  -8   4   8   17.03    1.16
   8  -4  -8   14.88    1.37
   8  -4  -8   15.45    1.65
  -8   4   7    5.22    0.48
   8  -4  -7    4.68    0.78
   8  -4  -7    5.27    0.67
  -8   4   6    9.95    0.74
   8  -4  -6    9.91    0.96
   8  -4  -6    9.94    1.14
  -8   4   5    0.31    0.15
   8  -4  -5    0.12    0.25
   8  -4  -5    0.11    0.19
  -8   4   4    0.58    0.17
   8  -4  -4    1.59    0.37
   8  -4  -4    1.43    0.29
  -8   4   3    0.39    0.17
   8  -4  -3    0.40    0.23
  -8   4   2   26.62    1.79
   8  -4  -2   27.85    2.12
  -8   4   1    7.61    0.62
   8  -4  -1    7.29    0.77
  -8   4   0   23.71    1.55
  -8   4   0   22.10    1.67
  -8   4   0   24.51    1.29
   8  -4   0   17.46    1.77
  -8   4  -1   14.34    0.88
  -8   4  -1   15.16    1.07
  -8   4  -1   14.25    1.16
   8  -4   1   12.63    1.23
  -8   4  -2    0.27    0.28
  -8   4  -2    0.78    0.18
  -8   4  -2    0.81    0.26
   8  -4   2    0.42    0.28
  -8   4  -3    0.31    0.17
  -8   4  -3    0.69    0.32
  -8   4  -3    0.42    0.25
   8  -4   3    0.12    0.29
  -8   4  -4    3.10    0.46
  -8   4  -4    3.00    0.36
  -8   4  -4    2.64    0.49
  -8   4  -4    2.60    0.31
   8  -4   4    3.61    0.56
  -8   4  -5    2.03    0.29
  -8   4  -5    1.56    0.44
   8  -4   5    2.48    0.51
  -8   4  -6    4.08    0.46
  -8   4  -6    3.65    0.62
   8  -4   6    3.03    0.61
   8  -4   6    4.10    0.62
  -8   5  10    0.46    0.27
  -8   5   9    1.05    0.26
   8  -5  -9    0.83    0.42
  -8   5   8    1.32    0.25
   8  -5  -8    1.60    0.46
   8  -5  -8    1.89    0.55
  -8   5   7   11.16    0.87
   8  -5  -7   14.12    1.19
   8  -5  -7   14.88    1.42
  -8   5   6    1.85    0.25
   8  -5  -6    2.73    0.55
   8  -5  -6    2.00    0.46
  -8   5   5    6.29    0.54
   8  -5  -5    8.60    0.83
   8  -5  -5    8.00    0.76
  -8   5   4    4.16    0.38
   8  -5  -4    3.99    0.52
  -8   5   3   15.96    1.03
   8  -5  -3   12.94    1.24
  -8   5   2    1.63    0.25
   8  -5  -2    1.30    0.34
  -8   5   1    2.68    0.35
   8  -5  -1    3.75    0.49
  -8   5   0    4.13    0.45
  -8   5   0    4.16    0.55
   8  -5   0    4.79    0.60
  -8   5  -1    5.50    0.57
  -8   5  -1    5.51    0.64
  -8   5  -1    5.50    0.38
   8  -5   1    6.17    0.73
  -8   5  -2    1.49    0.34
  -8   5  -2    2.03    0.42
  -8   5  -2    1.89    0.23
   8  -5   2    2.07    0.46
  -8   5  -3    4.60    0.56
  -8   5  -3    5.28    0.42
  -8   5  -3    4.96    0.65
   8  -5   3    4.03    0.66
  -8   5  -4    0.89    0.31
  -8   5  -4    1.67    0.45
   8  -5   4    1.22    0.43
  -8   5  -5    1.44    0.46
   8  -5   5    0.57    0.44
   8  -5   5    0.79    0.39
  -8   5  -6    0.09    0.18
  -8   5  -6   -0.24    0.38
   8  -5   6    0.53    0.41
   8  -5   6    0.35    0.43
  -8   6   9    4.97    0.46
  -8   6   8    3.37    0.34
   8  -6  -8    3.49    0.63
  -8   6   7    0.15    0.13
   8  -6  -7    0.49    0.39
   8  -6  -7    0.83    0.43
  -8   6   6    3.26    0.30
   8  -6  -6    3.17    0.57
   8  -6  -6    2.78    0.61
  -8   6   5    2.54    0.28
   8  -6  -5    3.61    0.62
   8  -6  -5    3.32    0.55
   8  -6  -5    3.01    0.51
  -8   6   4    4.50    0.42
   8  -6  -4    5.53    0.64
  -8   6   3    0.08    0.16
   8  -6  -3    0.12    0.28
  -8   6   2    7.11    0.62
   8  -6  -2    8.66    0.87
  -8   6   1    5.58    0.66
  -8   6   1    5.63    0.52
   8  -6  -1    4.62    0.66
  -8   6   0    8.38    0.66
  -8   6   0    7.07    0.77
   8  -6   0    5.58    0.79
  -8   6  -1    2.21    0.47
  -8   6  -1    1.76    0.33
   8  -6   1    0.90    0.42
  -8   6  -2    1.42    0.44
  -8   6  -2    1.59    0.33
  -8   6  -2    1.83    0.19
   8  -6   2    2.55    0.54
  -8   6  -3   -0.07    0.34
  -8   6  -3    0.13    0.24
   8  -6   3   -0.08    0.30
  -8   6  -4    0.85    0.44
  -8   6  -4    0.87    0.35
   8  -6   4    1.21    0.48
  -8   6  -5    3.85    0.69
   8  -6   5    3.39    0.67
   8  -7  -7    2.34    0.55
  -8   7   6    5.26    0.41
   8  -7  -6    6.06    0.76
  -8   7   5    3.53    0.33
   8  -7  -5    3.55    0.59
  -8   7   4    3.22    0.34
   8  -7  -4    3.72    0.59
  -8   7   3    2.85    0.35
   8  -7  -3    4.97    0.64
  -8   7   2    2.39    0.32
   8  -7  -2    1.84    0.48
  -8   7   1    1.09    0.39
  -8   7   1    1.20    0.27
   8  -7  -1    1.24    0.43
  -8   7   0    1.37    0.44
  -8   7   0    1.11    0.28
   8  -7   0    1.59    0.47
  -8   7  -1    2.29    0.36
  -8   7  -1    2.14    0.50
   8  -7   1    1.76    0.49
  -8   7  -2    0.97    0.42
  -8   7  -2    0.99    0.31
   8  -7   2    0.62    0.42
  -8   7  -3    0.84    0.43
  -8   7  -3    0.39    0.30
   8  -7   3    0.38    0.42
  -8   7  -4    1.15    0.49
  -8   7  -4    1.47    0.39
   8  -7   4    1.56    0.56
   8  -8  -6    2.60    0.57
  -8   8   5    0.32    0.15
   8  -8  -5   -0.08    0.37
  -8   8   4    2.21    0.27
   8  -8  -4    1.82    0.52
  -8   8   3    0.94    0.22
   8  -8  -3    1.65    0.49
  -8   8   2    0.92    0.24
   8  -8  -2    1.33    0.48
  -8   8   1    3.79    0.67
  -8   8   1    5.18    0.51
   8  -8  -1    5.54    0.79
  -8   8   0    1.17    0.45
  -8   8   0    1.21    0.30
   8  -8   0    1.91    0.54
  -8   8  -1    1.24    0.47
  -8   8  -1    1.74    0.36
   8  -8   1    0.50    0.42
  -8   8  -2    1.66    0.57
  -8   8  -2    2.35    0.41
   8  -8   2    2.19    0.62
  -8   9   3    0.54    0.20
   8  -9  -3    0.53    0.46
  -8   9   2    0.31    0.21
   8  -9  -2    0.58    0.46
  -8   9   1    0.77    0.48
   8  -9  -1    1.02    0.50
  -9  -8   5    1.72    0.49
   9   8  -5    2.33    0.55
  -9  -8   4    0.84    0.39
  -9  -8   3    2.23    0.50
  -9  -8   2    3.97    0.61
   9   8  -2    2.40    0.52
   9   8  -1    0.87    0.40
   9   8   0    0.69    0.39
   9   8   1    1.09    0.41
  -9  -7   7    0.32    0.34
   9   7  -7    0.52    0.46
  -9  -7   6    3.37    0.54
   9   7  -6    1.57    0.51
  -9  -7   5    0.72    0.35
   9   7  -5    0.15    0.39
  -9  -7   4    0.01    0.29
   9   7  -4    0.19    0.34
  -9  -7   3    2.61    0.40
  -9  -7   3    2.83    0.50
  -9  -7   2    1.24    0.30
  -9  -7   2    1.80    0.44
   9   7  -2    0.83    0.34
  -9  -7   1    6.83    0.79
  -9  -7   1    7.02    0.71
   9   7  -1    6.63    0.76
  -9  -7   0    4.51    0.55
   9   7   0    4.55    0.63
  -9  -7  -1    0.30    0.27
   9   7   1    0.68    0.37
   9   7   1    0.11    0.28
   9   7   2    0.73    0.34
   9   7   2    1.24    0.44
   9   7   3    2.31    0.47
  -9  -6   8    0.86    0.36
   9   6  -8    1.38    0.52
  -9  -6   7    0.13    0.31
   9   6  -7    0.33    0.41
  -9  -6   6    4.73    0.60
   9   6  -6    5.23    0.48
   9   6  -6    4.59    0.67
  -9  -6   5    1.09    0.35
   9   6  -5    2.04    0.47
  -9  -6   4    1.77    0.41
   9   6  -4    3.12    0.50
  -9  -6   3    1.97    0.41
   9   6  -3    1.55    0.34
   9   6  -3    1.51    0.40
  -9  -6   2    7.85    0.72
  -9  -6   2    8.00    0.81
   9   6  -2    7.22    0.77
  -9  -6   1    4.37    0.56
  -9  -6   1    4.36    0.49
   9   6  -1    2.94    0.50
  -9  -6   0    2.09    0.43
  -9  -6   0    2.10    0.38
   9   6   0    3.54    0.45
   9   6   0    2.66    0.46
  -9  -6  -1    0.55    0.33
  -9  -6  -1    0.15    0.23
   9   6   1    0.91    0.32
   9   6   1    0.88    0.36
  -9  -6  -2    4.68    0.59
   9   6   2    5.14    0.60
   9   6   2    4.11    0.64
  -9  -6  -3    1.51    0.37
   9   6   3    1.63    0.39
   9   6   3    1.69    0.42
   9   6   3    2.05    0.49
   9   6   4    0.37    0.32
   9   6   4    0.09    0.34
  -9  -5   9    9.88    0.88
   9   5  -9    9.66    1.11
  -9  -5   8    4.91    0.56
   9   5  -8    3.30    0.66
  -9  -5   7    5.52    0.62
   9   5  -7    4.35    0.65
  -9  -5   6    4.13    0.51
   9   5  -6    2.37    0.51
  -9  -5   5    3.52    0.47
   9   5  -5    3.01    0.51
   9   5  -5    3.15    0.36
  -9  -5   4    0.50    0.27
   9   5  -4    1.40    0.35
  -9  -5   3    6.16    0.69
   9   5  -3    7.56    0.69
   9   5  -3    6.29    0.69
  -9  -5   2    2.64    0.35
  -9  -5   2    2.69    0.43
   9   5  -2    3.28    0.43
   9   5  -2    2.53    0.40
  -9  -5   1   14.41    1.19
  -9  -5   1   15.22    1.21
   9   5  -1   14.16    1.24
  -9  -5   0    2.44    0.37
  -9  -5   0    2.37    0.42
   9   5   0    2.58    0.39
   9   5   0    2.77    0.44
  -9  -5  -1   13.25    1.17
  -9  -5  -1   14.53    1.17
   9   5   1   14.00    1.09
   9   5   1   12.48    1.21
  -9  -5  -2    3.36    0.50
  -9  -5  -2    4.05    0.49
   9   5   2    2.94    0.52
   9   5   2    3.05    0.47
   9   5   2    3.91    0.51
  -9  -5  -3    1.13    0.37
  -9  -5  -3    0.86    0.31
   9   5   3    0.89    0.37
   9   5   3    0.90    0.32
   9   5   3    1.22    0.36
  -9  -5  -4    0.08    0.28
   9   5   4   -0.02    0.33
   9   5   5    1.29    0.45
   9   4 -10    4.53    0.77
  -9  -4   9    0.21    0.20
   9   4  -9    0.46    0.41
   9   4  -9    0.17    0.23
  -9  -4   8    0.49    0.24
   9   4  -8    1.09    0.43
   9   4  -8    1.34    0.29
   9   4  -8    1.59    0.47
  -9  -4   7    1.73    0.32
   9   4  -7    2.03    0.46
  -9  -4   6   12.75    1.11
   9   4  -6   16.55    1.27
  -9  -4   5    4.05    0.47
   9   4  -5    4.05    0.39
   9   4  -5    3.60    0.54
  -9  -4   4    9.46    0.81
   9   4  -4    8.33    0.84
  -9  -4   3    8.88    0.79
   9   4  -3    9.10    0.79
   9   4  -3    8.13    0.80
  -9  -4   2    8.30    0.70
  -9  -4   2    9.24    0.77
   9   4  -2    7.56    0.74
   9   4  -2    7.19    0.73
  -9  -4   1    0.99    0.24
  -9  -4   1    0.68    0.27
   9   4  -1    0.61    0.25
  -9  -4   0    8.79    0.77
  -9  -4   0    9.21    0.82
   9   4   0    8.71    0.75
   9   4   0    7.57    0.80
  -9  -4  -1    6.00    0.67
  -9  -4  -1    6.42    0.70
   9   4   1    8.21    0.78
   9   4   1    8.73    0.71
  -9  -4  -2   14.03    1.20
  -9  -4  -2   12.58    1.20
   9   4   2   15.22    1.29
   9   4   2   15.48    1.15
   9   4   2   15.01    1.14
  -9  -4  -3    2.19    0.41
  -9  -4  -3    1.75    0.35
   9   4   3    1.73    0.43
  -9  -4  -4    3.36    0.53
  -9  -4  -4    3.28    0.50
   9   4   4    3.06    0.37
   9   4   4    3.18    0.56
   9   4   5    0.57    0.38
  -9  -3  10    1.92    0.50
   9   3 -10    1.51    0.51
  -9  -3   9   17.59    1.42
   9   3  -9   15.26    1.41
   9   3  -9   15.67    1.63
  -9  -3   8    4.90    0.65
   9   3  -8    5.30    0.78
   9   3  -8    4.63    0.68
  -9  -3   7   22.06    1.56
  -9  -3   7   23.22    1.69
   9   3  -7   20.97    1.59
   9   3  -7   21.32    1.73
  -9  -3   6    1.87    0.29
  -9  -3   6    1.61    0.40
   9   3  -6    1.00    0.36
  -9  -3   5    7.95    0.69
  -9  -3   5    8.32    0.78
   9   3  -5    6.90    0.76
  -9  -3   4    1.00    0.25
  -9  -3   4    1.64    0.34
   9   3  -4    1.22    0.32
   9   3  -4    1.00    0.21
  -9  -3   3    6.34    0.68
  -9  -3   3    6.28    0.65
   9   3  -3    9.94    0.75
  -9  -3   2    6.63    0.66
  -9  -3   2    7.28    0.63
  -9  -3   2    7.16    0.68
   9   3  -2    7.77    0.70
   9   3  -2    7.74    0.68
  -9  -3   1   28.22    2.14
  -9  -3   1   28.26    2.09
   9   3  -1   29.82    2.03
   9   3  -1   29.30    2.21
  -9  -3   0    1.95    0.30
  -9  -3   0    1.35    0.31
   9   3   0    2.47    0.37
  -9  -3  -1   18.76    1.42
  -9  -3  -1   20.45    1.42
   9   3   1   14.78    1.44
  -9  -3  -2    0.32    0.25
  -9  -3  -2    0.81    0.25
   9   3   2    0.50    0.30
  -9  -3  -3    0.53    0.29
  -9  -3  -3    0.20    0.22
   9   3   3    0.44    0.28
  -9  -3  -4    0.28    0.27
  -9  -3  -4    0.15    0.29
   9   3   4    0.28    0.30
  -9  -3  -5    5.06    0.66
  -9  -3  -5    5.31    0.66
   9   3   5    5.30    0.72
   9   3   5    5.73    0.57
  -9  -3  -6   -0.06    0.30
   9   3   6    0.07    0.33
  -9  -2  11    0.91    0.46
   9   2 -11    0.14    0.40
  -9  -2  10   13.27    1.16
   9   2 -10   10.41    1.16
  -9  -2   9    0.77    0.37
   9   2  -9    1.02    0.41
   9   2  -9    1.06    0.46
  -9  -2   8    4.30    0.58
   9   2  -8    3.24    0.63
   9   2  -8    3.79    0.60
  -9  -2   7    0.89    0.33
   9   2  -7    1.12    0.38
  -9  -2   6   18.27    1.41
  -9  -2   6   19.46    1.52
   9   2  -6   22.76    1.49
   9   2  -6   21.71    1.60
  -9  -2   5    1.77    0.24
  -9  -2   5    1.58    0.34
   9   2  -5    2.19    0.38
  -9  -2   4   26.83    1.91
  -9  -2   4   27.01    1.93
   9   2  -4   26.49    1.98
   9   2  -4   28.76    1.66
  -9  -2   3   19.19    1.44
  -9  -2   3   20.25    1.44
   9   2  -3   19.85    1.50
   9   2  -3   19.49    1.49
  -9  -2   2   18.54    1.24
  -9  -2   2   18.16    1.24
   9   2  -2   14.03    1.23
   9   2  -2   14.86    1.28
  -9  -2   1    2.66    0.39
  -9  -2   1    2.79    0.34
  -9  -2   1    2.46    0.29
   9   2  -1    2.16    0.34
   9   2  -1    2.24    0.34
  -9  -2   0    5.35    0.56
  -9  -2   0    5.32    0.56
  -9  -2   0    5.41    0.52
   9   2   0    5.42    0.54
   9   2   0    5.41    0.59
  -9  -2  -1    1.69    0.30
  -9  -2  -1    2.24    0.34
   9   2   1    2.57    0.40
  -9  -2  -2   15.80    1.37
  -9  -2  -2   16.08    1.33
   9   2   2   20.11    1.48
  -9  -2  -3    1.60    0.36
  -9  -2  -3    1.44    0.31
   9   2   3    1.42    0.38
  -9  -2  -4    6.58    0.71
  -9  -2  -4    7.07    0.72
   9   2   4    6.14    0.75
  -9  -2  -5    1.48    0.37
  -9  -2  -5    1.46    0.38
   9   2   5    1.07    0.41
   9   2   5    1.33    0.33
  -9  -2  -6    1.54    0.39
   9   2   6    0.50    0.27
   9   2   6    0.15    0.33
  -9  -1  11    1.43    0.48
   9   1 -11    1.68    0.55
  -9  -1  10    0.80    0.38
   9   1 -10   -0.11    0.38
  -9  -1   9   15.71    1.36
   9   1  -9   17.45    1.45
   9   1  -9   16.21    1.68
  -9  -1   8    1.88    0.42
   9   1  -8    1.86    0.50
   9   1  -8    1.29    0.41
  -9  -1   7   21.02    1.61
   9   1  -7   22.64    1.72
  -9  -1   6    4.31    0.52
   9   1  -6    3.52    0.51
  -9  -1   5   28.84    1.90
   9   1  -5   25.05    1.99
  -9  -1   4    2.18    0.34
  -9  -1   4    2.00    0.22
   9   1  -4    1.88    0.36
  -9  -1   3    9.32    0.76
  -9  -1   3    9.60    0.83
   9   1  -3   11.02    0.84
   9   1  -3   10.65    0.89
  -9  -1   2    2.03    0.27
  -9  -1   2    1.95    0.34
   9   1  -2    2.77    0.37
   9   1  -2    2.48    0.32
  -9  -1   1   48.04    3.33
  -9  -1   1   50.34    3.54
   9   1  -1   53.54    3.50
   9   1  -1   53.99    3.79
  -9  -1   0    1.47    0.31
  -9  -1   0    1.43    0.22
  -9  -1   0    1.28    0.26
   9   1   0    1.49    0.27
   9   1   0    1.35    0.29
  -9  -1  -1   11.85    0.89
  -9  -1  -1   11.40    0.88
  -9  -1  -1   11.54    0.89
   9   1   1    9.18    0.84
   9   1   1    8.97    0.93
  -9  -1  -2    0.85    0.25
  -9  -1  -2    1.02    0.26
   9   1   2    0.53    0.28
  -9  -1  -3    2.98    0.43
  -9  -1  -3    3.25    0.44
   9   1   3    5.42    0.60
  -9  -1  -4    0.78    0.28
  -9  -1  -4    0.58    0.25
  -9  -1  -4    0.43    0.29
   9   1   4    0.62    0.34
  -9  -1  -5    4.21    0.57
  -9  -1  -5    4.60    0.59
   9   1   5    5.61    0.69
   9   1   5    5.09    0.57
  -9  -1  -6   -0.11    0.26
  -9  -1  -6   -0.04    0.28
   9   1   6    0.00    0.31
   9   1   6    0.08    0.29
  -9   0  11    0.17    0.34
   9   0 -11    0.05    0.40
  -9   0  10   19.80    1.42
   9   0 -10   13.53    1.40
  -9   0   9   -0.01    0.28
   9   0  -9    0.00    0.32
   9   0  -9    0.32    0.33
  -9   0   8   10.97    0.91
   9   0  -8    9.87    0.97
   9   0  -8    8.00    1.09
  -9   0   7   -0.03    0.21
   9   0  -7   -0.08    0.25
  -9   0   6   91.65    5.75
   9   0  -6   89.54    6.10
  -9   0   5   -0.01    0.18
   9   0  -5    0.25    0.25
  -9   0   4   44.06    2.83
   9   0  -4   42.01    3.01
  -9   0   3    0.01    0.17
   9   0  -3    0.10    0.20
   9   0  -3   -0.05    0.14
  -9   0   2   23.02    1.59
  -9   0   2   24.73    1.61
   9   0  -2   22.62    1.77
   9   0  -2   21.89    1.69
  -9   0   1   -0.10    0.12
  -9   0   1   -0.04    0.15
   9   0  -1    0.08    0.19
   9   0  -1    0.05    0.17
  -9   0   0   20.40    1.55
  -9   0   0   19.88    1.56
  -9   0   0   20.36    1.52
   9   0   0   25.33    1.62
   9   0   0   24.81    1.75
  -9   0  -1   -0.09    0.12
  -9   0  -1   -0.12    0.18
  -9   0  -1   -0.14    0.15
   9   0   1   -0.11    0.17
   9   0   1   -0.08    0.21
  -9   0  -2   19.88    1.41
  -9   0  -2   17.69    1.22
  -9   0  -2   19.64    1.38
  -9   0  -2   18.71    1.42
   9   0   2   16.69    1.53
  -9   0  -3   -0.16    0.18
  -9   0  -3    0.01    0.18
  -9   0  -3    0.03    0.19
   9   0   3    0.04    0.24
  -9   0  -4    9.36    0.81
  -9   0  -4    7.71    0.69
  -9   0  -4    8.90    0.80
   9   0   4    7.88    0.88
  -9   0  -5   -0.13    0.21
  -9   0  -5   -0.19    0.23
  -9   0  -5   -0.02    0.24
   9   0   5   -0.02    0.31
  -9   0  -6    2.37    0.42
  -9   0  -6    2.55    0.45
   9   0   6    1.83    0.49
   9   0   6    1.69    0.43
  -9   1  11    1.61    0.46
   9  -1 -11    2.07    0.54
  -9   1  10    0.09    0.29
   9  -1 -10    0.19    0.37
  -9   1   9   17.61    1.37
   9  -1  -9   16.63    1.47
   9  -1  -9   17.35    1.77
  -9   1   8    1.21    0.34
   9  -1  -8    1.62    0.51
   9  -1  -8    1.48    0.41
  -9   1   7   22.14    1.60
   9  -1  -7   22.72    1.77
  -9   1   6    4.28    0.46
   9  -1  -6    2.94    0.50
  -9   1   5   26.76    1.75
   9  -1  -5   23.62    1.89
  -9   1   4    1.84    0.17
  -9   1   4    1.97    0.17
  -9   1   4    1.93    0.30
   9  -1  -4    1.67    0.25
   9  -1  -4    1.50    0.35
  -9   1   3    8.92    0.61
  -9   1   3    9.47    0.60
  -9   1   3    8.87    0.76
   9  -1  -3   11.00    0.91
   9  -1  -3   10.37    0.82
  -9   1   2    2.29    0.23
  -9   1   2    1.94    0.31
   9  -1  -2    2.10    0.35
   9  -1  -2    2.05    0.31
  -9   1   1   48.48    3.24
  -9   1   1   46.95    2.89
   9  -1  -1   53.02    3.46
   9  -1  -1   52.55    3.70
  -9   1   0    1.21    0.21
  -9   1   0    1.59    0.20
  -9   1   0    1.37    0.28
   9  -1   0    1.22    0.28
  -9   1  -1   10.87    0.74
  -9   1  -1   11.70    0.88
  -9   1  -1   10.46    0.80
   9  -1   1    8.42    0.93
  -9   1  -2    1.28    0.24
  -9   1  -2    1.02    0.22
  -9   1  -2    1.01    0.28
   9  -1   2    0.72    0.30
  -9   1  -3    3.69    0.42
  -9   1  -3    3.46    0.41
  -9   1  -3    3.48    0.42
   9  -1   3    5.50    0.62
  -9   1  -4    0.85    0.25
  -9   1  -4    0.80    0.27
  -9   1  -4    1.03    0.28
   9  -1   4    0.99    0.36
  -9   1  -5    4.69    0.51
  -9   1  -5    5.14    0.57
  -9   1  -5    4.44    0.54
   9  -1   5    5.20    0.70
  -9   1  -6    0.01    0.24
  -9   1  -6    0.23    0.28
   9  -1   6    0.05    0.34
   9  -1   6   -0.28    0.30
  -9   2  11    0.46    0.36
   9  -2 -11    0.69    0.45
  -9   2  10   14.72    1.12
   9  -2 -10   10.13    1.16
  -9   2   9    0.94    0.32
   9  -2  -9    0.72    0.42
  -9   2   8    4.26    0.50
   9  -2  -8    3.22    0.67
   9  -2  -8    3.55    0.60
  -9   2   7    0.77    0.26
   9  -2  -7    0.83    0.35
  -9   2   6   18.30    1.38
   9  -2  -6   21.89    1.62
  -9   2   5    1.05    0.24
   9  -2  -5    1.76    0.39
  -9   2   4   26.31    1.78
   9  -2  -4   27.14    2.00
   9  -2  -4   25.93    1.98
  -9   2   3   18.83    1.31
   9  -2  -3   18.95    1.46
   9  -2  -3   18.17    1.47
  -9   2   2   18.84    1.10
  -9   2   2   18.37    1.31
  -9   2   2   18.65    1.09
  -9   2   1    2.30    0.24
  -9   2   1    2.90    0.36
   9  -2  -1    1.97    0.36
  -9   2   0    5.37    0.41
  -9   2   0    4.52    0.50
   9  -2   0    4.86    0.59
  -9   2  -1    2.32    0.25
  -9   2  -1    2.05    0.27
  -9   2  -1    2.21    0.35
   9  -2   1    2.51    0.42
  -9   2  -2   16.38    1.21
  -9   2  -2   17.62    1.28
  -9   2  -2   14.83    1.08
   9  -2   2   18.64    1.47
  -9   2  -3    1.85    0.27
  -9   2  -3    1.30    0.27
  -9   2  -3    1.94    0.36
  -9   2  -3    1.33    0.35
   9  -2   3    1.05    0.38
  -9   2  -4    7.64    0.64
  -9   2  -4    6.75    0.71
  -9   2  -4    6.61    0.61
   9  -2   4    6.26    0.81
  -9   2  -5    1.75    0.31
  -9   2  -5    1.37    0.31
   9  -2   5    1.35    0.46
  -9   2  -6    1.17    0.32
   9  -2   6    0.48    0.41
   9  -2   6    0.40    0.34
  -9   3  10    1.30    0.36
   9  -3 -10    1.76    0.51
  -9   3   9   18.26    1.31
   9  -3  -9   15.65    1.48
  -9   3   8    5.10    0.54
   9  -3  -8    4.79    0.81
   9  -3  -8    5.86    0.73
  -9   3   7   22.33    1.46
   9  -3  -7   19.08    1.97
   9  -3  -7   19.91    1.66
  -9   3   6    2.26    0.30
   9  -3  -6    0.86    0.35
  -9   3   5    7.61    0.62
   9  -3  -5    7.02    0.80
  -9   3   4    1.42    0.24
   9  -3  -4    0.65    0.29
   9  -3  -4    1.07    0.26
  -9   3   3    5.65    0.52
  -9   3   2    6.82    0.61
   9  -3  -2    7.37    0.71
  -9   3   1   29.71    1.62
  -9   3   1   26.04    1.88
   9  -3  -1   27.71    2.19
  -9   3   0    1.56    0.20
  -9   3   0    1.75    0.30
   9  -3   0    2.50    0.41
  -9   3  -1   20.99    1.44
  -9   3  -1   20.85    1.22
   9  -3   1   16.62    1.61
  -9   3  -2    0.60    0.27
  -9   3  -2    0.53    0.12
  -9   3  -2    0.75    0.29
  -9   3  -2    0.56    0.19
   9  -3   2    0.72    0.34
  -9   3  -3    0.23    0.19
  -9   3  -3    0.23    0.16
  -9   3  -3    0.21    0.27
  -9   3  -3   -0.01    0.27
   9  -3   3    0.16    0.29
  -9   3  -4    0.34    0.20
  -9   3  -4    0.43    0.23
  -9   3  -4    0.27    0.29
   9  -3   4    0.17    0.32
  -9   3  -5    4.93    0.51
   9  -3   5    4.69    0.72
  -9   3  -6    0.14    0.25
   9  -3   6    0.03    0.36
   9  -3   6   -0.39    0.32
  -9   4  10    7.02    0.67
   9  -4 -10    5.17    0.81
  -9   4   9   -0.15    0.21
   9  -4  -9    0.27    0.39
  -9   4   8    0.66    0.23
   9  -4  -8    1.91    0.49
   9  -4  -8    1.44    0.53
  -9   4   7    1.37    0.28
   9  -4  -7    1.74    0.46
   9  -4  -7    1.60    0.53
  -9   4   6   12.81    1.00
   9  -4  -6   16.42    1.28
  -9   4   5    3.84    0.39
   9  -4  -5    3.72    0.57
  -9   4   4    9.46    0.70
   9  -4  -4    7.71    0.85
   9  -4  -4    8.85    0.83
  -9   4   3    8.73    0.69
   9  -4  -3    8.41    0.83
  -9   4   2    9.29    0.69
   9  -4  -2    7.38    0.82
  -9   4   1    0.99    0.24
   9  -4  -1    0.74    0.30
  -9   4   0    9.26    0.55
  -9   4   0    8.95    0.75
   9  -4   0    7.38    0.85
  -9   4  -1    5.58    0.70
  -9   4  -1    6.44    0.64
  -9   4  -1    7.11    0.49
   9  -4   1    6.86    0.76
  -9   4  -2   12.93    1.08
  -9   4  -2   12.98    0.89
  -9   4  -2   14.29    1.18
   9  -4   2   14.41    1.28
  -9   4  -3    2.05    0.30
  -9   4  -3    2.04    0.39
  -9   4  -3    1.83    0.40
   9  -4   3    2.10    0.49
  -9   4  -4    3.71    0.56
  -9   4  -4    3.07    0.31
   9  -4   4    2.60    0.57
  -9   4  -5    0.82    0.21
  -9   4  -5    0.54    0.39
   9  -4   5    0.49    0.39
  -9   5   9    9.81    0.78
   9  -5  -9    9.68    1.06
  -9   5   8    4.56    0.46
   9  -5  -8    4.45    0.71
  -9   5   7    5.63    0.47
   9  -5  -7    3.75    0.63
   9  -5  -7    4.15    0.75
  -9   5   6    3.54    0.37
   9  -5  -6    3.36    0.59
   9  -5  -6    3.12    0.63
  -9   5   5    3.43    0.34
   9  -5  -5    2.56    0.44
   9  -5  -5    2.66    0.50
  -9   5   4    0.54    0.20
   9  -5  -4    0.84    0.29
  -9   5   3    5.87    0.53
   9  -5  -3    6.53    0.71
  -9   5   2    2.69    0.35
   9  -5  -2    3.09    0.48
  -9   5   1   13.45    1.03
   9  -5  -1   13.62    1.24
  -9   5   0    2.50    0.37
  -9   5   0    2.35    0.45
   9  -5   0    2.40    0.47
  -9   5  -1   15.99    0.90
  -9   5  -1   15.02    1.29
  -9   5  -1   15.24    1.16
   9  -5   1   12.61    1.35
  -9   5  -2    3.63    0.49
  -9   5  -2    4.18    0.59
  -9   5  -2    3.81    0.33
   9  -5   2    2.23    0.54
  -9   5  -3    0.78    0.39
  -9   5  -3    0.80    0.31
   9  -5   3    1.44    0.46
  -9   5  -4    0.07    0.27
  -9   5  -4    0.33    0.37
   9  -5   4    0.20    0.37
  -9   5  -5    1.66    0.50
   9  -5   5    1.20    0.51
   9  -5   5    0.91    0.41
  -9   6   8    1.20    0.22
   9  -6  -8    1.16    0.49
  -9   6   7    0.42    0.18
   9  -6  -7    0.76    0.43
   9  -6  -7    0.07    0.39
  -9   6   6    3.97    0.40
   9  -6  -6    5.73    0.81
   9  -6  -6    4.79    0.70
  -9   6   5    1.21    0.22
   9  -6  -5    1.45    0.40
   9  -6  -5    2.20    0.53
   9  -6  -5    1.35    0.46
  -9   6   4    1.94    0.27
   9  -6  -4    2.06    0.43
  -9   6   3    1.86    0.29
   9  -6  -3    1.57    0.41
  -9   6   2    6.72    0.60
   9  -6  -2    7.00    0.80
  -9   6   1    4.37    0.47
   9  -6  -1    3.81    0.62
  -9   6   0    2.67    0.39
  -9   6   0    1.66    0.47
   9  -6   0    3.17    0.57
  -9   6  -1    0.03    0.33
  -9   6  -1    0.39    0.27
   9  -6   1    0.88    0.42
  -9   6  -2    3.15    0.47
  -9   6  -2    3.62    0.63
  -9   6  -2    4.20    0.30
   9  -6   2    3.53    0.62
  -9   6  -3    1.59    0.39
  -9   6  -3    1.67    0.51
   9  -6   3    1.91    0.54
  -9   6  -4    0.91    0.35
  -9   6  -4    0.83    0.46
   9  -6   4    0.48    0.46
  -9   7   7    0.17    0.13
   9  -7  -7    0.59    0.45
  -9   7   6    3.12    0.31
   9  -7  -6    1.86    0.55
  -9   7   5    0.42    0.17
   9  -7  -5   -0.44    0.35
   9  -7  -5    0.18    0.35
  -9   7   4   -0.08    0.16
   9  -7  -4    0.45    0.37
  -9   7   3    2.49    0.31
   9  -7  -3    1.13    0.44
  -9   7   2    1.53    0.28
   9  -7  -2    1.13    0.44
  -9   7   1    6.87    0.65
   9  -7  -1    7.10    0.87
  -9   7   0    4.17    0.69
  -9   7   0    5.38    0.56
   9  -7   0    4.82    0.75
  -9   7  -1    0.52    0.27
  -9   7  -1    0.13    0.36
   9  -7   1    0.48    0.45
  -9   7  -2    1.31    0.36
  -9   7  -2    1.71    0.53
   9  -7   2    1.18    0.51
  -9   7  -3    1.98    0.42
  -9   8   5    1.89    0.26
   9  -8  -5    1.79    0.52
  -9   8   4    0.59    0.21
   9  -8  -4    1.39    0.50
  -9   8   3    2.72    0.34
   9  -8  -3    2.18    0.56
  -9   8   2    3.45    0.41
   9  -8  -2    2.82    0.62
  -9   8   1    1.14    0.29
   9  -8  -1    1.41    0.48
  -9   8   0    0.73    0.29
  -9   8   0    1.36    0.48
   9  -8   0    1.59    0.54
  -9   8  -1    0.42    0.29
  -9   8  -1    0.05    0.43
   9  -8   1    1.35    0.56
 -10  -8   3    0.77    0.41
 -10  -7   6    0.22    0.36
  10   7  -6    0.29    0.43
 -10  -7   5    5.99    0.73
  10   7  -5    4.55    0.71
 -10  -7   4    2.56    0.51
 -10  -7   3    3.91    0.62
 -10  -7   2    2.02    0.47
 -10  -7   2    1.96    0.35
  10   7  -2    1.94    0.45
 -10  -7   1    3.89    0.60
  10   7  -1    3.51    0.56
 -10  -7   0    0.72    0.36
  10   7   0    0.24    0.34
  10   7   1    2.61    0.55
 -10  -6   8    5.32    0.64
  10   6  -8    5.17    0.79
 -10  -6   7    6.70    0.78
  10   6  -7    6.99    0.90
 -10  -6   6    2.39    0.48
  10   6  -6    2.63    0.56
 -10  -6   5    8.74    0.88
  10   6  -5    8.80    0.94
 -10  -6   4    4.33    0.59
  10   6  -4    3.55    0.59
 -10  -6   3    1.69    0.40
 -10  -6   2    1.18    0.38
 -10  -6   2    0.91    0.26
  10   6  -2    1.28    0.37
 -10  -6   1    1.51    0.40
 -10  -6   1    1.74    0.34
  10   6  -1    1.80    0.41
 -10  -6   0    7.54    0.75
 -10  -6   0    6.99    0.80
  10   6   0    8.07    0.85
 -10  -6  -1    3.70    0.58
 -10  -6  -1    3.61    0.50
  10   6   1    3.76    0.60
  10   6   2    2.78    0.56
  10   6   3    0.93    0.43
 -10  -5   9    3.34    0.44
  10   5  -9    2.19    0.61
 -10  -5   8    0.27    0.28
  10   5  -8    0.43    0.39
 -10  -5   7    2.49    0.42
  10   5  -7    2.45    0.54
 -10  -5   6    0.11    0.25
  10   5  -6    0.05    0.33
 -10  -5   5    9.40    0.93
  10   5  -5   11.93    1.03
 -10  -5   4    5.42    0.61
  10   5  -4    5.33    0.63
 -10  -5   3    7.26    0.72
  10   5  -3    6.85    0.72
 -10  -5   2    1.12    0.25
 -10  -5   2    0.95    0.33
  10   5  -2    0.59    0.28
 -10  -5   1    3.06    0.41
 -10  -5   1    2.55    0.46
  10   5  -1    3.06    0.48
 -10  -5   0    1.87    0.39
 -10  -5   0    1.82    0.33
  10   5   0    1.02    0.36
 -10  -5  -1    0.78    0.28
 -10  -5  -1    0.82    0.33
  10   5   1    1.44    0.37
 -10  -5  -2    0.34    0.32
 -10  -5  -2    0.52    0.29
  10   5   2    0.72    0.36
 -10  -5  -3    6.50    0.75
  10   5   3    6.35    0.79
  10   5   4    1.23    0.42
  10   4 -10    1.97    0.59
  10   4  -9    0.03    0.37
 -10  -4   8   16.29    1.17
  10   4  -8   13.24    1.32
 -10  -4   7    2.38    0.37
  10   4  -7    2.63    0.53
 -10  -4   6   23.93    1.74
  10   4  -6   22.38    1.82
 -10  -4   5    1.62    0.34
  10   4  -5    2.41    0.45
 -10  -4   4    3.76    0.48
  10   4  -4    4.09    0.53
 -10  -4   3    0.09    0.23
  10   4  -3    0.01    0.18
  10   4  -3   -0.15    0.24
 -10  -4   2   10.11    0.93
 -10  -4   2   10.63    0.98
  10   4  -2   13.86    1.04
  10   4  -2   12.19    0.98
 -10  -4   1    0.35    0.20
 -10  -4   1    0.20    0.25
  10   4  -1    1.00    0.28
 -10  -4   0   13.55    1.17
 -10  -4   0   13.98    1.17
  10   4   0   15.02    1.25
 -10  -4  -1    0.47    0.29
 -10  -4  -1    0.97    0.28
  10   4   1    0.72    0.33
 -10  -4  -2   10.06    0.89
 -10  -4  -2    9.37    0.89
  10   4   2    7.83    0.92
 -10  -4  -3    2.58    0.46
 -10  -4  -3    1.94    0.40
  10   4   3    1.51    0.44
 -10  -4  -4    0.17    0.33
  10   4   4    0.65    0.25
  10   4   4    1.28    0.43
 -10  -3  10    0.51    0.41
  10   3 -10   -0.11    0.39
 -10  -3   9   10.27    0.96
  10   3  -9    7.56    0.92
  10   3  -9    8.21    1.09
 -10  -3   8    0.80    0.38
  10   3  -8    0.30    0.35
 -10  -3   7    1.85    0.46
 -10  -3   7    1.57    0.25
  10   3  -7    2.39    0.47
 -10  -3   6    2.11    0.31
 -10  -3   6    2.11    0.45
  10   3  -6    2.55    0.48
 -10  -3   5   14.65    1.15
 -10  -3   5   15.38    1.23
  10   3  -5   14.95    1.26
 -10  -3   4    2.43    0.42
 -10  -3   4    2.33    0.36
  10   3  -4    3.52    0.48
 -10  -3   3   17.56    1.31
 -10  -3   3   19.28    1.34
  10   3  -3   15.55    1.31
  10   3  -3   16.03    1.33
 -10  -3   2    4.46    0.51
  10   3  -2    4.66    0.53
  10   3  -2    4.91    0.53
 -10  -3   1    5.32    0.55
 -10  -3   1    5.39    0.49
  10   3  -1    3.94    0.49
  10   3  -1    4.21    0.54
 -10  -3   0    3.94    0.48
 -10  -3   0    4.41    0.46
  10   3   0    3.24    0.47
 -10  -3  -1    5.01    0.58
 -10  -3  -1    5.36    0.55
  10   3   1    4.54    0.58
 -10  -3  -2    0.53    0.29
 -10  -3  -2    0.34    0.24
  10   3   2    0.70    0.33
 -10  -3  -3   10.96    1.02
 -10  -3  -3   10.91    1.03
  10   3   3   12.25    1.13
 -10  -3  -4    1.96    0.40
 -10  -3  -4    1.81    0.42
  10   3   4    1.51    0.45
 -10  -3  -5    0.61    0.36
  10   3   5    0.75    0.42
  10   3   5    0.86    0.30
 -10  -2  10    1.86    0.50
  10   2 -10    3.18    0.64
 -10  -2   9    0.57    0.37
  10   2  -9    0.98    0.47
  10   2  -9    1.06    0.46
 -10  -2   8   25.19    1.85
  10   2  -8   23.33    1.90
 -10  -2   7    1.30    0.39
  10   2  -7    1.57    0.42
 -10  -2   6   26.07    1.81
  10   2  -6   22.70    1.85
 -10  -2   5    2.22    0.41
 -10  -2   5    1.39    0.22
  10   2  -5    1.23    0.36
 -10  -2   4    2.80    0.32
 -10  -2   4    2.53    0.43
  10   2  -4    2.05    0.41
 -10  -2   3    5.15    0.57
 -10  -2   3    5.38    0.49
  10   2  -3    3.99    0.54
  10   2  -3    3.72    0.46
 -10  -2   2   12.10    1.01
 -10  -2   2   13.42    1.00
  10   2  -2   12.21    1.05
  10   2  -2   12.09    1.03
 -10  -2   1    1.44    0.23
 -10  -2   1    1.61    0.30
 -10  -2   1    1.78    0.34
  10   2  -1    1.84    0.34
  10   2  -1    2.08    0.34
 -10  -2   0   31.46    2.26
 -10  -2   0   31.82    2.31
  10   2   0   30.41    2.41
 -10  -2  -1    5.64    0.60
 -10  -2  -1    5.66    0.56
  10   2   1    4.85    0.61
 -10  -2  -2    8.55    0.76
 -10  -2  -2    8.08    0.73
  10   2   2    6.11    0.77
 -10  -2  -3    0.77    0.30
 -10  -2  -3    0.56    0.27
  10   2   3    0.85    0.34
 -10  -2  -4    0.75    0.31
 -10  -2  -4    0.58    0.29
  10   2   4    1.66    0.44
 -10  -2  -5    0.19    0.29
  10   2   5   -0.01    0.35
  10   2   5   -0.07    0.28
 -10  -1  11   12.90    1.24
  10   1 -11   12.60    1.27
 -10  -1  10    0.45    0.38
  10   1 -10    0.37    0.39
 -10  -1   9   13.88    1.15
  10   1  -9   11.38    1.16
  10   1  -9   11.06    1.36
 -10  -1   8    1.46    0.39
  10   1  -8    0.72    0.40
 -10  -1   7    5.65    0.69
  10   1  -7    8.59    0.84
 -10  -1   6    5.00    0.60
  10   1  -6    5.72    0.68
 -10  -1   5   21.84    1.63
  10   1  -5   23.21    1.75
 -10  -1   4    0.32    0.11
 -10  -1   4    0.54    0.26
  10   1  -4    0.43    0.27
 -10  -1   3   26.94    1.79
 -10  -1   3   24.08    1.74
  10   1  -3   22.77    1.83
  10   1  -3   26.38    1.90
 -10  -1   2    6.56    0.59
 -10  -1   2    7.54    0.68
  10   1  -2    7.41    0.68
  10   1  -2    7.14    0.70
 -10  -1   1   20.62    1.39
 -10  -1   1   20.91    1.40
  10   1  -1   16.85    1.49
  10   1  -1   16.73    1.40
 -10  -1   0    0.41    0.15
 -10  -1   0    0.77    0.26
 -10  -1   0    0.53    0.21
  10   1   0    0.51    0.25
  10   1   0    0.26    0.22
 -10  -1  -1    5.18    0.54
 -10  -1  -1    5.79    0.58
  10   1   1    7.20    0.70
 -10  -1  -2    0.30    0.21
 -10  -1  -2    0.32    0.22
  10   1   2    0.66    0.29
 -10  -1  -3   10.72    0.95
 -10  -1  -3   10.49    0.95
  10   1   3   10.74    1.05
 -10  -1  -4    0.39    0.29
 -10  -1  -4    0.33    0.27
  10   1   4    0.23    0.31
 -10  -1  -5    3.07    0.46
 -10  -1  -5    2.38    0.45
  10   1   5    2.47    0.55
  10   1   5    2.49    0.45
 -10   0  11    0.18    0.37
  10   0 -11   -0.10    0.41
 -10   0  10    3.01    0.55
  10   0 -10    2.92    0.61
 -10   0   9   -0.30    0.26
  10   0  -9   -0.04    0.35
 -10   0   8   17.74    1.41
  10   0  -8   18.81    1.55
 -10   0   7    0.00    0.24
  10   0  -7   -0.09    0.31
 -10   0   6    3.94    0.53
  10   0  -6    7.03    0.72
 -10   0   5    0.14    0.22
  10   0  -5   -0.31    0.23
 -10   0   4    9.74    0.82
  10   0  -4    9.17    0.89
 -10   0   3   -0.09    0.19
  10   0  -3   -0.04    0.15
  10   0  -3    0.26    0.24
  10   0  -2    2.02    0.38
  10   0  -2    2.61    0.36
 -10   0   1    0.09    0.20
 -10   0   1    0.02    0.13
  10   0  -1    0.10    0.22
  10   0  -1    0.11    0.20
 -10   0   0   37.37    2.58
 -10   0   0   36.77    2.49
  10   0   0   35.80    2.59
  10   0   0   37.80    2.82
 -10   0  -1   -0.11    0.15
 -10   0  -1   -0.05    0.21
 -10   0  -1    0.02    0.18
  10   0   1   -0.07    0.20
  10   0   1   -0.14    0.22
 -10   0  -2    3.56    0.39
 -10   0  -2    3.05    0.41
 -10   0  -2    3.84    0.42
  10   0   2    3.14    0.51
 -10   0  -3   -0.15    0.20
 -10   0  -3   -0.08    0.18
 -10   0  -3    0.00    0.21
  10   0   3   -0.27    0.26
 -10   0  -4    0.43    0.26
 -10   0  -4    0.40    0.26
 -10   0  -4    0.14    0.22
  10   0   4    1.03    0.41
 -10   0  -5    0.02    0.25
 -10   0  -5    0.27    0.27
  10   0   5    0.00    0.33
 -10   0  -6    2.78    0.49
 -10   1  11   12.44    1.19
  10  -1 -11   13.44    1.31
 -10   1  10    0.54    0.36
  10  -1 -10   -0.12    0.38
 -10   1   9   13.31    1.08
  10  -1  -9   10.56    1.15
 -10   1   8    1.73    0.38
  10  -1  -8    1.30    0.46
 -10   1   7    5.35    0.62
  10  -1  -7    7.66    0.81
 -10   1   6    4.76    0.53
  10  -1  -6    4.39    0.62
 -10   1   5   22.80    1.63
  10  -1  -5   23.69    1.81
 -10   1   4    0.42    0.22
 -10   1   4    0.17    0.10
  10  -1  -4    0.93    0.32
 -10   1   3   25.41    1.49
 -10   1   3   24.30    1.74
  10  -1  -3   24.65    1.90
  10  -1  -3   25.94    1.93
 -10   1   2    7.22    0.51
 -10   1   2    6.98    0.65
  10  -1  -2    6.19    0.67
  10  -1  -2    7.13    0.73
 -10   1   1   22.95    1.39
 -10   1   1   19.85    1.17
  10  -1  -1   16.07    1.41
  10  -1  -1   15.68    1.47
 -10   1   0    0.40    0.17
 -10   1   0    0.38    0.14
 -10   1   0    0.33    0.22
  10  -1   0    0.43    0.27
 -10   1  -1    4.70    0.46
 -10   1  -1    4.47    0.53
 -10   1  -1    5.38    0.47
 -10   1  -2    0.37    0.19
 -10   1  -2    0.38    0.27
 -10   1  -2    0.30    0.19
  10  -1   2    0.56    0.32
 -10   1  -3   10.68    0.82
 -10   1  -3   11.07    0.90
  10  -1   3   10.66    1.09
 -10   1  -4    0.08    0.22
 -10   1  -4    0.35    0.26
  10  -1   4    0.24    0.34
 -10   1  -5    3.15    0.45
  10  -1   5    2.15    0.53
 -10   2  10    1.72    0.43
  10  -2 -10    3.21    0.62
 -10   2   9    0.72    0.31
  10  -2  -9    0.93    0.45
 -10   2   8   25.59    1.77
  10  -2  -8   23.06    2.34
  10  -2  -8   25.65    1.99
 -10   2   7    1.25    0.32
  10  -2  -7    1.23    0.41
 -10   2   6   25.23    1.71
  10  -2  -6   23.22    1.90
 -10   2   5    1.38    0.28
  10  -2  -5    0.85    0.34
 -10   2   4    2.57    0.36
  10  -2  -4    2.41    0.46
 -10   2   3    4.12    0.46
 -10   2   3    4.61    0.28
  10  -2  -3    3.67    0.54
  10  -2  -3    3.83    0.48
 -10   2   2   12.27    0.75
 -10   2   2   11.47    0.93
  10  -2  -2   12.76    1.07
  10  -2  -2   11.14    1.05
 -10   2   1    1.75    0.22
 -10   2   1    1.29    0.29
  10  -2  -1    1.92    0.36
 -10   2   0   29.99    2.09
 -10   2   0   30.51    1.83
  10  -2   0   31.30    2.39
 -10   2  -1    5.14    0.57
 -10   2  -1    6.01    0.43
 -10   2  -1    4.87    0.46
  10  -2   1    3.98    0.60
 -10   2  -2    7.52    0.75
 -10   2  -2    8.94    0.66
 -10   2  -2    7.82    0.63
  10  -2   2    6.33    0.83
 -10   2  -3    0.78    0.26
 -10   2  -3    0.82    0.23
  10  -2   3    0.41    0.33
 -10   2  -4    0.44    0.24
 -10   2  -4    0.61    0.27
  10  -2   4    0.66    0.41
 -10   2  -5    0.03    0.23
  10  -2   5    0.01    0.37
 -10   3  10    0.67    0.32
  10  -3 -10    0.43    0.43
 -10   3   9   10.17    0.86
  10  -3  -9    9.17    1.05
 -10   3   8    0.81    0.28
  10  -3  -8    0.64    0.42
 -10   3   7    1.81    0.33
  10  -3  -7    2.01    0.50
 -10   3   6    2.14    0.34
  10  -3  -6    2.80    0.52
 -10   3   5   14.57    1.08
  10  -3  -5   14.90    1.31
 -10   3   4    2.42    0.35
  10  -3  -4    3.34    0.53
  10  -3  -4    3.26    0.42
 -10   3   3   17.41    1.21
  10  -3  -3   16.71    1.37
  10  -3  -3   15.57    1.38
 -10   3   2    4.52    0.49
  10  -3  -2    4.44    0.55
 -10   3   1    6.19    0.58
 -10   3   1    5.74    0.40
  10  -3  -1    4.89    0.63
 -10   3   0    3.79    0.32
 -10   3   0    3.97    0.47
  10  -3   0    2.62    0.47
 -10   3  -1    4.98    0.43
 -10   3  -1    5.38    0.57
  10  -3   1    4.43    0.64
 -10   3  -2    0.41    0.19
 -10   3  -2    0.12    0.27
  10  -3   2    0.63    0.36
 -10   3  -3   11.44    0.83
 -10   3  -3    9.69    0.95
 -10   3  -3   11.30    0.82
  10  -3   3   10.99    1.11
 -10   3  -4    2.27    0.46
 -10   3  -4    2.01    0.30
  10  -3   4    2.28    0.53
 -10   3  -5    1.18    0.28
  10  -3   5    0.53    0.41
  10  -4 -10    1.24    0.52
 -10   4   9   -0.12    0.22
  10  -4  -9    0.19    0.41
 -10   4   8   16.18    1.14
[truncated: 40,482 more chars]
