# Supplementary material for: Crystal structure of 3-(4-bromo­phenyl­sulfon­yl)-2,5,6-trimethyl-1-benzo­furan
Source: Acta Crystallogr Sect E Struct Rep Online. 2014 Oct 11;70(Pt 11):325–7. doi: 10.1107/S1600536814022119 (PMC4257238; doi:10.1107/S1600536814022119)
Supplement: Supplementary file 2 [file e-70-00325-Isup2.hkl]

# 
# h,k,l, Fc-squared, Fo-squared, sigma(Fo-squared) and status flag 
# 
data_I
_shelx_title ' 1271 IN PC' 
_shelx_refln_list_code          4 
_shelx_F_calc_maximum      202.33 
_exptl_crystal_F_000       384.00 
_reflns_d_resolution_high  0.7828 
 
loop_ 
 _symmetry_equiv_pos_as_xyz 
 'x, y, z' 
 'x, -y, z+1/2' 
 
_cell_length_a    11.3395 
_cell_length_b     8.0093 
_cell_length_c     9.0439 
_cell_angle_alpha  90.000 
_cell_angle_beta  108.800 
_cell_angle_gamma  90.000 
 
_shelx_F_squared_multiplier     1.000 
 
loop_ 
 _refln_index_h 
 _refln_index_k 
 _refln_index_l 
 _refln_F_squared_calc 
 _refln_F_squared_meas 
 _refln_F_squared_sigma 
 _refln_observed_status 
   3   1 -11      271.60      257.71     30.95 o 
   4   1 -11      226.95      211.64     26.99 o 
   5   1 -11      353.02      357.23     26.16 o 
   6   1 -11       23.62       22.00     10.80 o 
   7   1 -11      384.09      401.10     27.80 o 
   8   1 -11      280.54      287.73     35.99 o 
   2   2 -11        8.44        7.20     14.04 o 
   3   2 -11       13.34       10.80     15.12 o 
   4   2 -11       70.15       64.79     19.44 o 
   5   2 -11       78.84       69.83     19.80 o 
   6   2 -11       35.61       38.52     11.58 o 
   7   2 -11       14.72       24.98     11.15 o 
   4   3 -11       16.43       19.08     16.20 o 
   5   3 -11      433.80      434.44     44.27 o 
  -2   0 -10      213.58      231.44     28.07 o 
  -1   0 -10       55.13       60.83     16.56 o 
   1   0 -10      368.74      354.17     43.55 o 
   2   0 -10       93.91       77.51     13.06 o 
   3   0 -10      319.55      326.38     24.37 o 
   4   0 -10      285.63      271.55     23.41 o 
   5   0 -10      482.05      439.96     29.45 o 
   6   0 -10      735.77      786.29     48.36 o 
   7   0 -10      311.71      287.69     24.08 o 
   8   0 -10      262.94      279.31     30.23 o 
   9   0 -10      552.84      486.99     50.39 o 
  10   0 -10       87.76      105.10     21.96 o 
  -2   1 -10        5.52       12.58      9.52 o 
  -1   1 -10        0.14      -12.96     11.16 o 
   1   1 -10       55.80       49.55      9.98 o 
   2   1 -10       32.88       27.17      8.42 o 
   3   1 -10       30.92       27.58      8.40 o 
   4   1 -10       69.39       66.06      8.57 o 
   5   1 -10       62.39       49.17      7.90 o 
   6   1 -10       26.11       19.53      6.85 o 
   7   1 -10       12.92       23.15      8.10 o 
   8   1 -10        5.39        4.81      7.60 o 
   9   1 -10       12.10        1.51      9.54 o 
  10   1 -10       10.91        4.38      9.80 o 
  -2   2 -10      143.53      169.63     15.27 o 
  -1   2 -10      156.76      168.28     16.19 o 
   0   2 -10       93.21      100.32     10.00 o 
   1   2 -10      378.01      396.74     25.13 o 
   2   2 -10       11.53       14.40      9.67 o 
   3   2 -10      154.31      168.02     14.82 o 
   4   2 -10      411.18      399.36     24.42 o 
   5   2 -10      284.95      314.55     17.41 o 
   6   2 -10      389.40      399.72     22.02 o 
   7   2 -10      128.62      134.85     13.02 o 
   8   2 -10      498.75      495.22     26.57 o 
   9   2 -10      377.62      369.72     29.52 o 
  10   2 -10      101.41      115.02     16.03 o 
  -1   3 -10       29.90       40.67      9.60 o 
   0   3 -10       12.49        9.02      6.45 o 
   1   3 -10       30.72       21.47      7.08 o 
   2   3 -10        8.60        4.39      7.19 o 
   3   3 -10       54.12       50.37      8.47 o 
   4   3 -10      197.73      199.47     14.03 o 
   5   3 -10       14.85       17.81      9.99 o 
   6   3 -10        8.49        2.79      7.09 o 
   7   3 -10      109.24      112.69     12.49 o 
   8   3 -10       41.73       44.75      9.35 o 
   9   3 -10       72.54       59.16     12.98 o 
   0   4 -10        3.49       10.57      8.11 o 
   1   4 -10      214.10      220.41     14.70 o 
   2   4 -10       65.98       61.97      8.61 o 
   3   4 -10      149.13      156.38     27.53 o 
   4   4 -10      183.80      201.04     17.64 o 
   5   4 -10       62.18       75.17     10.99 o 
   6   4 -10      467.02      480.98     38.51 o 
   7   4 -10       25.78       30.05      7.50 o 
   8   4 -10      251.99      251.27     16.92 o 
   3   5 -10        0.97        0.94      6.17 o 
   4   5 -10       10.35        3.15      8.46 o 
   5   5 -10       25.70       28.81     15.66 o 
  -4   1  -9       43.42       61.36      8.33 o 
  -3   1  -9      269.46      290.44     19.25 o 
  -2   1  -9       61.78       62.64      8.30 o 
  -1   1  -9      414.34      396.93     25.50 o 
   0   1  -9      341.78      351.29     33.83 o 
   1   1  -9      687.53      669.90     32.01 o 
   2   1  -9      985.21      993.89     40.30 o 
   3   1  -9       17.08       14.85      5.70 o 
   4   1  -9      556.68      579.82     24.59 o 
   5   1  -9      272.80      273.72     15.81 o 
   6   1  -9      421.84      424.47     20.15 o 
   7   1  -9      889.85      895.74     37.80 o 
   8   1  -9      220.63      209.13     13.99 o 
   9   1  -9      624.94      609.62     28.35 o 
  10   1  -9      422.96      396.02     25.20 o 
  11   1  -9      147.85      155.87     17.54 o 
  12   1  -9      548.50      522.11     36.27 o 
  -4   2  -9        0.99        6.83      6.27 o 
  -3   2  -9       16.27       13.40      6.52 o 
  -2   2  -9        0.39       -0.90      5.70 o 
  -1   2  -9        1.56        4.01      5.72 o 
   0   2  -9       14.29       11.63      7.06 o 
   1   2  -9       95.66       97.65      8.57 o 
   2   2  -9      144.04      144.85      9.98 o 
   3   2  -9       24.93       22.30      4.97 o 
   4   2  -9       30.44       32.41      6.51 o 
   5   2  -9      221.19      220.60     13.54 o 
   6   2  -9      132.51      143.45     11.17 o 
   7   2  -9       36.61       29.71      6.85 o 
   8   2  -9       54.13       54.10      8.46 o 
   9   2  -9       29.95       33.48      8.90 o 
  10   2  -9       35.07       35.62      9.55 o 
  11   2  -9       21.85       21.24     10.94 o 
  -3   3  -9      249.51      295.06     15.19 o 
  -2   3  -9       46.71       43.77      7.61 o 
  -1   3  -9      362.98      389.32     20.43 o 
   0   3  -9      165.15      180.02     12.59 o 
   1   3  -9       62.13       75.98      9.16 o 
   2   3  -9      702.49      746.26     29.75 o 
   3   3  -9       11.26        9.97      5.25 o 
   4   3  -9      278.04      294.61     15.55 o 
   5   3  -9      362.50      352.94     16.11 o 
   6   3  -9      239.44      249.84     12.39 o 
   7   3  -9      646.91      638.48     28.68 o 
   8   3  -9      107.51       95.25     10.01 o 
   9   3  -9      561.32      558.30     31.14 o 
  10   3  -9      303.93      298.75     21.03 o 
  11   3  -9      106.52       87.46     14.74 o 
  -3   4  -9       26.77       28.25      7.21 o 
  -2   4  -9      118.60      112.69     10.40 o 
  -1   4  -9        2.56        2.65      5.83 o 
   0   4  -9       54.14       48.93      7.57 o 
   1   4  -9       42.95       34.58      6.43 o 
   2   4  -9       43.13       40.16      7.45 o 
   3   4  -9      416.18      412.30     23.08 o 
   4   4  -9       33.34       32.92      7.21 o 
   5   4  -9       30.23       28.90      7.18 o 
   6   4  -9       73.06       84.99      8.43 o 
   7   4  -9       47.49       48.15      7.90 o 
   8   4  -9      106.62      113.56     11.58 o 
   9   4  -9        9.77        9.83      6.42 o 
  10   4  -9        1.75        3.81      9.89 o 
  -1   5  -9      189.09      211.61     14.03 o 
   0   5  -9      127.18      133.90     10.92 o 
   1   5  -9       32.74       43.67      7.27 o 
   2   5  -9      150.94      161.84     11.78 o 
   3   5  -9      107.00       99.09     11.64 o 
   4   5  -9       64.00       65.98     10.03 o 
   5   5  -9      253.83      263.80     20.32 o 
   6   5  -9      132.69      160.74     14.61 o 
   7   5  -9      218.37      219.20     14.67 o 
   8   5  -9       35.96       38.12      8.16 o 
   9   5  -9      355.36      348.07     27.59 o 
   1   6  -9       48.49       53.37      9.76 o 
   2   6  -9       39.30       41.06      6.01 o 
   3   6  -9       66.29       63.30      8.26 o 
   4   6  -9       18.51       12.48      6.55 o 
   5   6  -9       37.40       32.13      9.72 o 
   6   6  -9       43.86       43.01      9.37 o 
  -6   0  -8       13.77       11.79      8.01 o 
  -5   0  -8      260.34      251.64     18.67 o 
  -4   0  -8       82.85       92.72     11.82 o 
  -3   0  -8      280.76      275.04     18.29 o 
  -2   0  -8      241.73      231.60     17.98 o 
   0   0  -8     1156.31     1117.47     59.80 o 
   1   0  -8      438.48      398.06     29.83 o 
   2   0  -8     1389.81     1395.82     71.89 o 
   3   0  -8     2114.69     2108.32    112.15 o 
   4   0  -8      313.69      325.04     22.70 o 
   5   0  -8      477.30      514.19     32.50 o 
   6   0  -8      745.76      753.66     46.68 o 
   7   0  -8      387.73      391.50     27.06 o 
   8   0  -8      926.95      879.64     51.41 o 
   9   0  -8      377.11      328.94     33.65 o 
  10   0  -8      723.70      677.03     55.79 o 
  11   0  -8      744.97      713.74     66.59 o 
  12   0  -8     1182.14     1122.27     88.54 o 
  13   0  -8      195.82      206.96     28.79 o 
  -6   1  -8        1.41        7.47      5.46 o 
  -5   1  -8       40.86       31.99      9.85 o 
  -4   1  -8       22.40       22.39      6.45 o 
  -3   1  -8       26.04       25.71      6.41 o 
  -2   1  -8       56.20       57.29      6.35 o 
  -1   1  -8       51.14       52.79      8.13 o 
   0   1  -8       40.44       40.86      5.81 o 
   1   1  -8      103.66      104.49      7.03 o 
   2   1  -8      103.68      102.22      6.90 o 
   3   1  -8       47.58       52.58      6.39 o 
   4   1  -8       20.97       27.96      5.52 o 
   5   1  -8       51.88       59.74      6.92 o 
   6   1  -8       25.67       27.09      5.89 o 
   7   1  -8       81.92       78.95      8.31 o 
   8   1  -8       16.45       11.60      5.72 o 
   9   1  -8       64.44       55.95      8.10 o 
  10   1  -8       48.23       35.62     10.86 o 
  11   1  -8       73.36       71.31     12.97 o 
  12   1  -8       55.23       32.21     11.83 o 
  13   1  -8       34.74       18.89     10.94 o 
  -6   2  -8        5.54       12.12      7.22 o 
  -5   2  -8      161.64      158.23     11.83 o 
  -4   2  -8      118.16      129.01     10.99 o 
  -3   2  -8      151.23      163.44      9.57 o 
  -2   2  -8      331.19      328.62     18.18 o 
  -1   2  -8      101.51      117.15      8.89 o 
   0   2  -8      621.18      636.60     30.67 o 
   1   2  -8      559.85      567.28     25.27 o 
   2   2  -8      779.73      800.65     26.86 o 
   3   2  -8      806.96      800.66     28.72 o 
   4   2  -8      138.17      137.87      9.04 o 
   5   2  -8      819.68      795.43     27.19 o 
   6   2  -8      427.80      420.19     20.86 o 
   7   2  -8      570.84      534.25     23.65 o 
   8   2  -8      641.55      596.83     28.15 o 
   9   2  -8      141.85      125.39     11.21 o 
  10   2  -8      916.52      868.87     42.65 o 
  11   2  -8      360.85      359.66     27.98 o 
  12   2  -8      159.31      183.71     18.95 o 
  -5   3  -8       12.33        8.54      5.90 o 
  -4   3  -8       61.18       64.83      7.13 o 
  -3   3  -8        1.77        3.21      4.56 o 
  -2   3  -8       68.38       67.95      7.85 o 
  -1   3  -8        5.35        2.33      5.03 o 
   0   3  -8       48.90       44.30      6.15 o 
   1   3  -8      362.49      359.00     16.88 o 
   2   3  -8       35.79       31.44      5.63 o 
   3   3  -8       25.16       26.91      4.43 o 
   4   3  -8      198.98      196.80     10.08 o 
   5   3  -8       31.45       24.19      4.61 o 
   6   3  -8      273.96      265.01     12.35 o 
   7   3  -8       89.44       90.52      7.43 o 
   8   3  -8        8.02        2.96      4.38 o 
   9   3  -8      188.70      186.61     13.41 o 
  10   3  -8       12.03       16.36      9.68 o 
  11   3  -8       35.23       36.95     11.56 o 
  12   3  -8       45.96       41.99     12.37 o 
  -5   4  -8      134.11      167.26     12.38 o 
  -4   4  -8       48.28       51.73      5.93 o 
  -3   4  -8       37.47       50.83      6.09 o 
  -2   4  -8      187.23      197.81     10.46 o 
  -1   4  -8      155.30      151.15      9.07 o 
   0   4  -8      342.87      346.72     15.11 o 
   1   4  -8      230.72      237.16     11.21 o 
   2   4  -8      167.54      181.80     10.44 o 
   3   4  -8      838.90      849.43     37.28 o 
   4   4  -8       19.04       20.45      6.17 o 
   5   4  -8      358.25      362.72     16.57 o 
   6   4  -8      195.95      199.76     11.00 o 
   7   4  -8      416.62      429.67     17.16 o 
   8   4  -8      552.76      534.73     22.28 o 
   9   4  -8       44.24       52.47      6.62 o 
  10   4  -8      547.19      485.67     34.33 o 
  11   4  -8      236.05      232.47     22.63 o 
  -4   5  -8      162.53      174.57     14.57 o 
  -3   5  -8       10.37        7.01      5.26 o 
  -2   5  -8       24.20       27.07      5.76 o 
  -1   5  -8      149.54      145.12      8.92 o 
   0   5  -8       21.30       14.49      4.42 o 
   1   5  -8       55.54       49.74      5.36 o 
   2   5  -8       13.14       11.78      4.08 o 
   3   5  -8       38.82       35.32      5.40 o 
   4   5  -8      271.96      255.96     12.86 o 
   5   5  -8       42.82       43.97      7.44 o 
   6   5  -8       74.54       76.03      7.57 o 
   7   5  -8       22.04       20.92      5.85 o 
   8   5  -8       55.68       60.56     10.31 o 
   9   5  -8      152.78      141.05     20.70 o 
  10   5  -8        6.99        5.12     10.62 o 
  -2   6  -8       51.96       56.97      9.21 o 
  -1   6  -8       71.87       71.53      7.58 o 
   0   6  -8      175.63      180.26     11.46 o 
   1   6  -8      115.46      132.80      9.83 o 
   2   6  -8      138.36      159.58      8.55 o 
   3   6  -8      243.99      263.94     11.82 o 
   4   6  -8       31.16       28.82      6.49 o 
   5   6  -8       90.78       96.76      7.74 o 
   6   6  -8      101.49      103.48     14.87 o 
   7   6  -8       76.93       87.05     13.73 o 
   8   6  -8      137.96      143.37     17.46 o 
   1   7  -8       61.46       66.25      9.53 o 
   2   7  -8       49.74       33.83     15.48 o 
   3   7  -8       50.07       48.59     16.56 o 
   4   7  -8       85.13       72.71     20.16 o 
   5   7  -8       26.95       -6.12     14.40 o 
   6   7  -8       55.64       44.99     18.36 o 
  -7   1  -7      198.82      208.91     11.81 o 
  -6   1  -7      369.95      396.54     18.77 o 
  -5   1  -7       39.55       36.08      5.45 o 
  -4   1  -7      619.57      620.93     24.58 o 
  -3   1  -7      427.75      428.38     19.90 o 
  -2   1  -7      775.20      723.71     28.89 o 
  -1   1  -7      766.80      779.87     41.36 o 
   0   1  -7      186.62      183.61      9.44 o 
   1   1  -7     1838.25     1803.40     51.27 o 
   2   1  -7      325.61      296.52     14.53 o 
   3   1  -7     1391.88     1306.63     42.48 o 
   4   1  -7     1823.44     1801.60     59.47 o 
   5   1  -7      376.71      355.70     17.01 o 
   6   1  -7     1097.26     1087.62     42.45 o 
   7   1  -7      641.77      634.68     28.02 o 
   8   1  -7      515.29      556.96     33.06 o 
   9   1  -7      842.25      816.29     44.40 o 
  10   1  -7      289.74      292.79     20.99 o 
  11   1  -7      513.74      498.70     33.97 o 
  12   1  -7      545.51      487.66     34.84 o 
  13   1  -7      244.06      252.44     22.14 o 
  -7   2  -7       13.55        6.77      5.04 o 
  -6   2  -7       36.73       42.10      5.77 o 
  -5   2  -7        5.59        3.21      4.30 o 
  -4   2  -7       36.01       37.55      5.20 o 
  -3   2  -7       41.93       44.94      4.80 o 
  -2   2  -7       67.57       57.06      5.54 o 
  -1   2  -7      208.65      228.72     18.54 o 
   0   2  -7       51.47       48.60      4.83 o 
   1   2  -7       71.73       74.56      4.80 o 
   2   2  -7      323.59      324.15     11.07 o 
   3   2  -7      238.29      239.76      9.49 o 
   4   2  -7      168.50      160.86      8.53 o 
   5   2  -7      117.92      112.85      7.04 o 
   6   2  -7       73.76       61.42      5.62 o 
   7   2  -7      133.74      138.56     10.29 o 
   8   2  -7       66.29       56.47      8.74 o 
   9   2  -7       32.07       34.88      9.27 o 
  10   2  -7       37.01       50.99     10.56 o 
  11   2  -7        1.17        2.25      8.81 o 
  12   2  -7       57.06       78.06     15.12 o 
  13   2  -7       21.76       14.74     11.42 o 
  -7   3  -7      103.58      117.18     13.32 o 
  -6   3  -7      342.85      363.43     16.23 o 
  -5   3  -7        2.58        4.46      3.99 o 
  -4   3  -7      300.98      324.96     12.74 o 
  -3   3  -7      109.76      115.38      6.98 o 
  -2   3  -7      278.25      264.76     12.42 o 
  -1   3  -7      722.01      720.54     25.38 o 
   0   3  -7      167.36      150.54      8.62 o 
   1   3  -7      839.13      821.62     28.97 o 
   2   3  -7      434.81      427.28     15.34 o 
   3   3  -7      650.44      633.58     19.41 o 
   4   3  -7     1509.61     1424.66     42.93 o 
   5   3  -7       50.26       56.42      4.44 o 
   6   3  -7      657.36      645.85     23.88 o 
   7   3  -7      484.54      490.01     19.45 o 
   8   3  -7      761.62      767.37     28.53 o 
   9   3  -7      743.73      735.89     30.98 o 
  10   3  -7       78.89       80.19     12.33 o 
  11   3  -7      670.49      651.57     40.72 o 
  12   3  -7      194.22      192.64     20.34 o 
  -6   4  -7       27.78       35.26      7.10 o 
  -5   4  -7      130.65      140.60      9.07 o 
  -4   4  -7       16.56       17.24      4.23 o 
  -3   4  -7       76.90       75.29      6.24 o 
  -2   4  -7       25.81       21.01      4.31 o 
  -1   4  -7       52.53       49.98      5.22 o 
   0   4  -7      588.33      561.56     20.23 o 
   1   4  -7      170.19      168.80      8.14 o 
   2   4  -7       83.41       80.52      5.64 o 
   3   4  -7      119.78      125.42      6.62 o 
   4   4  -7      134.63      137.97      6.73 o 
   5   4  -7      209.22      225.64      9.47 o 
   6   4  -7       39.96       31.78      4.09 o 
   7   4  -7        9.21        9.63      4.22 o 
   8   4  -7      184.23      182.97     11.50 o 
   9   4  -7       72.86       65.67      9.98 o 
  10   4  -7       79.43       86.23     11.29 o 
  11   4  -7       17.52       15.50     10.56 o 
  12   4  -7       51.61       35.88     12.58 o 
  -5   5  -7        7.31        8.94      6.76 o 
  -4   5  -7      156.71      164.84     10.92 o 
  -3   5  -7      130.75      132.48      9.51 o 
  -2   5  -7       89.46       96.61      6.71 o 
  -1   5  -7      123.78      147.46      8.45 o 
   0   5  -7      311.68      281.44     12.23 o 
   1   5  -7      195.84      201.78      9.33 o 
   2   5  -7      391.64      393.95     15.39 o 
   3   5  -7      298.75      292.27     12.87 o 
   4   5  -7      509.81      492.08     18.21 o 
   5   5  -7       23.56       26.29      4.19 o 
   6   5  -7      448.55      440.66     16.44 o 
   7   5  -7      100.96      106.92     10.86 o 
   8   5  -7      478.80      503.93     25.97 o 
   9   5  -7      175.78      147.09     13.94 o 
  10   5  -7       76.68       79.12     13.35 o 
  11   5  -7      311.21      313.22     24.94 o 
  -4   6  -7       37.95       48.95      8.06 o 
  -3   6  -7      122.90      121.09     11.23 o 
  -2   6  -7       26.51       33.16      5.45 o 
  -1   6  -7      111.98      113.68      8.43 o 
   0   6  -7       83.43       79.05      7.37 o 
   1   6  -7        1.33        5.84      3.96 o 
   2   6  -7      183.64      182.51      8.93 o 
   3   6  -7       16.92       17.76      4.06 o 
   4   6  -7      158.82      150.26      9.00 o 
   5   6  -7      560.13      570.35     23.85 o 
   6   6  -7       13.25        6.81      4.68 o 
   7   6  -7       93.77       94.72      8.36 o 
   8   6  -7       25.27       25.71      5.88 o 
   9   6  -7       11.64       13.51      8.50 o 
  10   6  -7      215.12      232.38     21.96 o 
  -2   7  -7       17.49       42.83     15.48 o 
  -1   7  -7      106.04       88.90     18.72 o 
   0   7  -7       32.61       39.95     14.76 o 
   1   7  -7      113.27      124.94     11.61 o 
   2   7  -7       65.17       62.03      7.93 o 
   3   7  -7      163.49      171.03     12.08 o 
   4   7  -7       53.14       58.21      9.27 o 
   5   7  -7      186.98      190.24     11.49 o 
   6   7  -7       78.08       78.91     10.14 o 
   7   7  -7      156.55      156.73     12.10 o 
   8   7  -7      108.11      107.56     22.32 o 
   1   8  -7        5.81       22.68     15.48 o 
   2   8  -7      142.04      125.26     23.04 o 
   3   8  -7       29.02       31.31     15.84 o 
   4   8  -7       17.47       10.43     10.14 o 
  -9   0  -6       82.30       88.44     11.05 o 
  -8   0  -6      203.97      216.43     26.99 o 
  -7   0  -6        8.35       11.02      6.71 o 
  -6   0  -6      557.14      568.95     31.48 o 
  -5   0  -6      303.07      317.11     21.85 o 
  -4   0  -6      124.33      142.60      9.28 o 
  -3   0  -6     1915.90     1940.65     62.90 o 
  -2   0  -6      973.71      946.76     34.87 o 
  -1   0  -6     1380.50     1369.21     45.92 o 
   0   0  -6     1851.26     1786.34     64.28 o 
   1   0  -6     1826.00     1874.77     59.57 o 
   2   0  -6     1232.57     1185.46     37.60 o 
   3   0  -6      955.94      976.26     35.05 o 
   4   0  -6     1642.03     1564.56     52.06 o 
   5   0  -6     1368.16     1270.39     50.69 o 
   6   0  -6     1051.64     1017.53     72.35 o 
   7   0  -6     1410.36     1423.53     92.50 o 
   9   0  -6     3157.33     3222.82    219.56 o 
  10   0  -6      310.83      253.03     25.92 o 
  11   0  -6      227.63      217.40     26.27 o 
  12   0  -6      823.71      827.48     68.39 o 
  13   0  -6      229.26      218.48     32.39 o 
  14   0  -6      236.98      229.64     30.59 o 
  -9   1  -6        0.48        0.71      4.74 o 
  -8   1  -6       47.72       40.86      5.37 o 
  -7   1  -6       49.16       54.67      5.48 o 
  -6   1  -6       61.39       65.05      5.66 o 
  -5   1  -6       40.13       30.98      4.25 o 
  -4   1  -6       73.65       61.70      4.47 o 
  -3   1  -6       37.02       42.99      3.86 o 
  -2   1  -6      107.70      107.38      5.79 o 
  -1   1  -6       21.49       28.49      3.17 o 
   0   1  -6       17.56       15.01      1.99 o 
   1   1  -6       16.85       19.73      2.08 o 
   2   1  -6      149.96      151.96      5.18 o 
   3   1  -6       37.65       33.97      2.35 o 
   4   1  -6      216.38      217.79      7.40 o 
   5   1  -6       95.58       95.96      5.74 o 
   6   1  -6      169.67      164.69      8.88 o 
   7   1  -6       75.90       71.48      9.29 o 
   8   1  -6      184.26      188.55     15.27 o 
   9   1  -6      124.51      116.99     12.85 o 
  10   1  -6      171.40      182.90     23.94 o 
  11   1  -6        6.82       10.18      8.39 o 
  12   1  -6        0.40        4.86      9.16 o 
  13   1  -6       24.45       28.55     11.53 o 
  14   1  -6       11.97       13.05     10.80 o 
  -8   2  -6      139.32      127.00      8.67 o 
  -7   2  -6       33.20       36.37      4.95 o 
  -6   2  -6      468.40      489.86     15.72 o 
  -5   2  -6      456.17      466.96     16.12 o 
  -4   2  -6       74.51       76.32      5.20 o 
  -3   2  -6      681.99      677.06     23.08 o 
  -2   2  -6      541.90      520.75     20.79 o 
  -1   2  -6     1077.23     1040.11     30.63 o 
   0   2  -6      768.65      750.50     20.92 o 
   1   2  -6      493.57      494.60     14.72 o 
   2   2  -6     2383.35     2324.26     62.65 o 
   3   2  -6      564.21      543.65     17.02 o 
   4   2  -6     1744.62     1674.45     45.15 o 
   5   2  -6     1516.78     1446.50     40.62 o 
   6   2  -6      173.58      159.52      7.75 o 
   7   2  -6     1500.19     1536.36     61.64 o 
   8   2  -6      528.79      502.35     24.10 o 
   9   2  -6      751.76      797.72     32.56 o 
  10   2  -6      826.96      826.26     47.71 o 
  11   2  -6      249.04      248.51     19.60 o 
  12   2  -6      767.74      723.67     43.51 o 
  13   2  -6       93.34      100.68     15.37 o 
  -8   3  -6       25.04       19.56      7.35 o 
  -7   3  -6      119.82      121.61      8.50 o 
  -6   3  -6       17.17       25.42      4.32 o 
  -5   3  -6      102.17      100.30      6.29 o 
  -4   3  -6        0.56       -1.91      3.00 o 
  -3   3  -6       34.42       28.99      3.84 o 
  -2   3  -6      440.70      420.35     14.50 o 
  -1   3  -6       19.93       21.78      3.85 o 
   0   3  -6       11.02       12.92      2.90 o 
   1   3  -6      277.88      288.95      9.15 o 
   2   3  -6       64.80       71.06      4.11 o 
   3   3  -6      505.20      496.59     15.19 o 
   4   3  -6      181.39      177.38      8.03 o 
   5   3  -6       27.38       27.15      3.00 o 
   6   3  -6      266.89      274.95     10.94 o 
   7   3  -6       31.00       31.04      3.88 o 
   8   3  -6      120.98      125.90      9.32 o 
   9   3  -6       36.30       33.44      9.03 o 
  10   3  -6      107.17       96.13     12.69 o 
  11   3  -6      146.65      153.64     16.52 o 
  12   3  -6       12.25        5.38      9.27 o 
  13   3  -6      105.93      122.78     15.87 o 
  -7   4  -6       14.65       11.39      5.78 o 
  -6   4  -6      296.48      308.84     13.91 o 
  -5   4  -6      337.79      367.84     17.30 o 
  -4   4  -6       23.37       31.72      4.06 o 
  -3   4  -6      135.55      148.92      8.29 o 
  -2   4  -6      246.54      239.83      9.50 o 
  -1   4  -6      599.28      599.82     20.19 o 
   0   4  -6      944.32      956.87     26.77 o 
   1   4  -6      295.08      291.12     10.21 o 
   2   4  -6     1021.22     1002.15     27.29 o 
   3   4  -6      296.59      290.10     10.28 o 
   4   4  -6      990.78      984.34     27.89 o 
   5   4  -6     1632.12     1542.57     43.28 o 
   6   4  -6       10.70       11.67      2.87 o 
   7   4  -6      457.93      396.94     17.26 o 
   8   4  -6      387.10      392.41     16.97 o 
   9   4  -6      563.46      593.37     32.45 o 
  10   4  -6      775.05      760.13     44.99 o 
  11   4  -6      148.38      168.77     16.15 o 
  12   4  -6      368.94      393.46     28.50 o 
  -7   5  -6      131.40      154.63     10.81 o 
  -6   5  -6        2.64        0.06      5.00 o 
  -5   5  -6       63.27       59.28      5.78 o 
  -4   5  -6      162.47      151.19      9.83 o 
  -3   5  -6       51.45       47.82      5.60 o 
  -2   5  -6      110.39      105.61      5.95 o 
  -1   5  -6        2.15        2.36      2.71 o 
   0   5  -6       48.52       46.40      4.40 o 
   1   5  -6      353.66      333.61     11.69 o 
   2   5  -6       48.49       54.34      4.06 o 
   3   5  -6      336.68      334.60     12.60 o 
   4   5  -6       38.40       40.22      4.42 o 
   5   5  -6      249.28      252.38      9.66 o 
   6   5  -6      382.96      371.52     15.12 o 
   7   5  -6        2.18        3.15      3.77 o 
   8   5  -6       81.88       82.56      7.31 o 
   9   5  -6      119.86      106.19     11.84 o 
  10   5  -6        2.25        7.99      8.97 o 
  11   5  -6      181.41      193.48     18.86 o 
  12   5  -6        8.77       24.18     11.06 o 
  -6   6  -6       56.16       71.29     11.93 o 
  -5   6  -6       94.38      101.34     10.12 o 
  -4   6  -6       40.53       48.82      5.74 o 
  -3   6  -6      190.93      200.53     10.72 o 
  -2   6  -6      140.52      146.60      8.34 o 
  -1   6  -6      141.24      159.50      8.21 o 
   0   6  -6      200.88      210.06      9.83 o 
   1   6  -6      263.00      246.82      9.90 o 
   2   6  -6      350.19      362.36     12.43 o 
   3   6  -6      114.51      127.43      8.12 o 
   4   6  -6      174.41      162.75      9.73 o 
   5   6  -6      285.17      268.05     12.08 o 
   6   6  -6       43.75       50.83      5.73 o 
   7   6  -6      211.94      208.83     10.77 o 
   8   6  -6      114.34      113.74      8.96 o 
   9   6  -6      180.75      183.71     11.31 o 
  10   6  -6       92.19      110.46     12.73 o 
  -4   7  -6       94.96      125.26     22.68 o 
  -3   7  -6       10.43       -2.16     12.24 o 
  -2   7  -6       85.06       84.58     19.08 o 
  -1   7  -6       32.71       37.40      7.03 o 
   0   7  -6      133.41      135.52     11.52 o 
   1   7  -6       94.09      115.11     10.63 o 
   2   7  -6       11.65        9.74      4.94 o 
   3   7  -6      167.12      158.86     11.06 o 
   4   7  -6       13.59        8.27      5.09 o 
   5   7  -6       64.38       58.66      6.47 o 
   6   7  -6      212.63      212.81     11.96 o 
   7   7  -6       33.17       27.57      5.86 o 
   8   7  -6      230.43      224.96     13.75 o 
   9   7  -6       74.17       61.78     13.46 o 
  -2   8  -6       67.18       76.67     19.44 o 
  -1   8  -6       49.54       50.03     16.20 o 
   0   8  -6       20.36       32.39     15.12 o 
   1   8  -6       63.06       74.51     18.00 o 
   2   8  -6       86.60       88.54     18.36 o 
   3   8  -6       39.82       70.19     18.00 o 
   4   8  -6       29.59       34.96     10.91 o 
   5   8  -6       28.94       12.89     10.05 o 
   6   8  -6       96.35      110.82     14.96 o 
   7   8  -6       41.45       46.02      9.61 o 
 -10   1  -5       95.66      104.59      9.42 o 
  -9   1  -5      156.49      166.85      8.91 o 
  -8   1  -5      132.89      123.67      7.19 o 
  -7   1  -5      537.03      542.84     19.21 o 
  -6   1  -5      217.73      202.65      8.93 o 
  -5   1  -5     1210.30     1146.04     27.68 o 
  -4   1  -5      911.26      884.59     22.74 o 
  -3   1  -5      310.03      292.46      7.91 o 
  -2   1  -5     2796.58     2759.74     59.03 o 
  -1   1  -5      440.47      445.08     10.67 o 
   0   1  -5     1738.04     1638.82     35.57 o 
   1   1  -5     1751.05     1789.36     40.03 o 
   2   1  -5     2119.14     2089.97     46.10 o 
   3   1  -5     3163.35     3190.43     74.93 o 
   4   1  -5      845.40      823.22     20.89 o 
   5   1  -5     1862.27     1892.32     45.19 o 
   6   1  -5     1347.83     1341.49     34.81 o 
   7   1  -5      832.11      865.99     26.70 o 
   8   1  -5     1088.29     1064.42     47.51 o 
   9   1  -5      875.09      875.32     49.33 o 
  10   1  -5      843.27      843.84     45.28 o 
  11   1  -5      604.25      601.60     37.61 o 
  12   1  -5      204.73      218.51     18.32 o 
  13   1  -5      735.81      778.23     45.01 o 
  14   1  -5      194.64      177.38     21.60 o 
 -10   2  -5        1.88        3.63      6.49 o 
  -9   2  -5       54.59       55.39      6.08 o 
  -8   2  -5        0.02        1.39      3.47 o 
  -7   2  -5       67.25       69.15      4.95 o 
  -6   2  -5      113.13      112.64      5.94 o 
  -5   2  -5       50.58       43.35      3.64 o 
  -4   2  -5      259.02      252.36      8.32 o 
  -3   2  -5      123.94      110.39      4.98 o 
  -2   2  -5       94.58       95.11      4.78 o 
  -1   2  -5      331.71      337.43      9.05 o 
   0   2  -5       54.12       57.31      3.11 o 
   1   2  -5       25.15       28.89      2.50 o 
   2   2  -5      160.91      167.19      5.56 o 
   3   2  -5      313.80      319.56      8.78 o 
   4   2  -5      226.96      227.57      6.47 o 
   5   2  -5      160.41      161.44      6.07 o 
   6   2  -5       67.66       71.38      3.53 o 
   7   2  -5       96.02       94.43      5.17 o 
   8   2  -5       17.00       14.11      3.27 o 
   9   2  -5       67.33       72.13      9.80 o 
  10   2  -5       41.03       37.68      8.90 o 
  11   2  -5       62.30       64.47     11.16 o 
  12   2  -5      136.81      109.77     14.36 o 
  13   2  -5        5.30       10.85      9.63 o 
  14   2  -5       52.61       52.74     12.84 o 
  -9   3  -5      162.65      182.62     12.39 o 
  -8   3  -5       61.86       69.88      5.90 o 
  -7   3  -5      281.48      297.61     12.13 o 
  -6   3  -5      146.03      152.12      7.12 o 
  -5   3  -5     1163.40     1158.63     33.04 o 
  -4   3  -5      761.95      775.43     22.90 o 
  -3   3  -5       76.09       79.61      4.87 o 
  -2   3  -5      599.74      607.34     20.34 o 
  -1   3  -5      379.48      357.65     12.54 o 
   0   3  -5     1069.60     1074.31     29.17 o 
   1   3  -5     1316.43     1270.10     34.09 o 
   2   3  -5      935.74      913.32     25.80 o 
   3   3  -5     2201.00     2178.95     57.84 o 
   4   3  -5      939.56      938.32     25.69 o 
   5   3  -5     1949.90     1925.98     43.58 o 
   6   3  -5     2376.96     2291.40     64.13 o 
   7   3  -5       12.25       13.94      2.90 o 
   8   3  -5      722.59      735.58     25.70 o 
   9   3  -5      264.21      250.42     19.83 o 
  10   3  -5      562.77      537.23     32.69 o 
  11   3  -5      721.51      700.14     42.63 o 
  12   3  -5      243.31      243.65     18.95 o 
  13   3  -5      375.56      392.19     28.76 o 
  -9   4  -5       26.76       26.57      6.66 o 
  -8   4  -5       70.16       71.00      7.59 o 
  -7   4  -5       66.19       73.24      6.19 o 
  -6   4  -5      105.17      109.90      6.66 o 
  -5   4  -5       12.84       11.12      3.38 o 
  -4   4  -5       44.51       49.81      3.79 o 
  -3   4  -5      649.39      623.38     18.95 o 
  -2   4  -5      342.34      337.30     11.69 o 
  -1   4  -5       99.72       95.91      5.20 o 
   0   4  -5       82.89       90.07      4.85 o 
   1   4  -5      326.94      310.95      9.37 o 
   2   4  -5      320.91      314.53     10.34 o 
   3   4  -5      203.60      205.35      6.97 o 
   4   4  -5       49.56       49.98      3.37 o 
   5   4  -5      357.45      361.48     10.78 o 
   6   4  -5      157.04      170.98      7.84 o 
   7   4  -5      120.07      128.55      7.93 o 
   8   4  -5        5.01        2.67      3.35 o 
   9   4  -5      137.08      139.11      9.95 o 
  10   4  -5       67.13       73.19     16.92 o 
  11   4  -5        7.56        7.42      8.71 o 
  12   4  -5      167.99      151.37     16.55 o 
  13   4  -5        4.14        1.94      9.15 o 
  -8   5  -5       21.39       37.99     12.42 o 
  -7   5  -5      166.75      193.52     11.85 o 
  -6   5  -5      140.66      144.60      7.44 o 
  -5   5  -5      456.92      451.26     15.81 o 
  -4   5  -5      312.51      338.86     14.45 o 
  -3   5  -5      133.03      133.27      7.24 o 
  -2   5  -5       96.81      105.74      6.20 o 
  -1   5  -5      333.20      319.71     11.61 o 
   0   5  -5      418.20      410.04     12.82 o 
   1   5  -5      424.09      433.26     13.90 o 
   2   5  -5      309.47      306.98      9.37 o 
   3   5  -5     1302.35     1264.60     35.15 o 
   4   5  -5      155.30      161.84      7.10 o 
   5   5  -5     1087.55     1081.31     28.64 o 
   6   5  -5      635.52      626.57     22.42 o 
   7   5  -5       68.73       66.30      5.78 o 
   8   5  -5      301.82      302.74     13.17 o 
   9   5  -5       99.33      104.56      7.91 o 
  10   5  -5      380.40      391.21     41.39 o 
  11   5  -5      156.79      173.48     17.22 o 
  12   5  -5      194.75      191.72     18.13 o 
  -7   6  -5       28.22       23.94      9.05 o 
  -6   6  -5      105.34      104.29     10.10 o 
  -5   6  -5        4.47        4.21      4.33 o 
  -4   6  -5      184.65      183.71     10.91 o 
  -3   6  -5       76.51       82.33      5.76 o 
  -2   6  -5       47.43       51.53      4.29 o 
  -1   6  -5      499.54      467.51     17.42 o 
   0   6  -5        7.62        5.39      3.63 o 
   1   6  -5      290.76      289.39     11.91 o 
   2   6  -5      636.68      634.39     24.46 o 
   3   6  -5      130.04      131.44      5.95 o 
   4   6  -5      367.34      380.58     12.02 o 
   5   6  -5       26.75       21.96      3.54 o 
   6   6  -5        3.79        0.68      3.57 o 
   7   6  -5      339.01      340.34     14.33 o 
   8   6  -5      126.35      122.64      7.90 o 
   9   6  -5       67.72       63.95      8.24 o 
  10   6  -5      299.75      289.72     28.25 o 
  11   6  -5        5.66        2.62      9.78 o 
  -6   7  -5       61.47       64.26     11.45 o 
  -5   7  -5       33.49       32.70      8.90 o 
  -4   7  -5      142.95      166.81     14.79 o 
  -3   7  -5       26.71       31.24      5.41 o 
  -2   7  -5      166.03      182.77     10.59 o 
  -1   7  -5      138.06      137.93      9.35 o 
   0   7  -5      127.23      136.23      8.97 o 
   1   7  -5       43.75       48.50      5.69 o 
   2   7  -5      425.88      409.91     16.61 o 
   3   7  -5      150.40      154.04      8.31 o 
   4   7  -5      216.14      214.13     10.83 o 
   5   7  -5      315.84      293.22     15.30 o 
   6   7  -5        9.16       18.64      5.45 o 
   7   7  -5      170.34      185.13     11.99 o 
   8   7  -5      142.95      135.57     15.72 o 
   9   7  -5        2.03       -1.56      7.52 o 
  10   7  -5      187.52      153.27     18.07 o 
  -4   8  -5       86.09       91.57     11.78 o 
  -3   8  -5      123.62      125.97     13.44 o 
  -2   8  -5       15.56       17.17      7.08 o 
  -1   8  -5      142.22      130.72     13.03 o 
   0   8  -5        2.15        2.52      4.23 o 
   1   8  -5       94.30       98.94      8.08 o 
   2   8  -5       44.77       46.86      6.13 o 
   3   8  -5        6.63       -1.26      4.00 o 
   4   8  -5      136.26      137.98      7.85 o 
   5   8  -5       46.42       39.73     11.02 o 
   6   8  -5       44.68       48.42     11.20 o 
   7   8  -5      109.59      113.82     15.01 o 
   8   8  -5        1.85        0.63      9.66 o 
   0   9  -5        7.79        5.94     12.96 o 
   1   9  -5       24.09       24.06      8.05 o 
   2   9  -5       54.26       77.15     10.92 o 
   3   9  -5       69.38       64.86      9.08 o 
   4   9  -5       18.90       10.62      9.93 o 
 -11   0  -4      181.17      211.28     23.04 o 
 -10   0  -4        6.06       11.26      5.08 o 
  -9   0  -4      317.14      310.03     16.43 o 
  -8   0  -4      129.97      126.55      8.90 o 
  -7   0  -4      239.78      238.72     12.78 o 
  -6   0  -4     1532.20     1498.15     50.06 o 
  -5   0  -4      668.89      652.05     20.73 o 
  -4   0  -4     1896.71     1891.64     52.15 o 
  -3   0  -4     2110.76     2093.69     63.52 o 
  -2   0  -4     2900.70     2996.97     81.45 o 
  -1   0  -4     1465.07     1349.61     37.32 o 
   0   0  -4     1163.85     1282.58     49.06 o 
   1   0  -4     3690.74     3620.26    103.15 o 
   2   0  -4     1315.47     1340.70     38.64 o 
   3   0  -4     4469.60     4501.75    125.21 o 
   4   0  -4     3979.07     4077.17    148.35 o 
   5   0  -4     2044.55     2339.98     93.88 o 
   6   0  -4     9998.19    10195.54    325.80 o 
   7   0  -4      432.88      455.10     16.16 o 
   8   0  -4      723.57      733.44     30.23 o 
   9   0  -4     1454.74     1512.07    108.34 o 
  10   0  -4      321.34      330.06     32.03 o 
  11   0  -4      992.06      947.70     72.35 o 
  12   0  -4      395.34      396.28     37.43 o 
  13   0  -4        6.66       -0.72     11.88 o 
  14   0  -4      965.25     1022.92     79.18 o 
 -11   1  -4       19.17       16.39      5.98 o 
 -10   1  -4       12.65        9.90      4.61 o 
  -9   1  -4       35.14       27.28      3.95 o 
  -8   1  -4       51.33       46.55      4.68 o 
  -7   1  -4       58.97       56.45      4.28 o 
  -6   1  -4       18.90       19.67      2.73 o 
  -5   1  -4      112.83      112.37      4.96 o 
  -4   1  -4        1.30       -0.42      1.47 o 
  -3   1  -4      121.78      129.26      4.24 o 
  -2   1  -4       25.86       27.64      1.98 o 
  -1   1  -4      206.87      237.97      6.68 o 
   0   1  -4      508.45      550.91     12.74 o 
   1   1  -4      224.59      249.06      6.73 o 
   2   1  -4      124.51      126.33      4.17 o 
   3   1  -4      450.49      474.05     11.67 o 
   4   1  -4      102.71      105.36      3.67 o 
   5   1  -4      535.72      555.08     13.99 o 
   6   1  -4      371.45      385.99      9.89 o 
   7   1  -4      462.18      480.22     11.83 o 
   8   1  -4       64.18       68.29      4.08 o 
   9   1  -4       66.48       60.76      6.37 o 
  10   1  -4       11.44       23.71      9.00 o 
  11   1  -4        2.25        3.37      6.74 o 
  12   1  -4       17.13       14.15      8.76 o 
  13   1  -4       60.28       61.26     14.04 o 
  14   1  -4       12.30       10.46      9.80 o 
 -10   2  -4       16.35       21.06      4.93 o 
  -9   2  -4      250.21      250.60     10.84 o 
  -8   2  -4      164.61      154.46      8.01 o 
  -7   2  -4      250.04      259.99      8.56 o 
  -6   2  -4      603.90      584.21     17.09 o 
  -5   2  -4      439.59      444.89     13.00 o 
  -4   2  -4     2368.51     2338.84     58.18 o 
  -3   2  -4      935.60      916.95     22.91 o 
  -2   2  -4      326.15      303.36      8.83 o 
  -1   2  -4     2781.93     2759.63     65.94 o 
   0   2  -4      487.27      480.77     14.33 o 
   1   2  -4     2193.56     2143.94     59.85 o 
   2   2  -4     1011.59      979.62     27.39 o 
   3   2  -4     1290.56     1265.76     32.50 o 
   4   2  -4     4175.89     4247.34    101.35 o 
   5   2  -4      900.60      908.42     21.44 o 
   6   2  -4     2251.31     2244.62     49.30 o 
   7   2  -4     1951.03     1939.75     54.44 o 
   8   2  -4      444.74      468.31     16.28 o 
   9   2  -4     1025.71      982.16     33.96 o 
  10   2  -4       84.00       80.04     11.02 o 
  11   2  -4      852.61      842.47     46.05 o 
  12   2  -4      192.04      190.94     18.32 o 
  13   2  -4      255.49      248.46     20.87 o 
  14   2  -4      337.60      322.85     25.18 o 
 -10   3  -4       69.94       72.43      6.83 o 
  -9   3  -4        8.50       10.93      3.99 o 
  -8   3  -4      118.66      114.70      6.32 o 
  -7   3  -4        2.94        3.19      2.88 o 
  -6   3  -4       34.53       30.80      3.10 o 
  -5   3  -4      477.47      460.59     13.33 o 
  -4   3  -4       82.32       82.86      4.01 o 
  -3   3  -4      183.88      180.22      6.50 o 
  -2   3  -4      276.42      275.43      9.20 o 
  -1   3  -4      136.65      161.04      5.96 o 
   0   3  -4      396.78      432.26     11.34 o 
   1   3  -4        6.35        8.71      1.62 o 
   2   3  -4       82.32       87.46      3.88 o 
   3   3  -4      490.94      526.05     13.69 o 
   4   3  -4       94.09       87.65      3.47 o 
   5   3  -4      412.18      447.68     12.35 o 
   6   3  -4      102.28      102.86      4.91 o 
   7   3  -4      320.36      330.91     10.52 o 
   8   3  -4      495.87      481.30     23.47 o 
   9   3  -4       32.93       36.06      4.68 o 
  10   3  -4      114.83      121.22      9.77 o 
  11   3  -4       74.41       71.31     11.88 o 
  12   3  -4       86.78       86.44     13.50 o 
  13   3  -4       50.51       46.94     15.84 o 
 -10   4  -4        8.41       13.54      9.07 o 
  -9   4  -4      107.33      117.71      7.83 o 
  -8   4  -4       91.70       97.15      5.85 o 
  -7   4  -4      155.74      146.51      7.27 o 
  -6   4  -4      133.10      134.79      6.97 o 
  -5   4  -4      452.23      405.07     15.16 o 
  -4   4  -4     2024.92     2078.24     61.26 o 
  -3   4  -4     1052.40     1053.51     29.75 o 
  -2   4  -4      140.70      144.30      6.20 o 
  -1   4  -4      888.40      879.17     27.49 o 
   0   4  -4      385.35      369.11     11.35 o 
   1   4  -4      734.12      717.41     17.19 o 
   2   4  -4     1235.75     1191.10     31.34 o 
   3   4  -4      306.21      315.62     10.13 o 
   4   4  -4     1628.87     1553.99     44.32 o 
   5   4  -4      825.48      832.40     24.62 o 
   6   4  -4     1376.10     1373.95     39.54 o 
   7   4  -4     2340.92     2348.55     83.31 o 
   8   4  -4       52.40       51.18      5.04 o 
   9   4  -4      328.74      299.89     17.45 o 
  10   4  -4      131.66      150.02     11.40 o 
  11   4  -4      373.04      364.59     48.59 o 
  12   4  -4      100.33       93.78     13.42 o 
  13   4  -4      257.55      233.60     30.95 o 
  -9   5  -4        3.69        5.18      6.19 o 
  -8   5  -4       46.38       41.82      8.07 o 
  -7   5  -4       63.39       61.36      6.08 o 
  -6   5  -4      131.81      126.67      6.28 o 
  -5   5  -4      151.95      151.79      7.05 o 
  -4   5  -4        1.12        0.36      2.29 o 
  -3   5  -4       54.10       46.49      4.03 o 
  -2   5  -4      320.62      306.50     12.04 o 
  -1   5  -4      189.49      182.13      7.84 o 
   0   5  -4      932.81      903.07     25.87 o 
   1   5  -4      183.22      184.37      7.10 o 
   2   5  -4      480.60      476.25     13.28 o 
   3   5  -4      517.07      503.43     16.31 o 
   4   5  -4      109.87      115.66      5.02 o 
   5   5  -4      281.34      286.69     10.32 o 
   6   5  -4      159.52      159.45      7.20 o 
   7   5  -4        3.74        9.49      3.08 o 
   8   5  -4      144.92      149.50      9.77 o 
   9   5  -4       38.62       40.81     10.08 o 
  10   5  -4      203.02      189.23     13.62 o 
  11   5  -4       48.39       61.98     11.50 o 
  12   5  -4       37.55       21.60     15.84 o 
  -8   6  -4       27.63       30.72      7.68 o 
  -7   6  -4       89.82      103.75     10.12 o 
  -6   6  -4      159.72      164.59      9.11 o 
  -5   6  -4       79.10       90.20      6.65 o 
  -4   6  -4      409.61      415.35     18.09 o 
  -3   6  -4      329.14      335.50     15.50 o 
  -2   6  -4      170.77      181.57      9.54 o 
  -1   6  -4      288.71      301.27     13.70 o 
   0   6  -4      146.39      131.52      8.11 o 
   1   6  -4      169.81      185.22      9.00 o 
   2   6  -4      284.05      292.41     10.92 o 
   3   6  -4      265.32      268.68     10.16 o 
   4   6  -4      635.56      603.47     19.02 o 
   5   6  -4      153.87      154.72      7.21 o 
   6   6  -4      540.67      550.20     17.33 o 
   7   6  -4      242.10      255.23     11.34 o 
   8   6  -4      175.27      191.62     16.29 o 
   9   6  -4       64.67       94.30     19.08 o 
  10   6  -4      119.42      119.00     14.34 o 
  11   6  -4       90.38      100.42     18.36 o 
  -7   7  -4       45.48       47.66      8.31 o 
  -6   7  -4       36.90       33.97      8.86 o 
  -5   7  -4       90.29       86.19      7.21 o 
  -4   7  -4       13.08       11.73      4.31 o 
  -3   7  -4      213.58      200.55     10.62 o 
  -2   7  -4       80.95       94.24      7.03 o 
  -1   7  -4       56.19       49.35      5.32 o 
   0   7  -4      356.02      345.28     15.48 o 
   1   7  -4       17.85       24.81      4.92 o 
   2   7  -4      163.54      160.94      8.32 o 
   3   7  -4      266.27      275.24     12.07 o 
   4   7  -4        7.08        4.54      3.23 o 
   5   7  -4      430.34      437.45     15.34 o 
   6   7  -4      131.69      143.59      7.95 o 
   7   7  -4       71.37       73.42     11.44 o 
   8   7  -4      118.94      127.64     14.48 o 
   9   7  -4       20.59       11.32      9.01 o 
  10   7  -4       89.32       81.70     18.72 o 
  -5   8  -4       72.95       92.74     12.51 o 
  -4   8  -4       55.40       59.07      9.58 o 
  -3   8  -4       38.13       45.15      5.37 o 
  -2   8  -4       55.46       65.50      6.30 o 
  -1   8  -4      112.47      120.81     12.10 o 
   0   8  -4       53.15       70.83      6.23 o 
   1   8  -4       43.13       39.64      5.08 o 
   2   8  -4       29.00       28.99      4.43 o 
   3   8  -4      193.50      197.68      9.20 o 
   4   8  -4      128.03      129.32      7.57 o 
   5   8  -4      125.92      130.69     11.02 o 
   6   8  -4        9.54       11.51      6.87 o 
   7   8  -4       69.48       75.94     12.60 o 
   8   8  -4       83.78       73.30     12.69 o 
  -2   9  -4       47.48       54.03      9.70 o 
  -1   9  -4        8.97       11.11      7.36 o 
   0   9  -4       63.94       65.68      9.70 o 
   1   9  -4        9.36        5.84      6.38 o 
   2   9  -4       46.36       34.51      6.39 o 
   3   9  -4       67.80       79.94      8.29 o 
   4   9  -4        2.47       -1.49      4.98 o 
   5   9  -4      115.26      116.56      9.63 o 
   6   9  -4       29.89       28.04     10.64 o 
 -11   1  -3      147.01      139.98      7.65 o 
 -10   1  -3      367.58      386.85     16.20 o 
  -9   1  -3      129.60      122.22      6.82 o 
  -8   1  -3      758.57      731.33     20.86 o 
  -7   1  -3      385.05      389.67     11.91 o 
  -6   1  -3      631.65      605.44     14.93 o 
  -5   1  -3     2156.51     2100.70     49.59 o 
  -4   1  -3      135.24      122.38      4.03 o 
  -3   1  -3     3535.56     3583.06     81.28 o 
  -2   1  -3     2639.71     2750.16     69.13 o 
  -1   1  -3     2539.97     2579.89     58.11 o 
   0   1  -3     3398.71     3344.10     79.09 o 
   1   1  -3     1660.35     1685.41     49.97 o 
   2   1  -3     5074.12     5074.43    116.41 o 
   3   1  -3     1496.82     1523.63     34.05 o 
   4   1  -3     4506.01     4732.12     99.46 o 
   5   1  -3     3897.47     4084.00     96.35 o 
   6   1  -3     1336.36     1399.19     33.98 o 
   7   1  -3     2610.01     2591.78     57.29 o 
   8   1  -3     1218.05     1216.80     39.21 o 
   9   1  -3      377.96      387.13     15.53 o 
  10   1  -3      927.76      898.64     33.99 o 
  11   1  -3      250.74      244.20     15.02 o 
  12   1  -3      811.13      813.12     41.48 o 
  13   1  -3      225.05      214.60     20.34 o 
  14   1  -3      121.93      123.71     15.26 o 
 -11   2  -3       39.98       39.62      6.23 o 
 -10   2  -3       34.35       26.64      4.70 o 
  -9   2  -3       57.20       57.87      4.59 o 
  -8   2  -3       15.64       12.38      2.96 o 
  -7   2  -3      250.69      234.64      7.96 o 
  -6   2  -3       93.82       89.42      4.33 o 
  -5   2  -3       95.73       89.99      3.95 o 
  -4   2  -3      210.87      224.25      6.36 o 
  -3   2  -3      511.63      538.12     13.03 o 
  -2   2  -3      915.06      936.50     24.42 o 
  -1   2  -3       73.43       66.40      2.98 o 
   0   2  -3      797.34      871.05     23.55 o 
   1   2  -3      352.50      374.05      9.94 o 
   2   2  -3       13.24       11.92      1.28 o 
   3   2  -3      301.56      294.95      8.59 o 
   4   2  -3      103.52      109.71      3.89 o 
   5   2  -3       12.01       11.40      1.24 o 
   6   2  -3      321.03      331.41      8.83 o 
   7   2  -3      108.84      106.85      4.22 o 
   8   2  -3      292.94      315.03     13.09 o 
   9   2  -3      687.07      688.38     26.63 o 
  10   2  -3      137.11      136.81      9.02 o 
  11   2  -3       31.90       41.65      6.72 o 
  12   2  -3       37.72       34.85      9.92 o 
  13   2  -3       18.96       10.56      8.97 o 
  14   2  -3       63.72       65.87     19.08 o 
 -11   3  -3      117.55      128.06     26.99 o 
 -10   3  -3      375.85      394.23     14.76 o 
  -9   3  -3        5.03        8.19      3.20 o 
  -8   3  -3      553.79      544.55     17.18 o 
  -7   3  -3      335.22      341.92     11.45 o 
  -6   3  -3      404.16      425.72     15.88 o 
  -5   3  -3      621.47      615.39     17.53 o 
  -4   3  -3      679.76      668.66     16.47 o 
  -3   3  -3     3502.30     3563.02     81.92 o 
  -2   3  -3     1895.40     1889.34     52.81 o 
  -1   3  -3     1080.91     1033.77     27.24 o 
   0   3  -3     2915.41     2898.61     74.96 o 
   1   3  -3     1818.20     1867.48     52.87 o 
   2   3  -3     1247.59     1177.21     28.50 o 
   3   3  -3     1974.69     1935.14     52.07 o 
   4   3  -3      593.84      574.43     16.78 o 
   5   3  -3     1952.89     1978.72     57.29 o 
   6   3  -3      586.15      581.61     18.93 o 
   7   3  -3     1535.92     1523.72     44.58 o 
   8   3  -3     1823.03     1844.26     78.68 o 
   9   3  -3      336.42      357.77     26.99 o 
  10   3  -3      562.76      574.87     24.23 o 
  11   3  -3      170.00      184.02     12.80 o 
  12   3  -3      392.41      405.26     21.93 o 
  13   3  -3       78.27       96.82     20.52 o 
 -10   4  -3       76.52       82.96      8.83 o 
  -9   4  -3       73.60       71.33      5.84 o 
  -8   4  -3       11.59       13.85      3.76 o 
  -7   4  -3       41.29       35.12      3.24 o 
  -6   4  -3      368.74      344.76     11.74 o 
  -5   4  -3      622.80      610.49     17.52 o 
  -4   4  -3      128.11      118.75      5.59 o 
  -3   4  -3       31.82       35.20      2.90 o 
  -2   4  -3      476.50      475.04     16.01 o 
  -1   4  -3      314.40      335.37     10.37 o 
   0   4  -3      422.53      428.79     11.46 o 
   1   4  -3       33.40       30.53      2.00 o 
   2   4  -3      337.01      359.33     11.67 o 
   3   4  -3      466.94      507.52     15.70 o 
   4   4  -3      129.39      135.53      5.78 o 
   5   4  -3       30.79       35.81      3.09 o 
   6   4  -3      467.11      497.35     16.36 o 
   7   4  -3      108.57      111.42      5.73 o 
   8   4  -3       12.90       12.91      4.39 o 
   9   4  -3      300.71      308.63     16.75 o 
  10   4  -3        3.45       -0.44      4.49 o 
  11   4  -3      108.71      115.81     10.50 o 
  12   4  -3       37.71       35.04     10.03 o 
  13   4  -3       13.47       11.88     15.12 o 
 -10   5  -3      237.00      235.58     16.01 o 
  -9   5  -3       23.85       32.01      6.11 o 
  -8   5  -3      164.99      175.58      9.32 o 
  -7   5  -3       69.04       86.50      6.46 o 
  -6   5  -3      339.01      350.14     13.91 o 
  -5   5  -3       54.20       57.55      4.74 o 
  -4   5  -3      281.73      290.49     11.52 o 
  -3   5  -3     1282.57     1249.99     46.06 o 
  -2   5  -3      649.98      652.97     26.96 o 
  -1   5  -3      367.20      380.22     15.40 o 
   0   5  -3     1582.79     1521.54     45.96 o 
   1   5  -3      231.41      220.81      9.02 o 
   2   5  -3      657.24      638.91     17.84 o 
   3   5  -3      456.01      471.05     12.92 o 
   4   5  -3      404.04      391.57     12.57 o 
   5   5  -3      865.74      830.25     24.07 o 
   6   5  -3      167.83      178.52      8.31 o 
   7   5  -3     1081.62     1075.89     38.37 o 
   8   5  -3      519.27      498.35     25.76 o 
   9   5  -3      248.09      246.32     14.47 o 
  10   5  -3      261.07      268.87     25.02 o 
  11   5  -3       61.60       47.87     14.04 o 
  12   5  -3      168.01      177.09     25.20 o 
  -9   6  -3       63.53       56.75      8.55 o 
  -8   6  -3        1.05        0.24      5.37 o 
  -7   6  -3      169.17      162.31      8.65 o 
  -6   6  -3       21.68       22.89      4.01 o 
  -5   6  -3      132.01      138.76      7.44 o 
  -4   6  -3      680.32      654.89     25.86 o 
  -3   6  -3       41.66       51.45      7.43 o 
  -2   6  -3      321.01      299.17     13.01 o 
  -1   6  -3      460.04      438.24     18.86 o 
   0   6  -3      500.79      469.83     18.69 o 
   1   6  -3      846.37      878.15     27.82 o 
   2   6  -3       35.53       37.75      3.45 o 
   3   6  -3        8.13        8.79      2.51 o 
   4   6  -3      540.31      548.28     17.65 o 
   5   6  -3      331.75      341.22     11.17 o 
   6   6  -3       73.54       77.91      5.87 o 
   7   6  -3      434.41      433.69     19.02 o 
   8   6  -3        8.07        6.55      5.19 o 
   9   6  -3       53.68       55.58      7.88 o 
  10   6  -3      120.61      107.98     19.44 o 
  11   6  -3       52.41       38.87     16.20 o 
  -8   7  -3       11.44       16.45      6.65 o 
  -7   7  -3      117.05      128.31     10.65 o 
  -6   7  -3       53.88       51.54      4.87 o 
  -5   7  -3      131.18      139.53      9.30 o 
  -4   7  -3       95.18       93.81      7.75 o 
  -3   7  -3      311.62      324.53     14.42 o 
  -2   7  -3      121.86      130.54      7.95 o 
  -1   7  -3      293.50      311.96     14.02 o 
   0   7  -3      138.97      140.66      7.19 o 
   1   7  -3      178.33      183.59      8.91 o 
   2   7  -3      691.78      678.18     23.31 o 
   3   7  -3        6.39       10.85      3.14 o 
   4   7  -3      397.96      411.84     19.87 o 
   5   7  -3      317.07      309.11     15.23 o 
   6   7  -3        0.50        1.66      4.12 o 
   7   7  -3      458.44      437.39     20.11 o 
   8   7  -3      153.71      170.59     12.24 o 
   9   7  -3       47.91       40.67     15.84 o 
  10   7  -3      142.80      145.41     22.68 o 
  -6   8  -3       58.90       72.07     10.89 o 
  -5   8  -3       45.90       57.09      9.58 o 
  -4   8  -3      153.79      144.33      8.27 o 
  -3   8  -3       12.23       11.23      3.13 o 
  -2   8  -3      215.75      211.79     10.57 o 
  -1   8  -3       33.86       39.39      4.56 o 
   0   8  -3        8.04        8.35      3.22 o 
   1   8  -3      140.17      149.12      8.01 o 
   2   8  -3        5.54        8.33      4.70 o 
   3   8  -3      165.07      175.21     10.48 o 
   4   8  -3      125.22      126.71      9.16 o 
   5   8  -3        7.42        2.93      4.78 o 
   6   8  -3      183.15      184.07     11.28 o 
   7   8  -3       27.58       29.01      7.08 o 
   8   8  -3       38.68       48.61     10.81 o 
  -4   9  -3       23.66       31.32      8.10 o 
  -3   9  -3       14.35       21.23      7.54 o 
  -2   9  -3       43.53       39.66      8.50 o 
  -1   9  -3       32.96       36.33      8.05 o 
   0   9  -3       85.60       98.20      9.36 o 
   1   9  -3       37.23       45.35      7.17 o 
   2   9  -3       16.20       14.46      5.99 o 
   3   9  -3       34.64       38.32      6.43 o 
   4   9  -3       84.58       84.11      8.20 o 
   5   9  -3       54.69       58.76      7.52 o 
   6   9  -3       39.61       54.06      8.66 o 
 -12   0  -2      437.21      488.07     37.79 o 
 -11   0  -2       42.11       52.00      7.62 o 
 -10   0  -2      114.04      126.34      8.44 o 
  -9   0  -2      720.22      681.39     24.29 o 
  -8   0  -2      335.52      347.86     16.69 o 
  -7   0  -2     1043.90      969.28     37.27 o 
  -6   0  -2     1130.24     1061.76     45.17 o 
  -5   0  -2     3721.47     3895.51    125.70 o 
  -4   0  -2     1112.46     1008.01     32.17 o 
  -3   0  -2      648.63      669.89     23.24 o 
  -2   0  -2    10195.33    10346.82    336.97 o 
  -1   0  -2     4446.09     4540.11    151.21 o 
   0   0  -2     1358.58     1340.14     36.06 o 
   1   0  -2     2172.47     2204.20     65.54 o 
   2   0  -2     2014.64     2223.73    109.15 o 
   3   0  -2    40937.89    32709.39    936.80 o 
   4   0  -2     2821.43     3104.88     82.10 o 
   5   0  -2     3952.06     4129.12    111.73 o 
   6   0  -2     4219.79     4305.09    139.99 o 
   7   0  -2      561.10      600.25     21.19 o 
   8   0  -2     2804.82     2871.33    135.48 o 
   9   0  -2      809.17      800.64     43.99 o 
  10   0  -2       73.67       85.24     10.62 o 
  11   0  -2      846.95      833.44     46.05 o 
  12   0  -2      269.86      274.39     19.97 o 
  13   0  -2      508.81      508.67     31.56 o 
  14   0  -2      116.09      122.38     21.60 o 
 -12   1  -2        8.25        9.15      5.73 o 
 -11   1  -2       87.14       84.82      6.40 o 
 -10   1  -2       15.81       11.95      3.39 o 
  -9   1  -2       36.41       38.13      3.99 o 
  -8   1  -2       85.10       84.37      4.29 o 
  -7   1  -2        9.79       10.50      2.08 o 
  -6   1  -2      121.32      121.64      4.59 o 
  -5   1  -2       43.60       52.28      2.67 o 
  -4   1  -2      162.61      175.98      5.35 o 
  -3   1  -2      779.06      866.08     19.23 o 
  -2   1  -2     1302.81     1384.01     32.06 o 
  -1   1  -2     1278.78     1290.47     31.87 o 
   0   1  -2      182.06      184.49      4.77 o 
   1   1  -2      936.28      975.86     25.38 o 
   2   1  -2     1009.36     1067.79     28.31 o 
   3   1  -2      935.01      965.81     22.26 o 
   4   1  -2      885.24      971.31     22.15 o 
   5   1  -2       49.32       51.13      2.32 o 
   6   1  -2      226.23      241.75      8.15 o 
   7   1  -2       71.99       74.25      4.21 o 
   8   1  -2        7.70        7.02      2.57 o 
   9   1  -2       89.27       85.00      6.03 o 
  10   1  -2      264.46      251.44     12.49 o 
  11   1  -2       32.28       25.63      5.27 o 
  12   1  -2       26.41       25.32      5.55 o 
  13   1  -2        6.76        2.52      6.26 o 
  14   1  -2       33.29       37.43     15.12 o 
 -12   2  -2      282.81      293.53     23.22 o 
 -11   2  -2       63.60       62.66      5.17 o 
 -10   2  -2      300.73      295.99     11.27 o 
  -9   2  -2      572.00      579.92     19.97 o 
  -8   2  -2      226.42      231.69      8.81 o 
  -7   2  -2     1228.27     1175.72     32.40 o 
  -6   2  -2      442.33      438.66     11.23 o 
  -5   2  -2      905.21      888.38     20.80 o 
  -4   2  -2     2391.74     2275.19     52.42 o 
  -3   2  -2      576.97      538.91     12.36 o 
  -2   2  -2     5659.20     5664.22    135.01 o 
  -1   2  -2     2415.52     2401.93     74.87 o 
   0   2  -2     1378.44     1338.85     35.92 o 
   1   2  -2     7142.86     7040.38    182.56 o 
   2   2  -2     1407.32     1424.00     41.68 o 
   3   2  -2     3092.96     3067.63     85.82 o 
   4   2  -2     1824.03     1872.02     55.28 o 
   5   2  -2     3283.42     3372.13     80.24 o 
   6   2  -2     2701.15     2741.43     79.98 o 
   7   2  -2      167.49      154.48      7.76 o 
   8   2  -2     2115.41     2140.16     72.52 o 
   9   2  -2      518.88      519.75     31.92 o 
  10   2  -2      443.99      434.50     18.89 o 
  11   2  -2      367.01      360.00     16.78 o 
  12   2  -2       77.12       86.33      7.84 o 
  13   2  -2      428.58      419.53     28.76 o 
  14   2  -2      113.08      105.10     21.96 o 
 -12   3  -2       16.51       16.50      7.84 o 
 -11   3  -2      141.68      133.57     10.48 o 
 -10   3  -2       13.53       12.69      4.28 o 
  -9   3  -2       19.19       20.76      2.89 o 
  -8   3  -2      349.76      341.97     11.38 o 
  -7   3  -2      121.51      128.80      5.52 o 
  -6   3  -2      107.16      105.03      4.91 o 
  -5   3  -2       79.49       76.17      3.57 o 
  -4   3  -2       17.54       18.00      1.84 o 
  -3   3  -2      289.56      311.36      8.25 o 
  -2   3  -2      355.90      366.62     10.07 o 
  -1   3  -2      855.37      916.57     23.57 o 
   0   3  -2      766.56      824.27     20.21 o 
   1   3  -2      134.29      131.82      4.18 o 
   2   3  -2      476.56      506.02     16.12 o 
   3   3  -2      115.46      113.97      5.17 o 
   4   3  -2      429.65      447.75     13.37 o 
   5   3  -2      500.03      511.95     16.87 o 
   6   3  -2       17.74       21.19      3.03 o 
   7   3  -2      347.22      356.23     13.52 o 
   8   3  -2      139.79      135.86      7.91 o 
   9   3  -2      285.47      274.83     14.47 o 
  10   3  -2      173.46      168.57     11.15 o 
  11   3  -2       21.67       24.13      5.81 o 
  12   3  -2       56.83       63.43      8.67 o 
  13   3  -2       62.35       69.56     11.73 o 
 -11   4  -2       34.36       36.16      7.08 o 
 -10   4  -2      353.91      350.89     14.61 o 
  -9   4  -2      461.38      479.76     17.51 o 
  -8   4  -2       24.42       26.03      3.86 o 
  -7   4  -2      863.92      875.07     28.34 o 
  -6   4  -2      529.31      525.13     17.18 o 
  -5   4  -2      482.74      475.83     21.72 o 
  -4   4  -2      718.12      718.79     22.85 o 
  -3   4  -2      556.42      549.67     15.93 o 
  -2   4  -2     1768.16     1779.85     49.97 o 
  -1   4  -2     1391.24     1322.96     42.61 o 
   0   4  -2      656.00      600.32     16.53 o 
   1   4  -2     2890.70     2882.76     87.48 o 
   2   4  -2     1852.05     1930.55     51.22 o 
   3   4  -2      353.86      315.26     11.07 o 
   4   4  -2     2198.39     2184.82     64.04 o 
   5   4  -2      895.14      870.28     25.89 o 
   6   4  -2      892.72      874.57     32.84 o 
   7   4  -2      306.38      308.11     13.06 o 
   8   4  -2     1053.54     1093.74     38.32 o 
   9   4  -2      260.70      265.56     15.80 o 
  10   4  -2      480.46      464.62     21.36 o 
  11   4  -2      292.89      292.48     22.40 o 
  12   4  -2      170.13      166.65     23.76 o 
  13   4  -2      224.55      227.76     20.57 o 
 -10   5  -2       17.61       18.40      5.71 o 
  -9   5  -2      144.47      137.03      7.29 o 
  -8   5  -2       71.32       66.12      5.19 o 
  -7   5  -2        9.89        9.84      3.10 o 
  -6   5  -2       54.06       64.03      4.78 o 
  -5   5  -2      223.86      203.78      9.10 o 
  -4   5  -2      298.85      291.53     10.92 o 
  -3   5  -2     1294.23     1280.27     47.62 o 
  -2   5  -2      342.33      344.78     12.99 o 
  -1   5  -2      547.48      537.87     18.31 o 
   0   5  -2      504.42      497.76     16.66 o 
   1   5  -2      340.88      360.29     12.22 o 
   2   5  -2      387.68      409.19     13.86 o 
   3   5  -2       26.68       25.30      2.71 o 
   4   5  -2      174.43      185.65      6.91 o 
   5   5  -2      273.02      288.12     13.34 o 
   6   5  -2      237.68      218.94     10.28 o 
   7   5  -2      496.46      494.32     19.81 o 
   8   5  -2       51.75       52.25      5.54 o 
   9   5  -2      104.97      107.02      9.00 o 
  10   5  -2       18.14       15.68      7.37 o 
  11   5  -2       61.83       55.83     10.18 o 
  12   5  -2       44.80       39.95     15.12 o 
 -10   6  -2       82.28       80.64     12.45 o 
  -9   6  -2      139.28      145.22     10.96 o 
  -8   6  -2       60.01       64.46      5.14 o 
  -7   6  -2      189.57      204.63     10.23 o 
  -6   6  -2      157.23      159.56      7.84 o 
  -5   6  -2      289.09      301.30     11.80 o 
  -4   6  -2      179.43      188.83      8.54 o 
  -3   6  -2      267.07      271.86     11.88 o 
  -2   6  -2      628.06      635.43     24.60 o 
  -1   6  -2      457.72      449.74     16.64 o 
   0   6  -2      154.03      150.71      7.01 o 
   1   6  -2      673.15      639.27     21.15 o 
   2   6  -2      193.73      201.69      8.21 o 
   3   6  -2      632.69      614.71     21.41 o 
   4   6  -2      179.66      179.41      8.59 o 
   5   6  -2      614.85      610.90     20.63 o 
   6   6  -2      229.51      217.81     11.43 o 
   7   6  -2      182.49      179.84     10.25 o 
   8   6  -2      301.46      319.32     16.59 o 
   9   6  -2      213.68      256.12     19.97 o 
  10   6  -2       40.36       39.91      9.89 o 
  11   6  -2      109.72      117.70     21.24 o 
  -8   7  -2       46.98       39.51      7.31 o 
  -7   7  -2        1.81       -1.46      5.25 o 
  -6   7  -2      200.97      207.82     12.64 o 
  -5   7  -2       30.35       30.28      5.78 o 
  -4   7  -2      159.73      149.10      7.56 o 
  -3   7  -2      518.30      490.99     19.83 o 
  -2   7  -2       46.84       52.69      4.32 o 
  -1   7  -2      181.95      198.74      8.45 o 
   0   7  -2      198.42      203.55      9.42 o 
   1   7  -2       46.38       47.89      6.11 o 
   2   7  -2      533.21      535.49     20.72 o 
   3   7  -2      152.17      149.80      8.99 o 
   4   7  -2      334.09      331.27     14.94 o 
   5   7  -2      158.79      158.47      9.67 o 
   6   7  -2      105.04      106.95      7.75 o 
   7   7  -2      238.14      247.14     14.80 o 
   8   7  -2       73.58       65.90      8.52 o 
   9   7  -2       47.41       34.58      9.68 o 
  10   7  -2       55.48       61.16     11.82 o 
  -7   8  -2       22.13       26.42      6.92 o 
  -6   8  -2       40.23       48.80      7.30 o 
  -5   8  -2       90.36      118.13     15.30 o 
  -4   8  -2      107.40      111.61     11.19 o 
  -3   8  -2       77.91       81.43     14.58 o 
  -2   8  -2      152.96      175.42     13.44 o 
  -1   8  -2      118.94      135.22     10.05 o 
   0   8  -2       44.03       43.73      6.27 o 
   1   8  -2       40.32       38.54      6.28 o 
   2   8  -2      228.29      242.63     11.96 o 
   3   8  -2       60.81       61.50      6.60 o 
   4   8  -2       72.20       81.67      7.49 o 
   5   8  -2      216.90      222.37     11.86 o 
   6   8  -2       85.55       93.92      9.65 o 
   7   8  -2       53.99       58.54      8.63 o 
   8   8  -2       51.81       46.08     11.06 o 
   9   8  -2       90.51       93.22     14.34 o 
  -5   9  -2        8.88       16.92     11.88 o 
  -4   9  -2       27.24       36.19     12.78 o 
  -3   9  -2       36.32       48.31      8.77 o 
  -2   9  -2       13.91        4.31      6.20 o 
  -1   9  -2      187.00      193.78     12.95 o 
   0   9  -2       82.05       77.85      8.47 o 
   1   9  -2        5.19        8.77      4.84 o 
   2   9  -2       94.84      110.97      8.62 o 
   3   9  -2        6.39        1.98      4.74 o 
   4   9  -2      100.66      108.88      9.56 o 
   5   9  -2       96.71      106.55     10.73 o 
   6   9  -2        0.46        1.49      6.29 o 
   0  10  -2       26.23       35.22      6.47 o 
   1  10  -2       10.15        8.48      5.51 o 
   2  10  -2       80.95       88.00      8.72 o 
 -13   1  -1       62.71       89.84      8.32 o 
 -12   1  -1      195.81      187.73     10.72 o 
 -11   1  -1      817.03      829.06     25.98 o 
 -10   1  -1      181.85      184.01      8.21 o 
  -9   1  -1      410.41      405.58     12.35 o 
  -8   1  -1      998.12      990.65     26.08 o 
  -7   1  -1      136.13      120.83      4.89 o 
  -6   1  -1     1513.19     1470.77     34.91 o 
  -5   1  -1     1147.49     1125.64     26.64 o 
  -4   1  -1     3802.54     3778.51     84.42 o 
  -3   1  -1     2652.63     2588.12     60.51 o 
  -2   1  -1     5589.55     5688.63    114.76 o 
  -1   1  -1    18701.26    16688.68    386.37 o 
   0   1  -1     4863.26     4731.17    115.30 o 
   1   1  -1     1956.71     1981.72     51.40 o 
   2   1  -1     2776.80     2908.70     75.99 o 
   3   1  -1     1942.23     2060.46     49.11 o 
   4   1  -1     4995.42     5090.36    143.33 o 
   5   1  -1      940.51      962.67     30.46 o 
   6   1  -1     2670.89     2692.76     72.50 o 
   7   1  -1     2404.84     2457.04     74.42 o 
   8   1  -1      607.72      604.05     19.35 o 
   9   1  -1     1969.13     1917.39     64.87 o 
  10   1  -1      595.79      588.39     25.93 o 
  11   1  -1      107.69      117.64      8.57 o 
  12   1  -1      129.39      134.88      9.85 o 
  13   1  -1       60.30       66.71      9.03 o 
  14   1  -1      286.69      318.57     19.73 o 
 -12   2  -1       21.98       25.90      8.13 o 
 -11   2  -1        9.82        9.08      4.03 o 
 -10   2  -1      196.32      198.46      8.22 o 
  -9   2  -1       73.49       76.70      4.74 o 
  -8   2  -1      186.38      173.09      6.85 o 
  -7   2  -1       52.03       51.28      3.08 o 
  -6   2  -1      228.25      228.96      6.85 o 
  -5   2  -1      608.74      649.64     17.35 o 
  -4   2  -1       66.02       63.95      2.58 o 
  -3   2  -1      567.28      608.91     14.87 o 
  -2   2  -1      777.19      833.76     20.15 o 
  -1   2  -1     1165.38     1155.99     34.90 o 
   0   2  -1     1604.36     1683.59     37.31 o 
   1   2  -1      149.04      152.02      4.55 o 
   2   2  -1       29.25       29.04      1.79 o 
   3   2  -1     1315.96     1381.41     45.57 o 
   4   2  -1      354.96      376.13     14.60 o 
   5   2  -1       65.34       63.27      3.77 o 
   6   2  -1      897.32      932.59     32.11 o 
   7   2  -1      281.34      292.32     12.66 o 
   8   2  -1      108.61      106.21      6.28 o 
   9   2  -1       77.09       76.84      7.20 o 
  10   2  -1       77.31       70.29      7.20 o 
  11   2  -1      150.77      149.72      9.54 o 
  12   2  -1       48.67       45.40      8.03 o 
  13   2  -1       76.76       91.29     10.36 o 
 -12   3  -1       42.70       46.53      7.19 o 
 -11   3  -1      447.17      449.64     18.14 o 
 -10   3  -1      182.89      185.77      9.37 o 
  -9   3  -1      749.85      732.22     24.57 o 
  -8   3  -1     1111.56     1118.70     35.44 o 
  -7   3  -1      124.48      123.78      5.89 o 
  -6   3  -1     1382.75     1331.17     36.52 o 
  -5   3  -1      648.16      624.31     17.05 o 
  -4   3  -1     1923.98     1865.56     45.70 o 
  -3   3  -1     1948.81     1903.97     59.04 o 
  -2   3  -1     3050.13     3117.41     79.97 o 
  -1   3  -1     1955.60     1875.46     57.15 o 
   0   3  -1     2309.10     2295.68     64.45 o 
   1   3  -1     1734.19     1620.29     41.06 o 
   2   3  -1     2858.38     2859.79     71.22 o 
   3   3  -1     1434.01     1530.83     48.08 o 
   4   3  -1      806.29      730.63     26.85 o 
   5   3  -1     1840.54     1858.30     63.59 o 
   6   3  -1     1948.98     1947.48     60.35 o 
   7   3  -1     1582.03     1601.53     58.56 o 
   8   3  -1      346.15      347.00     14.08 o 
   9   3  -1     1056.65     1044.33     44.44 o 
  10   3  -1      148.82      154.82     11.32 o 
  11   3  -1      506.93      517.06     28.36 o 
  12   3  -1      265.31      274.41     23.67 o 
  13   3  -1       85.56       89.44     10.65 o 
 -12   4  -1       26.88       19.58      6.48 o 
 -11   4  -1       52.81       47.86      7.13 o 
 -10   4  -1       29.10       27.38      4.38 o 
  -9   4  -1      233.35      233.48     10.02 o 
  -8   4  -1      555.12      532.94     17.39 o 
  -7   4  -1       74.76       74.74      4.73 o 
  -6   4  -1        1.03        3.61      2.14 o 
  -5   4  -1      342.67      347.00     11.46 o 
  -4   4  -1       97.34       98.29      4.00 o 
  -3   4  -1      717.91      765.23     18.73 o 
  -2   4  -1       55.02       44.28      2.58 o 
  -1   4  -1      347.81      383.76     12.57 o 
   0   4  -1      823.28      869.70     24.97 o 
   1   4  -1      102.38      108.76      4.38 o 
   2   4  -1       28.02       27.73      1.95 o 
   3   4  -1      625.92      684.81     25.16 o 
   4   4  -1      189.65      191.85      7.19 o 
   5   4  -1       24.87       26.36      3.22 o 
   6   4  -1      427.74      455.25     18.34 o 
   7   4  -1       60.15       61.73      5.01 o 
   8   4  -1      275.40      269.54     12.42 o 
   9   4  -1       29.56       24.08      6.91 o 
  10   4  -1       23.95       32.94      7.58 o 
  11   4  -1      305.48      302.76     22.73 o 
  12   4  -1      112.44      108.15     12.81 o 
 -11   5  -1      159.56      158.60     11.83 o 
 -10   5  -1       22.96       28.88      3.93 o 
  -9   5  -1      540.64      540.20     17.91 o 
  -8   5  -1      198.53      197.01      8.59 o 
  -7   5  -1      120.39      115.49      5.89 o 
  -6   5  -1      653.19      644.15     20.11 o 
  -5   5  -1      252.34      238.42      9.07 o 
  -4   5  -1      633.62      642.94     19.44 o 
  -3   5  -1     1059.13     1019.77     31.18 o 
  -2   5  -1      457.30      425.71     11.85 o 
  -1   5  -1     1159.10     1118.24     32.80 o 
   0   5  -1      540.42      531.15     16.03 o 
   1   5  -1      782.18      750.31     27.75 o 
   2   5  -1     1310.66     1291.14     34.42 o 
   3   5  -1      401.89      433.72     17.41 o 
   4   5  -1      707.72      706.06     25.52 o 
   5   5  -1      309.85      312.87     13.90 o 
   6   5  -1      900.86      836.26     29.95 o 
   7   5  -1      554.50      548.94     22.18 o 
   8   5  -1      138.59      143.92      9.88 o 
   9   5  -1      475.69      500.13     31.56 o 
  10   5  -1       97.19      110.14     12.81 o 
  11   5  -1       68.87       78.92     11.56 o 
  12   5  -1      237.52      241.97     21.34 o 
 -10   6  -1      145.79      131.69      9.81 o 
  -9   6  -1        8.07        9.83      5.04 o 
  -8   6  -1       66.23       71.78      7.70 o 
  -7   6  -1      264.56      250.46     14.45 o 
  -6   6  -1        8.30        7.24      4.20 o 
  -5   6  -1      243.46      226.91     11.77 o 
  -4   6  -1      233.45      210.35     12.02 o 
  -3   6  -1      757.34      732.26     28.41 o 
  -2   6  -1     1074.40     1067.56     44.43 o 
  -1   6  -1       24.44       30.25      4.05 o 
   0   6  -1        3.38        5.69      3.72 o 
   1   6  -1      707.68      716.87     31.00 o 
   2   6  -1      441.23      438.04     14.98 o 
   3   6  -1       21.73       24.30      3.20 o 
   4   6  -1       71.22       72.51      5.84 o 
   5   6  -1      353.38      358.86     14.95 o 
   6   6  -1      177.72      180.49     10.34 o 
   7   6  -1      376.15      362.02     17.38 o 
   8   6  -1      197.86      189.03     13.11 o 
   9   6  -1      148.48      120.14     15.66 o 
  10   6  -1       64.91       64.20     11.32 o 
  11   6  -1       59.25       62.59     14.40 o 
  -9   7  -1       14.86       12.01      6.07 o 
  -8   7  -1       74.40       80.01      8.42 o 
  -7   7  -1       98.71       92.33      8.94 o 
  -6   7  -1      130.32      145.12     10.12 o 
  -5   7  -1       69.07       70.49      6.89 o 
  -4   7  -1      363.84      353.15     17.21 o 
  -3   7  -1      116.52      105.21      9.19 o 
  -2   7  -1      106.84      118.65      8.55 o 
  -1   7  -1     1662.60     1578.68     61.47 o 
   0   7  -1       97.45       94.48      7.66 o 
   1   7  -1      158.36      139.04      8.39 o 
   2   7  -1      205.64      203.70     10.64 o 
   3   7  -1       31.90       33.71      4.67 o 
   4   7  -1      752.29      724.88     28.45 o 
   5   7  -1      248.56      260.53     11.94 o 
   6   7  -1      118.14      116.44      9.96 o 
   7   7  -1      300.71      296.32     17.16 o 
   8   7  -1       47.53       47.86      7.69 o 
   9   7  -1      233.32      246.24     20.60 o 
  10   7  -1       85.74      109.64     22.14 o 
  -8   8  -1       61.10       63.53      8.30 o 
  -7   8  -1      113.52      106.79      9.92 o 
  -6   8  -1       36.03       40.27      6.58 o 
  -5   8  -1      193.42      202.11     12.73 o 
  -4   8  -1        0.96        1.31      5.00 o 
  -3   8  -1       85.20       83.32      9.10 o 
  -2   8  -1      185.03      189.90     11.78 o 
  -1   8  -1        1.91        2.29      4.23 o 
   0   8  -1      252.49      256.43     14.19 o 
   1   8  -1      103.20       97.56      7.41 o 
   2   8  -1       19.00       15.90      4.48 o 
   3   8  -1      183.62      184.84     10.36 o 
   4   8  -1        3.52        6.83      5.30 o 
   5   8  -1      113.19      115.66      9.96 o 
   6   8  -1       89.94       89.74      9.54 o 
   7   8  -1        0.76        0.44      5.92 o 
   8   8  -1      201.69      211.56     14.89 o 
  -6   9  -1        0.16        3.09      5.34 o 
  -5   9  -1       38.57       47.15      8.93 o 
  -4   9  -1       46.49       53.81     13.86 o 
  -3   9  -1       95.70       93.04     10.24 o 
  -2   9  -1       55.66       58.50      7.32 o 
  -1   9  -1      106.50      122.18      9.78 o 
   0   9  -1      109.76      111.23      8.41 o 
   1   9  -1       10.10       11.43      5.07 o 
   2   9  -1       16.32       21.29      5.23 o 
   3   9  -1       68.40       65.27      8.45 o 
   4   9  -1        9.70        9.15      6.10 o 
   5   9  -1       14.41       20.17      6.81 o 
   6   9  -1      124.54      136.37     12.12 o 
  -2  10  -1       13.85       10.77      5.82 o 
  -1  10  -1        5.33        7.83      5.44 o 
   0  10  -1       99.28       99.22      8.90 o 
   1  10  -1       55.80       58.24      7.46 o 
   2  10  -1       20.40       19.38      6.67 o 
   3  10  -1       79.76       85.70     10.01 o 
 -13   0   0       37.52       54.35      9.72 o 
 -12   0   0      186.56      186.29     10.49 o 
 -11   0   0      410.95      416.64     23.35 o 
 -10   0   0     1360.33     1333.97     64.49 o 
  -9   0   0      683.90      727.76     32.07 o 
  -8   0   0     2180.89     2251.07     86.02 o 
  -7   0   0      508.93      490.67     16.50 o 
  -6   0   0      487.87      492.82     20.70 o 
  -5   0   0     3990.89     3939.54    149.56 o 
  -4   0   0      891.45      928.94     38.26 o 
  -3   0   0     3793.44     3785.08    132.88 o 
  -2   0   0     1330.04     1368.63     46.26 o 
   1   0   0      141.93      149.30      4.63 o 
   2   0   0     1446.46     1489.04     55.39 o 
   3   0   0     3223.68     3214.34    129.19 o 
   4   0   0     1057.85     1065.01     46.99 o 
   5   0   0     3998.85     3901.82    182.69 o 
   7   0   0      425.89      414.79     24.85 o 
   8   0   0     2012.65     2156.60    109.12 o 
   9   0   0      877.41      903.17     42.79 o 
  10   0   0     1363.30     1322.47     68.66 o 
  11   0   0      374.20      387.65     25.57 o 
  12   0   0      121.43      118.89     13.87 o 
  13   0   0       59.71       66.95     15.84 o 
 -13   1   0       10.08       12.60      9.00 o 
 -12   1   0       42.83       44.01      6.02 o 
 -11   1   0       53.66       47.55      4.36 o 
 -10   1   0       18.17       16.20      2.62 o 
  -9   1   0       53.89       50.75      3.49 o 
  -8   1   0       49.07       53.40      3.33 o 
  -7   1   0      324.71      344.20      9.56 o 
  -6   1   0       71.68       80.91      3.25 o 
  -5   1   0      182.23      192.95      5.37 o 
  -4   1   0      627.51      653.39     15.70 o 
  -3   1   0       40.91       46.42      1.81 o 
  -2   1   0      733.55      755.12     18.60 o 
  -1   1   0      933.28      969.79     22.26 o 
   0   1   0     1204.46     1149.40     23.49 o 
   1   1   0      929.37      981.33     26.00 o 
   2   1   0      754.60      779.14     17.76 o 
   3   1   0       32.57       34.87      2.35 o 
   4   1   0      654.26      690.17     20.65 o 
   5   1   0      169.76      187.47      7.13 o 
   6   1   0       77.03       79.87      3.86 o 
   7   1   0      329.33      339.91     11.00 o 
   8   1   0       44.51       43.27      4.47 o 
   9   1   0       54.93       49.17      5.81 o 
  10   1   0       16.31       14.15      5.07 o 
  11   1   0       53.84       55.80      6.52 o 
  12   1   0       41.64       36.80      7.62 o 
  13   1   0        9.31        4.38      6.71 o 
 -13   2   0      150.15      147.08     13.37 o 
 -12   2   0      104.89      111.16      8.89 o 
 -11   2   0      299.31      305.47     12.58 o 
 -10   2   0     1128.86     1111.08     37.72 o 
  -9   2   0      192.44      187.83      8.04 o 
  -8   2   0     1011.10      989.32     28.97 o 
  -7   2   0     1998.79     1969.09     51.54 o 
  -6   2   0      200.09      191.44      6.58 o 
  -5   2   0     2292.93     2215.35     56.79 o 
  -4   2   0      247.74      222.96      6.54 o 
  -3   2   0     3168.54     3136.32     73.57 o 
  -2   2   0     5429.57     5313.33    121.34 o 
  -1   2   0     3731.21     3712.38     73.67 o 
   0   2   0     8662.48     8386.40    192.23 o 
   1   2   0     3212.14     3281.81     85.15 o 
   2   2   0     5953.79     5852.94    125.96 o 
   3   2   0     2995.53     3036.59     90.63 o 
   4   2   0      378.50      304.14     21.24 o 
   5   2   0     2144.04     2113.54     64.37 o 
   6   2   0      244.89      260.92      8.59 o 
   7   2   0     2133.67     2095.79     69.35 o 
   8   2   0      935.44      919.57     30.25 o 
   9   2   0      182.87      189.11     11.88 o 
  10   2   0     1134.12     1110.93     61.08 o 
  11   2   0      269.39      250.72     20.48 o 
  12   2   0      163.12      172.32     12.60 o 
  13   2   0      109.24      115.73     12.00 o 
 -13   3   0       10.41        2.70      7.64 o 
 -12   3   0        6.49        5.75      4.91 o 
 -11   3   0      180.45      177.23      9.00 o 
 -10   3   0      134.65      143.67      7.45 o 
  -9   3   0       67.01       59.66      4.74 o 
  -8   3   0       42.08       42.57      3.80 o 
  -7   3   0      171.94      167.65      5.62 o 
  -6   3   0      268.73      271.21      7.29 o 
  -5   3   0      308.35      328.44      8.73 o 
  -4   3   0      886.38      969.28     24.37 o 
  -3   3   0      247.03      266.80      7.44 o 
  -2   3   0      387.16      383.19      9.73 o 
  -1   3   0      496.64      523.57     14.19 o 
   0   3   0       42.41       44.40      2.73 o 
   1   3   0      554.19      580.16     15.18 o 
   2   3   0      316.23      308.05     11.16 o 
   3   3   0      276.50      306.17     10.02 o 
   4   3   0      959.91     1033.40     34.72 o 
   5   3   0      252.91      264.48     11.80 o 
   6   3   0      283.10      266.06     11.26 o 
   7   3   0      174.82      168.24      8.48 o 
   8   3   0       34.98       38.05      4.51 o 
   9   3   0       88.11       89.39      9.89 o 
  10   3   0      105.96      106.64     11.96 o 
  11   3   0      177.51      166.86     15.61 o 
  12   3   0       13.60       11.55      7.99 o 
  13   3   0       12.68        9.72      8.91 o 
 -12   4   0      168.56      174.29     12.59 o 
 -11   4   0       31.04       35.74      4.28 o 
 -10   4   0      502.71      531.47     19.56 o 
  -9   4   0      317.27      327.26     12.53 o 
  -8   4   0      855.27      841.93     24.51 o 
  -7   4   0     1074.68     1041.76     28.84 o 
  -6   4   0      240.25      241.21      7.27 o 
  -5   4   0     1023.23      983.87     24.55 o 
  -4   4   0      675.44      641.97     18.13 o 
  -3   4   0     1333.66     1262.73     32.77 o 
  -2   4   0     1779.56     1750.47     45.94 o 
  -1   4   0     2486.53     2530.87     69.10 o 
   0   4   0      420.77      358.90     13.08 o 
   1   4   0     2585.77     2598.58     67.26 o 
   2   4   0     2083.76     2037.93     59.38 o 
   3   4   0     1173.28     1131.37     33.00 o 
   4   4   0      636.88      615.84     20.39 o 
   5   4   0     1014.59      994.96     35.26 o 
   6   4   0      217.93      208.91     10.20 o 
   7   4   0     1259.23     1227.48     40.63 o 
   8   4   0      685.35      663.53     33.26 o 
   9   4   0      269.43      287.54     16.56 o 
  10   4   0      557.07      528.60     33.13 o 
  11   4   0       11.08        4.70      8.04 o 
  12   4   0      221.49      226.44     20.16 o 
 -11   5   0       17.39       19.97      5.98 o 
 -10   5   0       73.92       63.89      7.29 o 
  -9   5   0      100.81       87.30      7.17 o 
  -8   5   0      173.29      153.19      9.13 o 
  -7   5   0      112.91      112.51      6.93 o 
  -6   5   0      519.39      499.50     19.51 o 
  -5   5   0       51.91       55.86      4.81 o 
  -4   5   0      470.14      452.07     14.55 o 
  -3   5   0      215.44      206.56      7.84 o 
  -2   5   0      686.68      724.89     19.86 o 
  -1   5   0      521.46      514.33     15.59 o 
   0   5   0        8.26       11.00      2.31 o 
   1   5   0      566.16      570.36     16.88 o 
   2   5   0      591.99      631.95     20.58 o 
   3   5   0      274.76      274.89     10.86 o 
   4   5   0      398.32      384.82     16.47 o 
   5   5   0       78.89       76.82      5.39 o 
   6   5   0      539.11      523.90     27.36 o 
   7   5   0       69.58       79.24      7.99 o 
   8   5   0      206.97      181.63     11.62 o 
   9   5   0      109.98       93.51      8.92 o 
  10   5   0       55.44       50.67     13.86 o 
  11   5   0       28.38       18.15      9.38 o 
 -11   6   0       40.12       49.38      9.77 o 
 -10   6   0      243.19      260.44     15.52 o 
  -9   6   0       88.40       80.24      7.44 o 
  -8   6   0      297.89      287.97     13.92 o 
  -7   6   0      207.64      199.96     10.86 o 
  -6   6   0      149.84      183.25      9.44 o 
  -5   6   0      247.97      241.33     13.02 o 
  -4   6   0      311.40      305.06     14.40 o 
  -3   6   0      267.67      257.66     11.09 o 
  -2   6   0      502.10      472.01     18.35 o 
  -1   6   0      340.49      329.19     12.51 o 
   0   6   0     1437.98     1455.48     57.24 o 
   1   6   0      275.75      268.84     12.34 o 
   2   6   0      558.02      518.01     19.51 o 
   3   6   0      261.27      261.67     11.92 o 
   4   6   0      295.29      281.15     12.75 o 
   5   6   0      271.20      279.17     15.73 o 
   6   6   0      135.72      158.10     11.13 o 
   7   6   0      241.47      250.63     14.14 o 
   8   6   0      256.92      260.72     23.22 o 
   9   6   0      101.92      114.15     10.08 o 
  10   6   0      242.79      273.68     22.01 o 
  11   6   0       35.94       61.87     12.25 o 
 -10   7   0       23.55       18.31      7.77 o 
  -9   7   0      184.49      172.86     12.75 o 
  -8   7   0       46.05       49.30      6.98 o 
  -7   7   0       70.08       72.85      7.31 o 
  -6   7   0      212.22      197.25     12.02 o 
  -5   7   0        2.01       -1.11      3.77 o 
  -4   7   0      158.79      162.34      9.75 o 
  -3   7   0       55.12       60.14      5.27 o 
  -2   7   0      251.43      229.08     12.21 o 
  -1   7   0      673.80      652.00     27.99 o 
   0   7   0      186.40      209.32     10.48 o 
   1   7   0      651.97      658.76     25.05 o 
   2   7   0      214.96      212.09     10.66 o 
   3   7   0       85.70       86.30      6.44 o 
   4   7   0      129.38      114.55      9.60 o 
   5   7   0        4.00        4.73      4.57 o 
   6   7   0      219.58      214.05     13.54 o 
   7   7   0       62.70       75.84      8.63 o 
   8   7   0       73.36       71.69      8.86 o 
   9   7   0      177.41      167.93     17.36 o 
  10   7   0       18.28       11.31      9.68 o 
  -8   8   0       40.80       47.67      7.31 o 
  -7   8   0       85.68       86.06      8.38 o 
  -6   8   0       52.42       75.58      7.66 o 
  -5   8   0       20.39       21.29      5.28 o 
  -4   8   0       74.65       78.94      7.08 o 
  -3   8   0       62.43       64.45      6.77 o 
  -2   8   0       33.34       44.68      5.99 o 
  -1   8   0      351.00      344.00     16.89 o 
   0   8   0      383.82      405.47     17.40 o 
   1   8   0      284.04      283.17     13.59 o 
   2   8   0       45.16       46.49      5.50 o 
   3   8   0       68.20       78.90      8.13 o 
   4   8   0       73.75       78.66      8.46 o 
   5   8   0       27.96       26.58      6.46 o 
   6   8   0       54.51       93.35     10.63 o 
   7   8   0       81.52       79.85      9.48 o 
   8   8   0       50.27       69.86      9.51 o 
  -6   9   0       38.60       38.74      6.68 o 
  -5   9   0       16.46       26.33      5.61 o 
  -4   9   0      153.38      153.75     12.85 o 
  -3   9   0       10.93        7.58      5.22 o 
  -2   9   0       63.35       66.31      7.29 o 
  -1   9   0      111.24      100.83      7.90 o 
   0   9   0        2.01        3.33      4.30 o 
   1   9   0      117.60      119.64      8.49 o 
   2   9   0       46.30       55.04      7.59 o 
   3   9   0       19.31       18.78      6.31 o 
   4   9   0      160.24      171.82     12.98 o 
   5   9   0        6.98        5.57      6.45 o 
   6   9   0       46.44       44.16      8.32 o 
  -2  10   0        9.65       12.10      5.27 o 
  -1  10   0       81.12       95.03      8.31 o 
   0  10   0       15.05       18.36      6.41 o 
   1  10   0       88.82       94.11      9.49 o 
   2  10   0        4.25        2.30      6.04 o 
 -14   1   1      291.25      295.32     19.63 o 
 -13   1   1       32.32       36.65      7.52 o 
 -12   1   1      155.29      148.10      9.41 o 
 -11   1   1      125.49      128.87      7.51 o 
 -10   1   1      752.42      756.97     23.86 o 
  -9   1   1     1796.91     1739.07     58.01 o 
  -8   1   1      577.73      547.14     13.44 o 
  -7   1   1     2527.23     2536.95     52.77 o 
  -6   1   1     2352.13     2302.66     50.04 o 
  -5   1   1     1034.09     1030.23     23.71 o 
  -4   1   1     4862.58     4801.80     99.19 o 
  -3   1   1     1998.31     2079.45     44.61 o 
  -2   1   1     3701.07     3644.40     77.73 o 
  -1   1   1     1257.45     1285.31     91.78 o 
   0   1   1     5547.42     5409.54    124.26 o 
   1   1   1    18851.20    17571.88    399.70 o 
   2   1   1     4692.95     4944.30    128.24 o 
   3   1   1     2858.74     2786.01     78.53 o 
   4   1   1     3518.63     3601.29     97.93 o 
   5   1   1     1152.95     1129.32     31.15 o 
   6   1   1     1603.52     1528.74     45.23 o 
   7   1   1      192.94      166.96      7.85 o 
   8   1   1     1076.68     1056.98     36.91 o 
   9   1   1      323.80      320.01     18.64 o 
  10   1   1      258.90      259.15     25.20 o 
  11   1   1      780.28      764.49     47.34 o 
  12   1   1      172.51      176.19     13.76 o 
  13   1   1       72.39       84.99     15.30 o 
 -13   2   1       84.60       83.51     10.35 o 
 -12   2   1       42.87       56.28      6.02 o 
 -11   2   1      144.00      142.93     10.53 o 
 -10   2   1       65.59       57.35      4.27 o 
  -9   2   1       96.78       92.58      4.98 o 
  -8   2   1       86.08       83.79      3.99 o 
  -7   2   1      315.23      325.84      9.42 o 
  -6   2   1      883.81      891.07     20.43 o 
  -5   2   1       45.17       43.72      1.82 o 
  -4   2   1      403.13      414.96     10.59 o 
  -3   2   1     1251.47     1308.16     34.62 o 
  -2   2   1       26.45       25.10      1.21 o 
  -1   2   1      153.78      157.06      4.91 o 
   0   2   1     1655.59     1714.69     35.27 o 
   1   2   1     1080.45     1109.74     26.11 o 
   2   2   1      723.79      807.64     24.98 o 
   3   2   1      624.76      672.21     17.97 o 
   4   2   1       67.36       64.85      3.40 o 
   5   2   1      664.53      710.91     21.45 o 
   6   2   1      195.52      193.67      8.25 o 
   7   2   1       51.85       48.65      3.94 o 
   8   2   1      194.76      193.88      8.55 o 
   9   2   1       86.05       91.49     10.43 o 
  10   2   1      181.18      160.20     15.66 o 
  11   2   1       11.17        3.80      6.97 o 
  12   2   1       19.50       19.19      9.15 o 
 -13   3   1      106.69      118.39     12.34 o 
 -12   3   1      360.51      366.94     13.96 o 
 -11   3   1      377.41      392.79     15.88 o 
 -10   3   1      210.06      203.94      8.81 o 
  -9   3   1     1005.87     1016.95     34.14 o 
  -8   3   1      316.78      308.50      9.44 o 
  -7   3   1     1800.54     1820.55     47.82 o 
  -6   3   1     1608.30     1575.49     50.44 o 
  -5   3   1     1863.34     1857.35     49.61 o 
  -4   3   1      851.57      778.12     21.16 o 
  -3   3   1     1752.05     1796.10     46.05 o 
  -2   3   1     2980.42     2930.88     71.22 o 
  -1   3   1     1547.70     1428.22     37.26 o 
   0   3   1     2126.53     2133.22     48.78 o 
   1   3   1     1740.20     1712.40     41.67 o 
   2   3   1     2939.57     3086.45     73.38 o 
   3   3   1     2291.13     2234.22     52.25 o 
   4   3   1     1618.98     1628.29     52.39 o 
   5   3   1      717.27      720.67     21.40 o 
   6   3   1     1425.45     1412.90     47.56 o 
   7   3   1      106.74       99.92      8.04 o 
   8   3   1     1349.51     1333.00     64.63 o 
   9   3   1      580.72      563.34     38.63 o 
  10   3   1      154.85      161.65     15.47 o 
  11   3   1      477.76      479.47     30.46 o 
  12   3   1       15.34        8.42      8.13 o 
 -12   4   1       85.54       78.51      8.25 o 
 -11   4   1      337.19      330.07     16.95 o 
 -10   4   1        9.58       12.78      4.71 o 
  -9   4   1       42.04       32.91      5.17 o 
  -8   4   1      273.31      261.52     13.54 o 
  -7   4   1       35.28       37.50      4.18 o 
  -6   4   1      468.66      482.05     14.27 o 
  -5   4   1        8.60        8.52      1.91 o 
  -4   4   1      153.94      149.27      5.42 o 
  -3   4   1      674.92      705.68     18.38 o 
  -2   4   1       14.05       13.54      1.52 o 
  -1   4   1      131.98      134.11      4.28 o 
   0   4   1      741.75      784.55     18.86 o 
   1   4   1      411.14      453.57     12.33 o 
   2   4   1       88.30       82.61      4.00 o 
   3   4   1      644.56      681.47     26.00 o 
   4   4   1      138.27      138.07      5.59 o 
   5   4   1      323.21      322.17     13.47 o 
   6   4   1        7.12        5.79      3.70 o 
   7   4   1      104.99      101.47      8.02 o 
   8   4   1      500.17      496.51     24.70 o 
   9   4   1      280.57      289.58     17.26 o 
  10   4   1       22.74       15.84     10.08 o 
  11   4   1       39.21       39.66     10.40 o 
  12   4   1       36.70       32.36     10.14 o 
 -12   5   1      266.08      259.77     15.25 o 
 -11   5   1       46.57       50.30      7.04 o 
 -10   5   1       82.25      100.63      8.83 o 
  -9   5   1      490.87      514.60     23.57 o 
  -8   5   1      103.39      101.16      8.04 o 
  -7   5   1      610.28      586.46     21.84 o 
  -6   5   1      811.55      778.35     33.25 o 
  -5   5   1      361.10      344.52     11.80 o 
  -4   5   1      672.68      658.03     19.62 o 
  -3   5   1      557.27      576.17     14.44 o 
  -2   5   1     1266.58     1237.77     32.06 o 
  -1   5   1      811.15      771.74     21.85 o 
   0   5   1      485.52      486.00     13.74 o 
   1   5   1     1141.37     1097.83     29.29 o 
   2   5   1      371.94      356.57     11.96 o 
   3   5   1     1122.39     1108.50     33.81 o 
   4   5   1      585.35      598.35     23.09 o 
   5   5   1      310.53      292.61     14.28 o 
   6   5   1      621.10      619.87     32.14 o 
   7   5   1      169.00      165.73     10.90 o 
   8   5   1      252.60      251.30     15.46 o 
   9   5   1      479.28      474.06     25.00 o 
  10   5   1       36.81       48.37      9.78 o 
  11   5   1      144.43      160.88     17.28 o 
 -11   6   1       62.60       57.42      7.64 o 
 -10   6   1       59.33       58.35      7.33 o 
  -9   6   1      177.15      157.16     10.44 o 
  -8   6   1      214.33      208.11     10.77 o 
  -7   6   1      303.13      268.75     13.22 o 
  -6   6   1      225.30      219.26     10.06 o 
  -5   6   1      312.60      311.78     13.66 o 
  -4   6   1      106.41       93.43      5.25 o 
  -3   6   1        4.52        4.00      2.55 o 
  -2   6   1      385.03      360.52     13.31 o 
  -1   6   1      782.27      770.89     24.04 o 
   0   6   1       13.49       18.42      2.59 o 
   1   6   1        8.48       10.62      2.35 o 
   2   6   1     1139.14     1182.20     36.97 o 
   3   6   1      658.66      623.83     24.80 o 
   4   6   1      296.71      284.85     14.23 o 
   5   6   1      178.92      168.09     11.54 o 
   6   6   1        1.67       -0.50      4.22 o 
   7   6   1      287.38      257.83     15.32 o 
   8   6   1       53.35       42.29      7.51 o 
   9   6   1       21.06       32.08      7.48 o 
  10   6   1      149.32      133.57     15.98 o 
 -10   7   1       95.59      116.03     19.80 o 
  -9   7   1      228.88      248.72     14.75 o 
  -8   7   1       38.14       38.88      5.67 o 
  -7   7   1      295.06      274.18     14.77 o 
  -6   7   1      146.98      153.38      9.63 o 
  -5   7   1      166.30      165.06     10.73 o 
  -4   7   1      828.48      756.08     27.46 o 
  -3   7   1        6.14        7.17      3.04 o 
  -2   7   1      208.28      197.71      9.66 o 
  -1   7   1      161.07      155.84      7.28 o 
   0   7   1      177.63      184.23      9.18 o 
   1   7   1     1579.69     1488.13     53.11 o 
   2   7   1      133.86      144.06      8.27 o 
   3   7   1       66.32       72.42      7.28 o 
   4   7   1      376.77      362.51     19.01 o 
   5   7   1       64.11       60.85      7.42 o 
   6   7   1      119.91      127.27     10.57 o 
   7   7   1      139.21      156.71     11.50 o 
   8   7   1       65.56       72.29      9.19 o 
   9   7   1       14.57       13.97      7.20 o 
  -8   8   1      183.72      173.43     12.74 o 
  -7   8   1        1.95        0.26      4.57 o 
  -6   8   1       94.25      106.01      8.41 o 
  -5   8   1       99.82      104.89      8.09 o 
  -4   8   1       11.23        6.95      3.70 o 
  -3   8   1      176.51      179.03      9.52 o 
  -2   8   1        8.10        5.93      3.39 o 
  -1   8   1      131.05      122.71      7.85 o 
   0   8   1      246.80      253.97     12.43 o 
   1   8   1        5.53        5.20      3.76 o 
   2   8   1      189.80      180.20     12.06 o 
   3   8   1       74.37       69.44      7.76 o 
   4   8   1        2.34        7.83      5.16 o 
   5   8   1      199.00      210.93     14.13 o 
   6   8   1       19.44       23.14      6.82 o 
   7   8   1      134.12      126.91     11.57 o 
   8   8   1       42.79       30.47      8.19 o 
  -6   9   1      129.87      132.27     10.03 o 
  -5   9   1        8.46       12.64      4.81 o 
  -4   9   1        9.90       10.64      4.50 o 
  -3   9   1       62.89       67.61      7.37 o 
  -2   9   1       22.82       32.28      5.22 o 
  -1   9   1        5.62        7.73      4.37 o 
   0   9   1      135.54      137.72     13.12 o 
   1   9   1      107.93      108.67      9.35 o 
   2   9   1       36.73       42.50      7.15 o 
   3   9   1       84.15       85.66      9.24 o 
   4   9   1       55.31       59.10      8.45 o 
   5   9   1       31.15       40.23      8.04 o 
   6   9   1        4.02        4.46      6.86 o 
  -3  10   1       79.70       89.08      8.57 o 
  -2  10   1       11.42       14.40      5.21 o 
  -1  10   1       70.18       73.21      8.39 o 
   0  10   1       93.35       98.70      9.54 o 
   1  10   1        1.34       -1.36      5.31 o 
   2  10   1       13.05        8.49      6.19 o 
 -14   0   2      116.71      127.06     20.16 o 
 -13   0   2      476.95      500.69     27.14 o 
 -11   0   2      892.84      850.77     41.84 o 
  -9   0   2      892.32      860.05     40.72 o 
  -8   0   2     2690.70     2698.69     98.52 o 
  -7   0   2      591.19      598.04     19.88 o 
  -6   0   2     4598.99     4589.69    124.00 o 
  -5   0   2     3545.84     3743.22    109.21 o 
  -4   0   2     2051.48     2402.42    123.69 o 
  -3   0   2    40782.73    32817.52   1595.28 o 
  -2   0   2     2848.02     2879.45    150.09 o 
  -1   0   2     2292.25     2327.98     56.00 o 
   0   0   2     1078.13     1126.50     42.86 o 
   1   0   2     5284.88     5200.85    146.35 o 
   2   0   2    10104.35    10141.06    730.66 o 
   4   0   2      938.56      791.25     45.55 o 
   5   0   2     3347.51     3637.91    178.23 o 
   6   0   2     1254.19     1243.28     56.26 o 
   7   0   2      856.25      799.61     45.61 o 
   9   0   2      693.66      600.73     55.07 o 
  10   0   2      122.28      113.02     18.36 o 
  11   0   2       68.19       47.87     14.40 o 
  12   0   2      450.79      412.12     43.55 o 
 -14   1   2       32.42       16.56     11.88 o 
 -13   1   2        8.50        4.08      3.88 o 
 -12   1   2       26.31       20.99      4.07 o 
 -11   1   2       37.17       37.17      4.33 o 
 -10   1   2      262.26      254.80     10.73 o 
  -9   1   2       78.00       75.76      5.01 o 
  -8   1   2        9.34       10.08      2.27 o 
  -7   1   2       61.20       57.27      2.84 o 
  -6   1   2      244.86      262.27      6.79 o 
  -5   1   2       57.66       56.75      2.13 o 
  -4   1   2      872.18      954.00     22.13 o 
  -3   1   2      953.97      987.96     24.93 o 
  -2   1   2      990.66     1056.30     27.46 o 
  -1   1   2      967.92     1023.74     21.95 o 
   0   1   2      172.41      176.47      4.28 o 
   1   1   2     1303.96     1335.14     26.67 o 
   2   1   2     1267.21     1376.21     33.41 o 
   3   1   2      760.90      864.31     29.88 o 
   4   1   2      176.35      190.52      8.12 o 
   5   1   2       46.65       55.41      6.59 o 
   6   1   2      124.63      128.41      7.04 o 
   7   1   2        9.02        5.79      2.85 o 
   8   1   2       84.33       87.77      6.32 o 
   9   1   2       35.94       22.38      7.37 o 
  10   1   2       13.94       22.04      7.73 o 
  11   1   2       93.08       86.07     12.29 o 
  12   1   2        6.46       15.81      9.29 o 
 -14   2   2      111.69      117.50     15.48 o 
 -13   2   2      412.06      417.07     18.41 o 
 -12   2   2       93.25       85.99      6.67 o 
 -11   2   2      373.30      371.03     14.46 o 
 -10   2   2      437.67      443.31     16.24 o 
  -9   2   2      659.10      667.36     19.10 o 
  -8   2   2     2110.73     2090.11     57.48 o 
  -7   2   2      162.12      160.15      4.50 o 
  -6   2   2     2795.75     2782.71     79.71 o 
  -5   2   2     2829.89     2919.40     73.83 o 
  -4   2   2     1973.92     1956.52     49.57 o 
  -3   2   2     2924.34     2877.33     94.67 o 
  -2   2   2     1390.41     1393.67     45.47 o 
  -1   2   2     7578.23     7591.60    196.66 o 
   0   2   2     1302.91     1282.49     29.04 o 
   1   2   2     3092.54     3036.50     69.34 o 
   2   2   2     5365.13     5478.25    164.23 o 
   3   2   2      459.89      424.08     13.96 o 
   4   2   2     2338.07     2273.53     75.90 o 
   5   2   2      818.06      803.81     23.82 o 
   6   2   2      402.28      395.35     13.00 o 
   7   2   2     1167.15     1138.22     48.51 o 
   8   2   2      278.44      298.33     14.78 o 
   9   2   2      702.88      698.19     37.54 o 
  10   2   2      224.35      223.65     20.32 o 
  11   2   2       95.52      104.92     12.76 o 
  12   2   2      274.80      275.50     23.26 o 
 -13   3   2       82.81       98.88     24.30 o 
 -12   3   2       40.76       43.05      8.13 o 
 -11   3   2       28.04       24.78      6.60 o 
 -10   3   2      173.49      161.66     12.72 o 
  -9   3   2      253.72      251.25     11.58 o 
  -8   3   2      176.21      171.61      8.13 o 
  -7   3   2      303.14      295.99      9.90 o 
  -6   3   2       19.20       20.74      2.31 o 
  -5   3   2      571.50      568.98     17.02 o 
  -4   3   2      364.96      375.85     11.66 o 
  -3   3   2      155.20      156.00      6.41 o 
  -2   3   2      493.93      518.47     16.68 o 
  -1   3   2       99.50       98.69      3.29 o 
   0   3   2      792.08      857.19     20.62 o 
   1   3   2      918.16      988.99     23.40 o 
   2   3   2      294.86      305.70     11.32 o 
   3   3   2      239.01      256.90     10.11 o 
   4   3   2       33.60       34.98      2.84 o 
   5   3   2       85.67       85.06      6.46 o 
   6   3   2      138.04      133.74      8.72 o 
   7   3   2       97.61      106.15      7.12 o 
   8   3   2      349.00      354.70     15.65 o 
   9   3   2       28.16       21.71      8.10 o 
  10   3   2       20.13       23.99      8.76 o 
  11   3   2      143.15      125.78     14.12 o 
  12   3   2       11.20        7.33      9.03 o 
 -13   4   2      192.64      189.52     16.28 o 
 -12   4   2      202.16      197.94     15.25 o 
 -11   4   2      381.97      365.48     21.01 o 
 -10   4   2      386.42      373.62     19.27 o 
  -9   4   2      334.25      322.24     14.91 o 
  -8   4   2     1020.63     1007.20     42.26 o 
  -7   4   2      287.68      289.20     12.40 o 
  -6   4   2      970.35      948.25     27.96 o 
  -5   4   2      670.84      629.24     21.22 o 
  -4   4   2     2203.37     2173.08     54.26 o 
  -3   4   2      225.17      181.15      6.74 o 
  -2   4   2     2127.17     2149.25     50.99 o 
  -1   4   2     3125.37     3099.85     70.72 o 
   0   4   2      487.19      451.01     12.17 o 
   1   4   2     1479.77     1403.73     33.50 o 
   2   4   2     1680.76     1734.11     45.10 o 
   3   4   2      462.03      452.31     18.94 o 
   4   4   2      826.00      813.59     32.50 o 
   5   4   2      330.34      319.76     19.46 o 
   6   4   2      507.30      494.68     23.56 o 
   7   4   2      946.06     1010.71     40.97 o 
   8   4   2       14.91       12.90      4.36 o 
   9   4   2      554.69      542.13     21.76 o 
  10   4   2      297.25      283.17     24.26 o 
  11   4   2       49.27       37.03     10.43 o 
 -12   5   2       33.76       37.15      8.55 o 
 -11   5   2       47.37       39.36      6.28 o 
 -10   5   2       40.18       40.27      5.77 o 
  -9   5   2      108.19       96.15      7.72 o 
  -8   5   2       73.19       61.98      5.92 o 
  -7   5   2      510.29      491.86     21.68 o 
  -6   5   2      180.94      179.83     10.37 o 
  -5   5   2      320.18      324.58     10.31 o 
  -4   5   2      140.38      141.66      5.80 o 
  -3   5   2       45.61       50.94      2.70 o 
  -2   5   2      405.86      416.46     11.54 o 
  -1   5   2      266.51      274.99      8.08 o 
   0   5   2      586.92      583.22     14.46 o 
   1   5   2      453.64      480.34     14.75 o 
   2   5   2      417.26      406.58     13.36 o 
   3   5   2     1333.73     1297.37     52.69 o 
   4   5   2      228.52      243.23     16.39 o 
   5   5   2      240.57      230.19     13.07 o 
   6   5   2       42.47       43.13      6.17 o 
   7   5   2        3.56        2.42      4.73 o 
   8   5   2       88.73       87.45      8.68 o 
   9   5   2      127.17      113.93     10.50 o 
  10   5   2       24.29       27.06      9.94 o 
 -11   6   2      122.98      113.81      9.54 o 
 -10   6   2       36.97       46.01      6.86 o 
  -9   6   2      260.57      267.47     14.42 o 
  -8   6   2      263.55      257.26     14.42 o 
  -7   6   2      187.36      173.03     10.30 o 
  -6   6   2      247.85      233.01     10.69 o 
  -5   6   2      544.71      526.55     19.09 o 
  -4   6   2      175.97      178.80      6.98 o 
  -3   6   2      623.23      596.17     17.94 o 
  -2   6   2      212.98      213.06      7.14 o 
  -1   6   2      721.03      705.40     18.90 o 
   0   6   2      156.89      155.91      6.80 o 
   1   6   2      500.88      508.85     17.05 o 
   2   6   2      633.64      649.99     28.70 o 
   3   6   2      205.57      200.88     12.07 o 
   4   6   2      197.12      201.17     12.04 o 
   5   6   2      246.63      247.11     15.03 o 
   6   6   2      166.25      164.77     11.50 o 
   7   6   2      174.81      181.76     13.12 o 
   8   6   2       96.86       95.12     14.28 o 
   9   6   2      135.03      158.01     16.03 o 
  10   6   2       81.85       95.77     14.25 o 
 -10   7   2       56.90       73.43      7.79 o 
  -9   7   2       53.56       53.81      6.68 o 
  -8   7   2       97.97       93.97      8.07 o 
  -7   7   2      238.61      218.20     12.72 o 
  -6   7   2       70.32       63.43      5.79 o 
  -5   7   2      171.22      171.66      8.91 o 
  -4   7   2      339.80      322.86     13.65 o 
  -3   7   2      176.30      170.54      8.31 o 
  -2   7   2      487.21      481.11     17.45 o 
  -1   7   2       30.94       26.87      3.37 o 
   0   7   2      246.31      245.07      9.71 o 
   1   7   2      141.43      153.18      8.63 o 
   2   7   2       74.50       74.21      7.15 o 
   3   7   2      533.82      513.45     24.24 o 
   4   7   2      139.66      126.22      9.86 o 
   5   7   2       54.70       53.70      7.27 o 
   6   7   2      170.07      167.80     12.91 o 
   7   7   2        5.44        0.83      5.64 o 
   8   7   2       52.87       48.50     10.03 o 
  -9   8   2      112.43      130.58     12.25 o 
  -8   8   2       41.27       39.20      6.83 o 
  -7   8   2       60.60       64.36      9.72 o 
  -6   8   2       92.47      100.81      7.98 o 
  -5   8   2      189.76      173.06      9.76 o 
  -4   8   2       67.36       76.72      5.92 o 
  -3   8   2       75.44       77.68      5.43 o 
  -2   8   2      192.85      201.38      9.50 o 
  -1   8   2       56.55       55.85      4.69 o 
   0   8   2       53.83       60.58      5.36 o 
   1   8   2      150.85      165.20     11.16 o 
   2   8   2      156.61      167.80     11.80 o 
   3   8   2       57.72       67.89      8.09 o 
   4   8   2      106.25      109.11     12.97 o 
   5   8   2       88.88       92.52      9.54 o 
   6   8   2       26.58       23.48      6.99 o 
   7   8   2       12.89       17.92      7.23 o 
  -6   9   2        0.91       -1.80      4.33 o 
  -5   9   2      111.73      114.36      7.84 o 
  -4   9   2       82.95       81.01      6.41 o 
  -3   9   2       15.61       18.51      4.03 o 
  -2   9   2       89.27       91.21      6.31 o 
  -1   9   2        0.65        0.81      4.13 o 
   0   9   2       99.71      105.52      9.10 o 
   1   9   2      186.65      202.05     13.26 o 
   2   9   2        5.63        1.36      5.46 o 
   3   9   2       28.44       31.30      6.83 o 
   4   9   2       29.13       30.84      7.35 o 
   5   9   2       18.16       22.01      7.31 o 
  -2  10   2       92.72      109.09      9.57 o 
  -1  10   2        4.59       -0.92      5.01 o 
   0  10   2       24.99       30.12      6.85 o 
 -14   1   3       79.98       76.67     16.56 o 
 -13   1   3      290.02      306.30     14.62 o 
 -12   1   3      672.80      691.33     24.84 o 
 -11   1   3      258.31      240.05     10.42 o 
 -10   1   3      916.93      907.93     30.17 o 
  -9   1   3      324.68      332.20     11.17 o 
  -8   1   3     1405.42     1361.47     35.86 o 
  -7   1   3     2466.70     2448.67     57.34 o 
  -6   1   3     1536.20     1589.91     34.28 o 
  -5   1   3     4533.01     4668.17    118.03 o 
  -4   1   3     3746.75     4061.86    110.91 o 
  -3   1   3     1284.74     1333.59     32.15 o 
  -2   1   3     5135.89     5197.17    114.55 o 
  -1   1   3     1355.35     1411.94     34.35 o 
   0   1   3     3608.75     3522.30     84.65 o 
   1   1   3     2260.25     2294.61     55.72 o 
   2   1   3     2988.62     3007.89     67.55 o 
   3   1   3     3537.65     3574.96    118.31 o 
   5   1   3     2244.86     2219.39     72.32 o 
   6   1   3      473.47      474.95     23.71 o 
   7   1   3      427.32      429.74     20.14 o 
   8   1   3      610.75      549.89     38.78 o 
   9   1   3      194.98      196.49     15.52 o 
  10   1   3      403.78      385.19     27.22 o 
  11   1   3      105.83       92.02     13.97 o 
 -14   2   3       58.78       47.65      7.99 o 
 -13   2   3       15.32       14.12      3.34 o 
 -12   2   3       50.77       57.22      4.57 o 
 -11   2   3       22.42       20.01      2.98 o 
 -10   2   3      161.00      170.95      9.35 o 
  -9   2   3      686.46      698.39     28.94 o 
  -8   2   3      259.00      267.51     13.85 o 
  -7   2   3      125.53      119.99      5.20 o 
  -6   2   3      286.81      290.30     10.16 o 
  -5   2   3       20.96       21.59      1.89 o 
  -4   2   3      102.28      106.57      3.83 o 
  -3   2   3      321.79      319.25     10.15 o 
  -2   2   3        8.69        7.56      1.84 o 
  -1   2   3      305.26      330.47      9.19 o 
   0   2   3      866.10      950.42     20.45 o 
   1   2   3       92.64       89.94      2.88 o 
   2   2   3      969.32     1031.65     27.40 o 
   3   2   3      466.27      492.96     12.97 o 
   4   2   3      173.34      178.27      9.25 o 
   5   2   3      108.80      113.77      6.54 o 
   6   2   3      113.33       92.55      7.52 o 
   7   2   3      224.92      224.94     13.62 o 
   8   2   3       23.02       25.98      5.82 o 
   9   2   3       63.59       45.18      9.67 o 
  10   2   3       25.44       22.56      8.52 o 
  11   2   3       48.58       51.45     11.06 o 
 -13   3   3       94.76      112.94     11.88 o 
 -12   3   3      358.42      399.45     24.04 o 
 -11   3   3      164.48      152.87     12.84 o 
 -10   3   3      639.81      650.31     26.66 o 
  -9   3   3      222.69      217.06     12.55 o 
  -8   3   3     2010.63     1992.93     72.93 o 
  -7   3   3     1464.98     1428.28     47.73 o 
  -6   3   3      629.97      619.88     18.31 o 
  -5   3   3     1939.63     1883.13     55.48 o 
  -4   3   3      463.54      447.45     22.41 o 
  -3   3   3     1979.46     1904.38     75.13 o 
  -2   3   3      945.49      923.16     37.70 o 
  -1   3   3     1960.11     2011.67     52.46 o 
   0   3   3     3205.46     3169.21     76.82 o 
   1   3   3      808.88      770.39     22.14 o 
   2   3   3     2202.34     2148.53     55.22 o 
   3   3   3     3526.96     3609.47    104.80 o 
   4   3   3      512.51      506.66     15.27 o 
   5   3   3      796.43      769.51     25.74 o 
   6   3   3      251.51      277.32     14.23 o 
   7   3   3      322.38      336.86     17.98 o 
   8   3   3      580.48      583.33     26.69 o 
   9   3   3        3.56       10.89      7.25 o 
  10   3   3      413.78      419.07     28.50 o 
  11   3   3       85.37       79.90     12.95 o 
 -13   4   3        7.03        9.30      7.00 o 
 -12   4   3       44.91       36.63      7.89 o 
 -11   4   3       99.91       97.57     17.46 o 
 -10   4   3        1.15        2.84      5.10 o 
  -9   4   3      316.13      316.58     18.71 o 
  -8   4   3       10.33        7.03      3.90 o 
  -7   4   3       94.12       92.98      5.50 o 
  -6   4   3      473.23      483.89     17.37 o 
  -5   4   3       15.03       15.09      2.02 o 
  -4   4   3      145.83      156.00      8.93 o 
  -3   4   3      404.93      412.27     20.75 o 
  -2   4   3      395.13      399.83     15.06 o 
  -1   4   3       54.32       43.83      2.45 o 
   0   4   3      356.23      370.40     11.91 o 
   1   4   3      378.07      389.04     10.94 o 
   2   4   3      436.91      436.29     12.98 o 
   3   4   3       55.42       49.09      5.02 o 
   4   4   3      149.89      134.14      8.84 o 
   5   4   3      550.28      538.80     26.38 o 
   6   4   3      426.45      413.95     14.30 o 
   7   4   3       21.38       21.94      4.70 o 
   8   4   3        5.29        4.99      4.37 o 
   9   4   3       88.03       68.70     11.63 o 
  10   4   3       62.23       49.98     11.20 o 
 -12   5   3      177.54      195.69     15.43 o 
 -11   5   3       50.79       59.79      8.82 o 
 -10   5   3      281.24      276.65     17.79 o 
  -9   5   3      223.44      215.27     15.13 o 
  -8   5   3      633.02      605.42     24.41 o 
  -7   5   3     1005.24     1020.56     42.00 o 
  -6   5   3      217.04      225.63      8.88 o 
  -5   5   3      817.34      775.07     24.72 o 
  -4   5   3      392.71      377.34     12.66 o 
  -3   5   3      395.72      383.15     12.30 o 
  -2   5   3      586.21      544.48     16.84 o 
  -1   5   3      285.99      282.07      9.54 o 
   0   5   3     1621.51     1549.19     46.94 o 
   1   5   3      335.96      337.86     12.36 o 
   2   5   3      784.32      770.19     27.22 o 
   3   5   3     1232.38     1225.15     44.15 o 
   4   5   3      257.27      239.23     14.07 o 
   5   5   3       55.40       62.64      7.30 o 
   6   5   3      294.03      285.38     16.78 o 
   7   5   3      102.91      121.05      9.80 o 
   8   5   3      141.78      133.16      9.62 o 
   9   5   3       29.78       39.45      6.63 o 
  10   5   3      257.34      235.37     21.37 o 
 -11   6   3       52.13       51.04      8.73 o 
 -10   6   3       84.90       78.38     13.68 o 
  -9   6   3       70.08       68.32      8.52 o 
  -8   6   3        7.47        5.14      3.99 o 
  -7   6   3      495.86      479.58     20.86 o 
  -6   6   3       43.15       50.92      4.74 o 
  -5   6   3      282.02      259.20     10.39 o 
  -4   6   3      583.63      589.81     18.57 o 
  -3   6   3       14.02       14.11      2.11 o 
  -2   6   3       16.81       17.44      2.29 o 
  -1   6   3      892.17      906.24     25.90 o 
   0   6   3      413.77      413.55     15.02 o 
   1   6   3      545.42      518.45     19.71 o 
   2   6   3      241.54      231.44     13.28 o 
   3   6   3       66.68       70.70      6.78 o 
   4   6   3      720.52      657.42     30.29 o 
   5   6   3      106.46       95.50      8.93 o 
   6   6   3       39.05       37.19      6.69 o 
   7   6   3      158.22      147.15     12.02 o 
   8   6   3        0.67        3.25      5.66 o 
   9   6   3       74.10       64.77      8.08 o 
 -10   7   3      124.68      127.84     12.31 o 
  -9   7   3       86.80       93.53      7.92 o 
  -8   7   3      111.75      111.19      8.89 o 
  -7   7   3      503.92      497.85     21.59 o 
  -6   7   3        7.36        9.53      3.39 o 
  -5   7   3      338.80      335.90     15.40 o 
  -4   7   3      367.01      362.68     15.37 o 
  -3   7   3        1.92        0.33      2.41 o 
  -2   7   3      633.54      581.71     22.75 o 
  -1   7   3      246.92      234.56     10.72 o 
   0   7   3       88.84       90.90      7.37 o 
   1   7   3      310.27      294.90     15.65 o 
   2   7   3      153.04      163.07     10.73 o 
   3   7   3      285.20      295.43     16.57 o 
   4   7   3      136.27      132.62     10.16 o 
   5   7   3      123.26      132.87     10.80 o 
   6   7   3       40.79       39.13      7.44 o 
   7   7   3      100.49       98.97     10.80 o 
   8   7   3        7.96       11.28      7.02 o 
  -8   8   3       30.24       34.69      5.80 o 
  -7   8   3       46.99       48.23      6.04 o 
  -6   8   3      169.55      168.77     10.37 o 
  -5   8   3        2.46       -1.12      3.50 o 
  -4   8   3      140.22      138.70      7.91 o 
  -3   8   3      148.69      142.08      8.57 o 
  -2   8   3       16.70       16.95      3.98 o 
  -1   8   3      127.79      130.72      9.23 o 
   0   8   3        9.00        3.82      4.24 o 
   1   8   3       48.51       49.76      6.46 o 
   2   8   3      211.22      215.38     13.73 o 
   3   8   3        5.49        6.25      5.62 o 
   4   8   3      166.93      165.60     12.37 o 
   5   8   3       27.80       25.76      7.12 o 
   6   8   3       72.61       75.87      9.47 o 
  -6   9   3       42.28       59.95      6.86 o 
  -5   9   3       68.96       73.80      6.27 o 
  -4   9   3       68.56       66.98      7.13 o 
  -3   9   3       30.33       45.08      6.12 o 
  -2   9   3       23.66       31.30      5.71 o 
  -1   9   3       27.82       38.53      7.46 o 
   0   9   3       72.43       76.13      8.01 o 
   1   9   3       47.29       60.11     11.03 o 
   2   9   3       47.77       51.47      7.44 o 
   3   9   3       16.53       22.66      6.67 o 
   4   9   3       26.85       35.47      7.57 o 
 -14   0   4      991.78      981.53     73.07 o 
 -13   0   4       14.42       20.52     11.52 o 
 -12   0   4      404.07      399.88     34.55 o 
 -11   0   4      889.76      953.46     67.31 o 
 -10   0   4      370.60      350.57     29.51 o 
  -9   0   4     1538.03     1585.86    101.86 o 
  -8   0   4      660.04      673.52     32.12 o 
  -6   0   4     9866.31    10294.60    422.04 o 
  -5   0   4     2844.13     3001.00    134.61 o 
  -4   0   4     4083.69     4207.98    142.24 o 
  -3   0   4     4036.78     4119.99    149.50 o 
  -2   0   4     1299.82     1290.50     41.39 o 
  -1   0   4     3619.06     3540.09    118.61 o 
   0   0   4     1655.01     1675.46     49.08 o 
   1   0   4     1248.13     1121.36     49.23 o 
   2   0   4     2490.23     2609.38    109.65 o 
   3   0   4     2367.21     2391.70     86.15 o 
   4   0   4     1562.11     1599.96     70.09 o 
   6   0   4     1505.98     1493.71     73.90 o 
   7   0   4      226.21      231.44     25.92 o 
   8   0   4      127.55      102.58     18.00 o 
   9   0   4      285.20      283.63     31.67 o 
  10   0   4       27.42       37.07     14.76 o 
  11   0   4      200.54      200.48     26.99 o 
 -14   1   4       13.83       13.86      8.65 o 
 -13   1   4       59.09       48.97      7.98 o 
 -12   1   4       13.51        7.77      3.82 o 
 -11   1   4        3.56        0.64      3.21 o 
 -10   1   4        9.23       11.26      2.52 o 
  -9   1   4       75.53       70.24      3.44 o 
  -8   1   4       71.67       73.71      3.37 o 
  -7   1   4      448.76      461.40     11.89 o 
  -6   1   4      388.23      406.83     11.31 o 
  -5   1   4      517.42      537.63     13.81 o 
  -4   1   4      114.01      113.39      3.72 o 
  -3   1   4      420.19      453.70     13.03 o 
  -2   1   4      141.01      150.27      4.37 o 
  -1   1   4      218.72      245.28      6.98 o 
   0   1   4      490.59      523.25     14.02 o 
   1   1   4      223.61      243.72      6.58 o 
   2   1   4       33.14       37.27      2.29 o 
   3   1   4      122.18      130.96      5.59 o 
   4   1   4        2.63        2.06      2.23 o 
   5   1   4      109.97      111.80      6.93 o 
   6   1   4       20.64       23.17      4.23 o 
   7   1   4       52.24       45.96      6.61 o 
   8   1   4       55.39       49.27      9.15 o 
   9   1   4       33.94       28.78      8.90 o 
  10   1   4       14.35        8.45      8.25 o 
  11   1   4       16.62        7.92      9.18 o 
 -14   2   4      335.46      316.38     31.31 o 
 -13   2   4      220.33      230.56     15.72 o 
 -12   2   4      236.19      263.47     23.41 o 
 -11   2   4      814.60      844.47     35.08 o 
 -10   2   4       96.35       95.90      7.52 o 
  -9   2   4      993.29      960.96     38.85 o 
  -8   2   4      338.47      345.48     17.79 o 
  -7   2   4     2194.68     2171.77     65.50 o 
  -6   2   4     2063.78     2028.34     60.21 o 
  -5   2   4      924.02      927.93     26.40 o 
  -4   2   4     4363.26     4439.76    104.04 o 
  -3   2   4     1125.34     1106.89     28.73 o 
  -2   2   4     1196.76     1139.41     26.41 o 
  -1   2   4     1876.36     1841.65     47.41 o 
   0   2   4      673.49      679.49     24.81 o 
   1   2   4     2658.62     2605.19     72.31 o 
   2   2   4      328.26      310.95     11.21 o 
   3   2   4     1028.41      993.19     25.29 o 
   4   2   4     2268.33     2286.36     69.95 o 
   5   2   4      442.35      441.86     15.79 o 
   6   2   4      715.58      711.72     29.22 o 
   7   2   4      170.98      170.74     12.85 o 
   8   2   4      196.11      185.65     12.42 o 
   9   2   4      212.39      223.01     19.81 o 
  10   2   4       41.85       43.18     18.00 o 
 -13   3   4       50.25       54.57     10.44 o 
 -12   3   4       72.66       72.32      8.97 o 
 -11   3   4      100.73      104.40      8.40 o 
 -10   3   4       89.54       86.07      7.75 o 
  -9   3   4       47.91       48.75      5.99 o 
  -8   3   4      543.18      528.73     22.14 o 
  -7   3   4      271.51      285.50     11.94 o 
  -6   3   4      137.17      136.07      5.24 o 
  -5   3   4      403.56      425.57     12.37 o 
  -4   3   4       72.85       70.26      4.19 o 
  -3   3   4      469.16      513.76     19.75 o 
  -2   3   4      102.65      104.35      3.82 o 
  -1   3   4        0.78        0.49      1.22 o 
   0   3   4      333.66      357.33     10.69 o 
   1   3   4      175.60      185.43      6.00 o 
   2   3   4      293.68      300.40      8.98 o 
   3   3   4      216.98      218.51      7.73 o 
   4   3   4       60.75       76.86      6.90 o 
   5   3   4      461.04      437.45     17.52 o 
   6   3   4       44.47       42.41      4.80 o 
   7   3   4        2.59        2.78      3.93 o 
   8   3   4      108.46      110.94      8.07 o 
   9   3   4        6.89        8.16      7.88 o 
  10   3   4       76.35       68.79     13.86 o 
 -13   4   4      199.69      209.86     19.08 o 
 -12   4   4      112.92      122.26     12.24 o 
 -11   4   4      355.37      360.19     28.07 o 
 -10   4   4      128.55      133.52     11.38 o 
  -9   4   4      340.37      340.50     19.06 o 
  -8   4   4       14.48       16.30      4.22 o 
  -7   4   4     2556.68     2508.07     77.57 o 
  -6   4   4     1195.43     1179.40     33.04 o 
  -5   4   4      840.60      859.99     35.59 o 
  -4   4   4     1704.04     1637.42     55.95 o 
  -3   4   4      177.72      166.29     16.92 o 
  -2   4   4     1276.63     1209.33     33.01 o 
  -1   4   4      612.51      597.48     18.77 o 
   0   4   4      461.27      453.47     12.94 o 
   1   4   4      940.92      940.59     24.83 o 
   2   4   4       62.57       66.31      6.65 o 
   3   4   4     1110.01     1113.62     39.21 o 
   4   4   4     2126.60     2158.15     65.25 o 
   5   4   4      325.14      289.32     13.44 o 
   6   4   4      165.41      172.12      9.85 o 
   7   4   4      121.67      126.28     10.73 o 
   8   4   4      118.49      117.74      7.91 o 
   9   4   4       95.36      107.95      9.77 o 
  10   4   4       26.69       34.48      7.14 o 
 -12   5   4       31.75       28.54      7.52 o 
 -11   5   4       63.39       59.18      8.64 o 
 -10   5   4      190.51      190.22     13.92 o 
  -9   5   4       19.38       18.82      5.78 o 
  -8   5   4      155.59      147.55     10.89 o 
  -7   5   4        0.31       -3.12      3.54 o 
  -6   5   4      194.14      188.73      7.84 o 
  -5   5   4      272.16      277.69     18.56 o 
  -4   5   4       72.12       75.04      7.20 o 
  -3   5   4      579.02      582.53     24.87 o 
  -2   5   4      402.86      396.79     14.04 o 
  -1   5   4      242.40      243.54      8.64 o 
   0   5   4      946.71      941.09     29.12 o 
   1   5   4      138.45      137.34      7.84 o 
   2   5   4      340.65      333.12     14.34 o 
   3   5   4       37.62       49.83      5.07 o 
   4   5   4        7.65        9.54      3.83 o 
   5   5   4      166.43      161.51      9.52 o 
   6   5   4      105.91       94.07      7.69 o 
   7   5   4       78.53       74.30      7.27 o 
   8   5   4       47.05       41.54      7.94 o 
   9   5   4        1.47        3.01      8.86 o 
 -11   6   4       67.72       52.89      8.64 o 
 -10   6   4      127.22      133.10     17.46 o 
  -9   6   4       65.75       68.09      8.12 o 
  -8   6   4      162.41      168.04     12.38 o 
  -7   6   4      279.07      268.90     23.04 o 
  -6   6   4      513.79      487.79     18.30 o 
  -5   6   4      165.86      165.54      8.22 o 
  -4   6   4      676.14      627.37     28.60 o 
  -3   6   4      232.86      222.13      8.72 o 
  -2   6   4      251.92      253.58      9.86 o 
  -1   6   4      182.95      194.04      9.47 o 
   0   6   4      154.02      155.61      8.35 o 
   1   6   4      299.94      301.90     13.64 o 
   2   6   4      136.11      139.49      8.56 o 
   3   6   4      377.39      363.21     18.69 o 
   4   6   4      378.36      387.38     20.39 o 
   5   6   4      101.77      119.64     10.00 o 
   6   6   4      138.75      132.03     14.49 o 
   7   6   4       89.05      102.59      8.68 o 
   8   6   4       33.76       39.58      6.99 o 
 -10   7   4       79.35       86.23      9.97 o 
  -9   7   4        8.33       -1.73      5.04 o 
  -8   7   4      113.33      117.65     10.41 o 
  -7   7   4       79.15       71.79      7.37 o 
  -6   7   4      177.87      170.83     13.03 o 
  -5   7   4      378.83      367.89     16.15 o 
  -4   7   4       11.15       10.16      3.00 o 
  -3   7   4      302.13      295.67     12.95 o 
  -2   7   4      127.11      125.53      7.50 o 
  -1   7   4       37.51       43.37      4.71 o 
   0   7   4      350.18      334.19     17.23 o 
   1   7   4       44.42       33.60      5.45 o 
   2   7   4      114.41      121.78      9.38 o 
   3   7   4      174.59      155.02     11.30 o 
   4   7   4       27.56       24.36      6.02 o 
   5   7   4       91.04       81.10      9.05 o 
   6   7   4       24.22       20.15      6.91 o 
   7   7   4       57.51       59.44      7.50 o 
  -8   8   4       75.78       76.00      8.64 o 
  -7   8   4       60.93       74.65      7.69 o 
  -6   8   4       24.02       26.24      4.88 o 
  -5   8   4      120.37      132.33      7.98 o 
  -4   8   4      159.54      151.12      9.39 o 
  -3   8   4      175.08      178.15     10.82 o 
  -2   8   4       20.93       19.37      4.82 o 
  -1   8   4       56.28       53.73      6.24 o 
   0   8   4       44.68       59.08      6.93 o 
   1   8   4      111.65      119.59      9.73 o 
   2   8   4       54.45       65.35      7.94 o 
   3   8   4       39.00       40.85      7.00 o 
   4   8   4       37.08       50.83      9.18 o 
   5   8   4       93.89      103.77     10.60 o 
  -6   9   4       46.70       46.77      5.92 o 
  -5   9   4      106.26      105.99      8.63 o 
  -4   9   4        0.07        1.51      4.21 o 
  -3   9   4       69.83       71.70      7.10 o 
  -2   9   4       40.19       37.30      6.04 o 
  -1   9   4       15.16       18.64      5.28 o 
   0   9   4       45.66       56.67      7.34 o 
   1   9   4       17.57       11.91      5.76 o 
   2   9   4       63.22       61.03      8.95 o 
 -14   1   5      270.32      280.51     22.50 o 
 -13   1   5      724.97      756.05     41.17 o 
 -12   1   5      150.30      154.23     14.75 o 
 -11   1   5      656.39      661.85     34.23 o 
 -10   1   5      732.37      803.74     41.49 o 
  -9   1   5      990.89      998.93     46.33 o 
  -8   1   5     1279.81     1349.56     56.10 o 
  -7   1   5      611.12      630.17     28.23 o 
  -6   1   5     1303.82     1296.20     34.33 o 
  -5   1   5     1858.51     1864.69     44.72 o 
  -4   1   5      927.18      901.22     20.20 o 
  -3   1   5     3306.51     3362.29     74.24 o 
  -2   1   5     1834.88     1865.28     53.47 o 
  -1   1   5     1833.11     1877.36     44.72 o 
   0   1   5     1649.11     1566.35     43.05 o 
   2   1   5     2839.23     2829.69     70.66 o 
   4   1   5     1049.06     1014.65     27.90 o 
   5   1   5      988.14      951.99     30.70 o 
   6   1   5      308.79      300.50     11.45 o 
   7   1   5      550.64      551.25     22.52 o 
   8   1   5       89.56       79.89      9.07 o 
   9   1   5      177.83      190.10     13.40 o 
  10   1   5       80.00       86.08     10.48 o 
 -14   2   5       43.24       56.51     14.76 o 
 -13   2   5        8.94       11.01     14.22 o 
 -12   2   5      136.27      137.02     19.98 o 
 -11   2   5       50.42       57.19      5.94 o 
 -10   2   5       51.42       56.55      8.66 o 
  -9   2   5       55.55       54.67      6.63 o 
  -8   2   5       26.38       28.02      4.08 o 
  -7   2   5      101.01       98.99      5.46 o 
  -6   2   5       70.14       72.21      4.49 o 
  -5   2   5      189.33      194.77      6.18 o 
  -4   2   5      201.32      204.99      6.38 o 
  -3   2   5      327.40      328.97      9.06 o 
  -2   2   5      129.64      132.70      4.87 o 
  -1   2   5       39.17       42.96      2.41 o 
   0   2   5       46.77       47.40      2.81 o 
   1   2   5      286.16      298.64     10.44 o 
   2   2   5      115.16      117.95      5.87 o 
   3   2   5      150.94      137.84      6.77 o 
   4   2   5      230.28      225.42      8.93 o 
   5   2   5       63.99       63.92      4.77 o 
   6   2   5      126.22      121.94      7.07 o 
   7   2   5       60.04       49.89      6.09 o 
   8   2   5        0.41        3.90      5.67 o 
   9   2   5       49.09       45.42      8.08 o 
  10   2   5        2.12       -0.99      6.78 o 
 -13   3   5      405.05      418.91     29.69 o 
 -12   3   5      156.11      146.22     12.95 o 
 -11   3   5      766.23      779.71     32.24 o 
 -10   3   5      519.25      534.15     23.87 o 
  -9   3   5      283.31      284.95     14.29 o 
  -8   3   5      657.41      668.87     28.95 o 
  -7   3   5       80.61       84.53      9.00 o 
  -6   3   5     2648.27     2579.59     71.19 o 
  -5   3   5     1659.72     1655.18     48.66 o 
  -4   3   5      957.50      972.50     24.18 o 
  -3   3   5     2325.53     2360.82     55.42 o 
  -2   3   5      692.60      665.78     20.31 o 
  -1   3   5     1385.19     1357.59     36.25 o 
   0   3   5     1042.30     1005.64     29.27 o 
   1   3   5      401.10      377.57     13.40 o 
   2   3   5      707.57      721.55     22.64 o 
   3   3   5       13.39       20.30      5.18 o 
   4   3   5      825.12      809.53     30.25 o 
   5   3   5     1188.05     1202.77     43.39 o 
   6   3   5       87.71       84.90      7.87 o 
   7   3   5      278.68      286.92     13.81 o 
   8   3   5       39.01       37.30      5.90 o 
   9   3   5      177.30      192.78     13.67 o 
 -13   4   5        7.93        0.08      6.46 o 
 -12   4   5      166.90      156.09     12.85 o 
 -11   4   5       10.94        7.69      5.58 o 
 -10   4   5       53.39       62.45      7.94 o 
  -9   4   5      133.68      141.39     10.80 o 
  -8   4   5       15.27       11.87      4.10 o 
  -7   4   5      129.11      139.02      6.75 o 
  -6   4   5      124.67      124.46      5.83 o 
  -5   4   5      406.75      399.37     13.16 o 
  -4   4   5       54.58       53.97      4.66 o 
  -3   4   5      159.08      164.43      6.13 o 
  -2   4   5      370.86      364.68      9.89 o 
  -1   4   5      281.97      277.92      8.69 o 
   0   4   5      118.47      119.83      4.70 o 
   1   4   5      101.59       93.38      5.29 o 
   2   4   5      284.82      286.95     11.50 o 
   3   4   5      719.22      681.29     25.50 o 
   4   4   5       23.73       23.66      4.65 o 
   5   4   5       12.51        6.98      4.19 o 
   6   4   5      112.74      110.73      8.46 o 
   7   4   5       50.94       56.45      7.04 o 
   8   4   5       85.98       89.08     10.02 o 
   9   4   5       16.46       19.10      9.80 o 
 -12   5   5      158.99      156.28     13.63 o 
 -11   5   5      185.14      177.64     13.79 o 
 -10   5   5      332.39      335.92     20.84 o 
  -9   5   5      126.93      124.59      9.92 o 
  -8   5   5      240.23      231.56     15.63 o 
  -7   5   5      149.72      146.49     16.56 o 
  -6   5   5      728.71      695.72     36.52 o 
  -5   5   5      989.80     1011.99     45.65 o 
  -4   5   5      172.90      171.27     10.71 o 
  -3   5   5     1305.13     1220.98     37.56 o 
  -2   5   5      256.29      262.10     10.10 o 
  -1   5   5      443.70      445.98     15.03 o 
   0   5   5      367.75      363.27     16.88 o 
   1   5   5      404.08      381.81     15.36 o 
   2   5   5       76.02       84.43      5.59 o 
   3   5   5      124.92      126.31      7.17 o 
   4   5   5      402.38      437.12     15.86 o 
   5   5   5      428.76      436.10     19.58 o 
   6   5   5      107.54      122.09      9.50 o 
   7   5   5      164.60      184.24     11.89 o 
   8   5   5       18.83       26.09      6.82 o 
 -11   6   5        0.56       -2.38      5.78 o 
 -10   6   5      333.96      300.58     18.63 o 
  -9   6   5       38.27       42.42      6.70 o 
  -8   6   5      100.61       88.67      8.56 o 
  -7   6   5      353.60      354.91     16.77 o 
  -6   6   5       15.05       13.68      6.46 o 
  -5   6   5        9.94        8.05      4.88 o 
  -4   6   5      385.73      377.90     19.67 o 
  -3   6   5       91.76       84.98      4.68 o 
  -2   6   5      724.48      719.96     25.84 o 
  -1   6   5      227.51      225.66     11.43 o 
   0   6   5       21.42       22.66      4.07 o 
   1   6   5      517.37      480.22     19.55 o 
   2   6   5       29.56       33.55      5.02 o 
   3   6   5      103.06       96.41      7.66 o 
   4   6   5      165.48      160.38      8.91 o 
   5   6   5       12.56       10.57      4.80 o 
   6   6   5       96.85      100.54      8.76 o 
   7   6   5       15.76       15.52      7.24 o 
 -10   7   5      214.98      210.51     14.85 o 
  -9   7   5       11.28       18.65      5.50 o 
  -8   7   5      141.64      138.71     21.24 o 
  -7   7   5      168.97      157.48      9.70 o 
  -6   7   5        3.52        2.60      6.82 o 
  -5   7   5      276.88      265.49     16.53 o 
  -4   7   5      289.11      279.53     12.02 o 
  -3   7   5      116.22      116.69      7.21 o 
  -2   7   5      411.43      397.71     16.92 o 
  -1   7   5       37.95       40.47      4.91 o 
   0   7   5      109.66      127.27      8.30 o 
   1   7   5      196.51      194.52     10.66 o 
   2   7   5      155.59      176.65     12.00 o 
   3   7   5       16.00       13.29      5.57 o 
   4   7   5      139.25      145.00     11.89 o 
   5   7   5       23.46       31.93      6.18 o 
   6   7   5       81.13       82.86      8.50 o 
  -8   8   5        6.80       10.01      4.96 o 
  -7   8   5      112.46      118.37      9.32 o 
  -6   8   5       32.48       34.04      4.48 o 
  -5   8   5       69.02       75.77      6.09 o 
  -4   8   5      119.11      134.44      8.16 o 
  -3   8   5       11.79        6.37      3.78 o 
  -2   8   5       49.64       50.16      6.01 o 
  -1   8   5       84.87       80.69     11.95 o 
   0   8   5        9.10       14.32      5.03 o 
   1   8   5      140.80      130.01     10.35 o 
   2   8   5        6.93       20.53      6.17 o 
   3   8   5      140.12      141.55     11.84 o 
   4   8   5       79.16       70.33      9.42 o 
  -4   9   5       15.87       19.20      4.85 o 
  -3   9   5       64.04       62.60      6.91 o 
  -2   9   5       61.25       71.30      7.55 o 
  -1   9   5       18.82       19.57      5.72 o 
   0   9   5       13.31       14.69      5.76 o 
 -14   0   6      183.79      194.72     25.92 o 
 -13   0   6      314.85      327.84     17.16 o 
 -12   0   6      839.73      877.51     62.99 o 
 -11   0   6      203.58      213.08     23.76 o 
 -10   0   6      154.55      141.81     19.08 o 
  -9   0   6     3022.24     3298.77    206.96 o 
  -8   0   6     1586.50     1559.88     67.13 o 
  -7   0   6     1272.39     1249.02     55.95 o 
  -6   0   6     1009.15     1000.95     44.05 o 
  -5   0   6     1345.02     1329.72     55.91 o 
  -4   0   6     1583.85     1522.70     54.60 o 
  -3   0   6     1277.47     1224.49     68.75 o 
  -2   0   6     1049.01      979.84     42.28 o 
  -1   0   6     1513.63     1584.58     84.50 o 
   0   0   6     2081.80     2064.55     65.05 o 
   1   0   6     1066.67     1065.93     48.09 o 
   2   0   6     1318.59     1222.00     52.16 o 
   3   0   6     1867.87     1869.34     75.35 o 
   4   0   6      113.64      134.51      9.48 o 
   5   0   6      358.56      379.15     18.30 o 
   6   0   6      498.03      494.14     34.37 o 
   7   0   6       33.92       38.29      8.64 o 
   8   0   6      196.97      194.39     17.11 o 
   9   0   6       53.71       63.12     11.63 o 
 -14   1   6       13.01       11.45      9.12 o 
 -13   1   6       22.62       28.07      8.78 o 
 -12   1   6        1.07        1.24      6.60 o 
 -11   1   6       10.03       12.11      6.91 o 
 -10   1   6      163.49      175.22     14.30 o 
  -9   1   6      135.28      154.53     12.40 o 
  -8   1   6      173.62      179.64     13.61 o 
  -7   1   6       85.04       94.65      9.01 o 
  -6   1   6      153.25      155.75     12.21 o 
  -5   1   6      104.65      103.94      5.33 o 
  -4   1   6      227.58      234.64      7.24 o 
  -3   1   6       29.94       29.32      1.80 o 
  -2   1   6      151.95      150.44      4.77 o 
  -1   1   6       13.81       12.30      1.84 o 
   0   1   6       14.05       15.76      2.73 o 
   1   1   6       26.67       25.23      3.27 o 
   2   1   6      100.62      108.64      6.12 o 
   3   1   6       41.19       45.93      3.88 o 
   4   1   6       65.38       65.61      4.69 o 
   5   1   6       43.86       36.48      4.54 o 
   6   1   6       61.81       75.20      6.17 o 
   7   1   6       54.49       59.70      6.86 o 
   8   1   6       45.57       41.69      6.57 o 
   9   1   6        0.72       -1.42      5.55 o 
 -13   2   6      167.83      194.80     15.83 o 
 -12   2   6      739.68      759.12     39.92 o 
 -11   2   6      170.24      182.74     15.57 o 
 -10   2   6      893.49      922.61     44.74 o 
  -9   2   6      628.17      671.23     29.78 o 
  -8   2   6      568.38      544.33     22.70 o 
  -7   2   6     1491.62     1529.56     58.74 o 
  -6   2   6      230.61      229.45     10.37 o 
  -5   2   6     1741.33     1654.83     45.64 o 
  -4   2   6     1495.70     1460.69     45.95 o 
  -3   2   6      746.15      729.69     23.41 o 
  -2   2   6     2301.26     2218.16     61.19 o 
  -1   2   6      455.17      457.88     14.34 o 
   0   2   6      683.58      681.32     23.35 o 
   1   2   6      965.52      925.25     30.63 o 
   2   2   6      636.04      632.66     20.37 o 
   3   2   6      760.30      746.73     24.28 o 
   4   2   6       32.43       29.51      5.00 o 
   5   2   6      539.34      545.07     18.45 o 
   6   2   6      417.81      431.91     17.07 o 
   7   2   6       48.82       54.99      5.67 o 
   8   2   6      132.44      118.13      9.22 o 
 -13   3   6       86.52       99.34     15.84 o 
 -12   3   6       12.99       11.37      5.39 o 
 -11   3   6      165.15      167.07     10.83 o 
 -10   3   6       83.27       76.34      7.35 o 
  -9   3   6       51.33       71.81      6.65 o 
  -8   3   6      109.63      108.74      7.83 o 
  -7   3   6       31.91       26.41      4.48 o 
  -6   3   6      244.80      259.99      9.71 o 
  -5   3   6       41.31       44.20      3.11 o 
  -4   3   6      220.43      216.87      7.78 o 
  -3   3   6      465.31      469.04     14.52 o 
  -2   3   6       85.51       87.31      4.16 o 
  -1   3   6      258.38      259.03     10.54 o 
   0   3   6       22.80       28.43      3.45 o 
   1   3   6       17.22       19.15      3.35 o 
   2   3   6      413.14      400.31     15.17 o 
   3   3   6       50.07       48.32      5.34 o 
   4   3   6        3.80        3.47      3.96 o 
   5   3   6       89.67       83.25      7.45 o 
   6   3   6       21.88       19.39      5.49 o 
   7   3   6      133.27      126.34      9.55 o 
   8   3   6       23.78       13.56      7.41 o 
 -12   4   6      380.70      405.90     23.49 o 
 -11   4   6       78.49       78.56      9.54 o 
 -10   4   6      836.63      811.79     43.91 o 
  -9   4   6      458.52      460.11     26.74 o 
  -8   4   6      359.03      363.63     17.85 o 
  -7   4   6      450.39      415.41     18.69 o 
  -6   4   6       56.90       67.31     12.96 o 
  -5   4   6     1820.90     1737.34     48.66 o 
  -4   4   6      857.64      849.28     27.64 o 
  -3   4   6      371.52      367.30     10.85 o 
  -2   4   6     1048.05     1020.84     28.71 o 
  -1   4   6      196.22      194.46      9.25 o 
   0   4   6      830.34      831.53     32.27 o 
   1   4   6      685.19      698.17     25.52 o 
   2   4   6      211.79      194.46     10.62 o 
   3   4   6      132.56      148.00      8.99 o 
   4   4   6       37.20       46.13      5.91 o 
   5   4   6      412.37      394.85     17.59 o 
   6   4   6      284.21      287.53     15.39 o 
   7   4   6       14.21       13.31      5.89 o 
 -12   5   6       18.27       24.57      7.48 o 
 -11   5   6      173.45      178.63     14.08 o 
 -10   5   6        2.19        0.75      5.06 o 
  -9   5   6      133.79      135.49     10.78 o 
  -8   5   6       64.10       68.55      7.52 o 
  -7   5   6        3.18        0.38      3.15 o 
  -6   5   6      417.14      405.09     14.66 o 
  -5   5   6      205.58      203.33     21.24 o 
  -4   5   6       63.93       59.90      3.63 o 
  -3   5   6      324.26      310.03     11.24 o 
  -2   5   6       38.85       43.44      4.25 o 
  -1   5   6      374.30      348.95     14.53 o 
   0   5   6       41.03       33.12      4.49 o 
   1   5   6        5.31        4.48      3.69 o 
   2   5   6      113.06      111.90      7.87 o 
   3   5   6       32.31       30.93      5.42 o 
   4   5   6      189.19      174.09     10.36 o 
   5   5   6       62.40       56.74      7.05 o 
   6   5   6        3.56        0.60      5.43 o 
   7   5   6      115.11      107.74      9.91 o 
 -10   6   6       91.12       88.29      9.58 o 
  -9   6   6      165.00      152.36     13.68 o 
  -8   6   6      116.23      120.40      9.31 o 
  -7   6   6      214.48      223.45     17.14 o 
  -6   6   6       61.75       66.20      9.52 o 
  -5   6   6      298.58      294.92     20.22 o 
  -4   6   6      180.46      183.04      7.77 o 
  -3   6   6      126.92      139.20      8.00 o 
  -2   6   6      364.99      353.39     12.93 o 
  -1   6   6      202.81      193.80      8.86 o 
   0   6   6      199.45      197.17      9.10 o 
   1   6   6      112.94      118.58      7.04 o 
   2   6   6      193.31      212.73      9.89 o 
   3   6   6      160.81      167.68     15.00 o 
   4   6   6       52.10       58.60      7.20 o 
   5   6   6      121.48      135.64     10.04 o 
   6   6   6       45.05       62.06      8.17 o 
  -9   7   6      107.09      114.66      9.68 o 
  -8   7   6      187.79      188.97     12.82 o 
  -7   7   6       50.63       41.04      9.22 o 
  -6   7   6      226.63      232.52     19.80 o 
  -5   7   6       44.22       45.72      9.42 o 
  -4   7   6       22.05       21.22      3.82 o 
  -3   7   6      148.11      152.83      8.53 o 
  -2   7   6       13.86        7.74      3.61 o 
  -1   7   6      122.48      124.79      8.29 o 
   0   7   6      103.26      109.79      8.04 o 
   1   7   6       51.25       57.53      5.37 o 
   2   7   6       78.75       73.76      6.28 o 
   3   7   6        3.34        4.42      4.29 o 
   4   7   6      112.96      122.89      9.35 o 
  -7   8   6       56.62       46.50     10.45 o 
  -6   8   6       90.79       91.38     12.81 o 
  -5   8   6       24.45       24.00      9.58 o 
  -4   8   6       39.66       47.04      5.25 o 
  -3   8   6       31.93       40.51      5.41 o 
  -2   8   6       90.46       89.06      7.25 o 
  -1   8   6       56.21       56.14      6.35 o 
   0   8   6       19.67       23.15      5.46 o 
   1   8   6       31.82       34.46      6.93 o 
   2   8   6       89.18      107.00     10.24 o 
 -13   1   7      180.84      212.67     18.42 o 
 -12   1   7      637.59      632.08     33.34 o 
 -11   1   7      580.35      603.48     32.16 o 
 -10   1   7      192.60      197.53     16.60 o 
  -9   1   7      767.18      777.38     40.85 o 
  -8   1   7      496.25      570.85     30.92 o 
  -7   1   7      708.05      722.70     34.87 o 
  -6   1   7     1058.35     1078.35     52.43 o 
  -5   1   7      361.87      348.92     20.74 o 
  -4   1   7     1954.30     1913.52     84.12 o 
  -3   1   7     1291.06     1255.30     43.46 o 
  -2   1   7      484.82      454.19     13.64 o 
  -1   1   7     1810.30     1807.45     55.24 o 
   0   1   7       86.86       76.92      7.88 o 
   1   1   7      838.65      818.86     26.73 o 
   2   1   7      568.40      541.05     20.21 o 
   3   1   7      572.18      560.61     18.60 o 
   4   1   7      605.83      597.12     19.40 o 
   5   1   7       16.32       13.00      4.18 o 
   6   1   7      419.60      450.57     17.03 o 
   7   1   7      179.59      182.05     11.64 o 
 -13   2   7       29.72       35.33      9.42 o 
 -12   2   7       51.30       59.70     10.45 o 
 -11   2   7        1.03       -4.30      7.74 o 
 -10   2   7       39.18       45.73      8.90 o 
  -9   2   7       28.93       29.62      7.35 o 
  -8   2   7       81.72       75.26      9.12 o 
  -7   2   7      114.31      116.03      8.85 o 
  -6   2   7       74.76       77.28      5.84 o 
  -5   2   7       94.15       94.04      7.12 o 
  -4   2   7      173.75      174.24      9.57 o 
  -3   2   7      269.00      261.82     11.04 o 
  -2   2   7      298.91      288.95     11.35 o 
  -1   2   7       81.65       76.37      4.86 o 
   0   2   7       66.01       68.72      4.74 o 
   1   2   7      182.18      183.52      8.97 o 
   2   2   7       80.34       76.27      5.67 o 
   3   2   7       46.58       48.26      5.70 o 
   4   2   7       32.28       36.25      5.59 o 
   5   2   7        2.46        2.20      4.65 o 
   6   2   7       30.00       27.04      6.08 o 
   7   2   7       16.26       10.10      6.96 o 
 -12   3   7      272.82      296.79     19.80 o 
 -11   3   7      651.64      696.07     36.90 o 
 -10   3   7       54.15       61.10      6.58 o 
  -9   3   7      821.27      809.95     32.45 o 
  -8   3   7      601.39      612.43     28.84 o 
  -7   3   7      471.41      497.64     22.00 o 
  -6   3   7      661.86      645.10     27.28 o 
  -5   3   7       32.44       33.98      4.89 o 
  -4   3   7     1634.45     1597.42     51.23 o 
  -3   3   7      585.95      572.61     22.44 o 
  -2   3   7      539.23      516.19     16.77 o 
  -1   3   7      911.34      923.15     28.58 o 
   0   3   7       96.87       89.25      6.09 o 
   1   3   7      629.28      636.56     22.46 o 
   2   3   7      302.55      303.01     13.72 o 
   3   3   7      110.91      118.37      8.38 o 
   4   3   7      267.61      276.81     14.33 o 
   5   3   7        9.50       10.71      5.31 o 
   6   3   7      379.00      383.43     18.25 o 
   7   3   7       93.01       91.21      9.22 o 
 -12   4   7       48.57       57.87      8.10 o 
 -11   4   7       30.08       26.58      6.60 o 
 -10   4   7       77.43       90.92      9.29 o 
  -9   4   7       53.34       55.68      7.58 o 
  -8   4   7      204.43      197.55     11.65 o 
  -7   4   7        4.60        5.64      4.24 o 
  -6   4   7       23.51       23.01      5.25 o 
  -5   4   7      238.00      245.23     12.60 o 
  -4   4   7      106.10      109.18      7.05 o 
  -3   4   7      156.00      160.85      8.16 o 
  -2   4   7       74.82       72.89      5.19 o 
  -1   4   7      134.39      130.75      7.89 o 
   0   4   7      632.61      593.20     22.76 o 
   1   4   7       33.57       38.09      5.17 o 
   2   4   7       28.98       27.96      5.05 o 
   3   4   7       71.63       69.61      7.03 o 
   4   4   7        8.23        5.12      4.97 o 
   5   4   7      150.23      136.67     10.09 o 
   6   4   7       16.87       16.25      6.13 o 
 -11   5   7      289.55      307.38     19.42 o 
 -10   5   7       82.21       92.80      9.34 o 
  -9   5   7      189.07      201.21     13.48 o 
  -8   5   7      425.20      402.90     23.82 o 
  -7   5   7       89.08       92.94      8.50 o 
  -6   5   7      411.32      396.54     22.54 o 
  -5   5   7       51.46       49.97      5.13 o 
  -4   5   7      556.73      553.73     23.25 o 
  -3   5   7      249.88      231.37     12.68 o 
  -2   5   7      489.16      483.93     20.70 o 
  -1   5   7      188.97      185.24     10.15 o 
   0   5   7      272.59      253.24     12.71 o 
   1   5   7      122.25      138.94      8.96 o 
   2   5   7       67.22       67.94      8.94 o 
   3   5   7      129.95      138.24      9.70 o 
   4   5   7      137.46      159.00     10.78 o 
   5   5   7       23.63       21.51      6.28 o 
 -10   6   7      214.00      215.06     19.44 o 
  -9   6   7       23.96       11.28      5.60 o 
  -8   6   7       10.83        6.46      4.32 o 
  -7   6   7       94.63      104.38     17.28 o 
  -6   6   7       13.69        2.52     10.08 o 
  -5   6   7      621.23      598.21     25.74 o 
  -4   6   7      123.61      115.78      7.95 o 
  -3   6   7        9.99        8.89      3.87 o 
  -2   6   7      177.51      172.59     10.87 o 
  -1   6   7        0.34       -2.74      3.48 o 
   0   6   7      102.18      107.17      7.88 o 
   1   6   7       91.89       97.83      7.88 o 
   2   6   7       43.33       43.19      6.25 o 
   3   6   7      107.96      109.65      9.15 o 
   4   6   7       33.62       33.53      6.81 o 
  -8   7   7       88.18       72.35     17.64 o 
  -7   7   7      199.42      229.28     25.92 o 
  -6   7   7       40.90       65.87     16.20 o 
  -5   7   7      198.78      186.52     16.91 o 
  -4   7   7       67.09       68.68      6.14 o 
  -3   7   7      147.86      159.40     10.30 o 
  -2   7   7       96.16       96.60      7.79 o 
  -1   7   7      107.49      117.51      8.45 o 
   0   7   7       19.83       19.14      5.29 o 
   1   7   7       97.76       93.13      8.27 o 
   2   7   7        8.93       13.52      5.49 o 
  -4   8   7       11.93        8.33      4.82 o 
  -3   8   7       44.51       57.49      6.63 o 
  -2   8   7      134.03      128.33      9.99 o 
  -1   8   7        1.84        5.65      5.26 o 
 -13   0   8      140.56      201.20     25.92 o 
 -12   0   8     1082.42     1167.62     82.78 o 
 -11   0   8     1011.84      996.65     65.51 o 
 -10   0   8      578.78      638.52     50.75 o 
  -9   0   8      400.57      394.84     32.75 o 
  -8   0   8      827.73      842.24     62.63 o 
  -7   0   8      369.33      364.25     32.75 o 
  -6   0   8      924.08      914.23     59.75 o 
  -4   0   8      260.41      282.19     27.35 o 
  -3   0   8     2395.30     2276.93    139.65 o 
  -2   0   8     1167.96     1191.73     88.18 o 
  -1   0   8      600.13      579.12     28.25 o 
   0   0   8     1073.37     1051.18     55.02 o 
   1   0   8       96.07      100.04     10.43 o 
   2   0   8      259.35      271.70     13.66 o 
   3   0   8      222.74      207.27     13.03 o 
   4   0   8      149.25      168.54     10.81 o 
   5   0   8      233.74      216.85     17.11 o 
   6   0   8        1.88        8.45      7.00 o 
 -13   1   8       32.59       30.76     10.14 o 
 -12   1   8       62.17       50.10     10.65 o 
 -11   1   8       67.68       76.32     11.44 o 
 -10   1   8       54.55       57.95      9.80 o 
  -9   1   8       56.69       55.72     12.06 o 
  -8   1   8       19.90       15.46     10.62 o 
  -7   1   8       86.61       78.47      9.92 o 
  -6   1   8       20.89       16.07      6.23 o 
  -5   1   8       49.65       53.31      8.20 o 
  -4   1   8       16.52       13.24      5.62 o 
  -3   1   8       43.85       38.81      7.22 o 
  -2   1   8      113.91       98.94      9.92 o 
  -1   1   8       97.72       95.84      5.58 o 
   0   1   8       45.03       42.04      4.28 o 
   1   1   8       44.62       46.66      4.61 o 
   2   1   8       60.49       55.99      5.27 o 
   3   1   8       26.04       27.92      4.78 o 
   4   1   8       25.95       32.16      5.72 o 
   5   1   8       39.03       31.76      6.17 o 
   6   1   8        0.76        5.26      6.48 o 
 -12   2   8      110.60      125.61     14.50 o 
 -11   2   8      440.67      460.13     26.81 o 
 -10   2   8      896.07      914.24     46.03 o 
  -9   2   8      151.34      153.95     13.63 o 
  -8   2   8      686.32      713.48     35.24 o 
  -7   2   8      442.09      433.58     27.59 o 
  -6   2   8      524.11      500.38     26.34 o 
  -5   2   8      686.08      680.98     30.59 o 
  -4   2   8      247.21      222.80     22.32 o 
  -3   2   8      801.78      824.59     33.39 o 
  -2   2   8      683.62      685.77     27.16 o 
  -1   2   8      652.01      625.38     23.04 o 
   0   2   8      667.25      645.89     22.16 o 
   1   2   8       61.69       72.95      5.96 o 
   2   2   8      336.00      357.12     15.96 o 
   3   2   8      105.95      103.56     10.44 o 
   4   2   8      169.20      184.39     10.74 o 
   5   2   8      138.45      146.28     10.68 o 
   6   2   8        1.04       -4.03      5.34 o 
 -12   3   8       54.55       74.51     14.04 o 
 -11   3   8       30.30       28.82      8.90 o 
 -10   3   8       20.34       29.00      8.11 o 
  -9   3   8      175.01      180.69     14.95 o 
  -8   3   8       15.55        5.27      4.15 o 
  -7   3   8      110.42      116.24      8.45 o 
  -6   3   8      244.22      235.04     13.45 o 
  -5   3   8       42.72       33.91      5.40 o 
  -4   3   8      175.92      174.54     11.06 o 
  -3   3   8       32.19       37.05      5.53 o 
  -2   3   8       51.81       48.37      5.05 o 
  -1   3   8      340.59      326.05     14.78 o 
   0   3   8       64.57       58.72      5.75 o 
   1   3   8        7.22        7.58      4.17 o 
   2   3   8       59.20       57.52      6.43 o 
   3   3   8        5.48        1.06      4.60 o 
   4   3   8       66.06       67.14      7.49 o 
   5   3   8       13.70       14.77      6.06 o 
 -11   4   8      293.71      314.91     18.05 o 
 -10   4   8      566.82      584.30     29.39 o 
  -9   4   8       16.49       20.76      5.98 o 
  -8   4   8      609.19      618.27     30.37 o 
  -7   4   8      342.10      323.93     18.19 o 
  -6   4   8      229.43      232.14     12.83 o 
  -5   4   8      332.32      311.94     16.73 o 
  -4   4   8       21.54       27.25      5.78 o 
  -3   4   8      754.23      731.76     32.64 o 
  -2   4   8      216.68      217.35     12.10 o 
  -1   4   8      285.91      318.87     15.38 o 
   0   4   8      348.88      343.04     15.63 o 
   1   4   8      141.91      142.62      9.27 o 
   2   4   8      176.92      173.35     10.64 o 
   3   4   8       32.13       35.43      6.16 o 
   4   4   8       70.16       60.65      7.39 o 
   5   4   8      105.51      121.92     10.19 o 
 -10   5   8       14.27       15.34      6.56 o 
  -9   5   8      158.41      169.43     12.79 o 
  -8   5   8       39.24       48.42      7.25 o 
  -7   5   8       29.06       26.06      6.39 o 
  -6   5   8       57.67       55.88      7.92 o 
  -5   5   8       59.91       64.80     11.34 o 
  -4   5   8      283.20      261.20     16.56 o 
  -3   5   8       41.98       38.61      5.63 o 
  -2   5   8        9.43       12.83      4.67 o 
  -1   5   8       53.33       47.52      6.32 o 
   0   5   8       11.05        7.83      5.01 o 
   1   5   8      161.92      154.82      9.99 o 
   2   5   8       16.15       16.88      5.37 o 
   3   5   8       19.58       16.11      6.00 o 
   4   5   8      141.60      139.74     10.94 o 
  -8   6   8      126.95      115.77     10.12 o 
  -7   6   8       87.17       84.61      8.56 o 
  -6   6   8       91.11       86.50      8.88 o 
  -5   6   8       84.75       95.94      9.21 o 
  -4   6   8       21.64       17.27      5.50 o 
  -3   6   8      266.04      268.76     14.76 o 
  -2   6   8      109.58      115.68      9.38 o 
  -1   6   8      159.63      168.51     11.34 o 
   0   6   8      154.42      170.12     11.81 o 
   1   6   8       73.12       81.39      7.91 o 
   2   6   8       56.34       59.46      7.39 o 
  -6   7   8       37.96       31.67     14.40 o 
  -5   7   8       40.68       31.95      5.95 o 
  -4   7   8      104.55       95.05     13.14 o 
  -3   7   8       35.53       32.73      5.70 o 
  -2   7   8       63.39       81.28      8.04 o 
  -1   7   8       53.36       61.84     12.71 o 
 -12   1   9      526.40      579.08     34.11 o 
 -11   1   9      136.21      153.34     25.92 o 
 -10   1   9      495.10      488.90     28.34 o 
  -9   1   9      578.18      601.35     34.74 o 
  -8   1   9      200.55      202.93     16.92 o 
  -7   1   9      883.70      932.07     47.07 o 
  -6   1   9      375.78      356.87     24.17 o 
  -5   1   9      339.75      356.98     21.11 o 
  -4   1   9      476.60      467.75     29.73 o 
  -3   1   9       77.07       82.23      9.89 o 
  -2   1   9     1109.58     1059.41     50.76 o 
  -1   1   9      543.61      505.44     32.04 o 
   0   1   9      418.06      428.69     21.03 o 
   1   1   9      391.42      407.71     15.69 o 
   2   1   9       40.73       45.03      5.37 o 
   3   1   9      268.76      270.91     14.19 o 
   4   1   9       27.71       28.65      6.18 o 
 -11   2   9       28.71       30.56      9.51 o 
 -10   2   9       26.25       23.45      8.55 o 
  -9   2   9       35.18       31.00      8.71 o 
  -8   2   9       48.59       40.30      9.16 o 
  -7   2   9       38.20       40.01      8.81 o 
  -6   2   9      151.54      154.42     13.99 o 
  -5   2   9      204.44      192.44     15.98 o 
  -4   2   9       33.10       29.10     11.88 o 
  -3   2   9       31.07       29.61      4.57 o 
  -2   2   9      126.19      126.05      9.37 o 
  -1   2   9      106.17      112.95      8.76 o 
   0   2   9       10.71        9.97      4.36 o 
   1   2   9        2.45       -1.44      4.57 o 
   2   2   9        0.49        5.01      4.60 o 
   3   2   9       14.69       12.05      5.31 o 
   4   2   9        1.74        5.98      5.38 o 
 -11   3   9       58.36       64.65     11.25 o 
 -10   3   9      367.11      367.66     23.06 o 
  -9   3   9      577.79      646.37     34.66 o 
  -8   3   9       60.44       60.70     10.46 o 
  -7   3   9      667.70      650.40     35.35 o 
  -6   3   9      196.21      223.75     13.16 o 
  -5   3   9      422.80      402.16     18.52 o 
  -4   3   9      272.28      274.30     15.09 o 
  -3   3   9       32.43       28.33      5.62 o 
  -2   3   9      619.33      608.88     29.18 o 
  -1   3   9       81.53       75.23     14.76 o 
   0   3   9      211.14      211.05     15.98 o 
   1   3   9      336.55      360.81     19.26 o 
   2   3   9       43.20       48.83      6.61 o 
   3   3   9      235.77      295.30     18.04 o 
 -10   4   9        0.57       -4.32      7.92 o 
  -9   4   9        5.40        1.24      6.48 o 
  -8   4   9      117.61      121.40     10.61 o 
  -7   4   9       33.68       45.54      7.76 o 
  -6   4   9       92.20      109.07      9.93 o 
  -5   4   9       18.40       28.59      6.71 o 
  -4   4   9       20.71       28.34      6.56 o 
  -3   4   9      440.09      444.00     24.84 o 
  -2   4   9       35.02       40.68      8.64 o 
  -1   4   9       47.62       46.94      8.04 o 
   0   4   9       46.88       49.18      7.10 o 
   1   4   9        0.36       -5.29      5.30 o 
   2   4   9      130.28      135.82     11.41 o 
   3   4   9       17.73       23.57      6.40 o 
  -9   5   9      344.81      354.21     21.01 o 
  -8   5   9       33.06       42.29      7.59 o 
  -7   5   9      222.09      214.86     15.58 o 
  -6   5   9      107.30      105.17     17.28 o 
  -5   5   9      304.62      326.00     19.69 o 
  -4   5   9       39.03       50.53      7.96 o 
  -3   5   9      107.40       93.90      9.99 o 
  -2   5   9      150.34      158.19     29.15 o 
  -1   5   9       13.31       12.02      5.76 o 
   0   5   9      152.24      191.80     12.93 o 
   1   5   9      177.41      185.80     15.53 o 
  -6   6   9       32.36       34.20      7.25 o 
  -5   6   9       25.49       34.63      7.46 o 
  -4   6   9       31.55       43.02      7.68 o 
  -3   6   9       76.39       69.54      9.24 o 
  -2   6   9       29.28       32.50      7.58 o 
  -1   6   9       66.93       78.79      8.54 o 
 -10   0  10       94.72      108.34     19.80 o 
  -9   0  10      676.59      712.66     51.11 o 
  -8   0  10      183.73      198.68     26.63 o 
  -7   0  10      252.07      265.63     29.51 o 
  -6   0  10      815.74      820.28     60.83 o 
  -5   0  10      374.00      341.93     35.27 o 
  -4   0  10      327.56      331.50     30.23 o 
  -3   0  10      223.61      220.28     27.35 o 
  -2   0  10      181.12      151.89     19.08 o 
  -1   0  10      436.58      414.28     35.99 o 
   0   0  10      308.06      281.47     29.87 o 
   1   0  10       97.33      102.58     18.36 o 
   2   0  10      191.14      197.24     25.92 o 
 -10   1  10       11.03       17.86      9.41 o 
  -9   1  10       10.07       14.30     12.78 o 
  -8   1  10        5.59       -1.75      7.37 o 
  -7   1  10       13.76       12.61      8.25 o 
  -6   1  10       23.57       24.21      8.27 o 
  -5   1  10       69.01       67.81     10.43 o 
  -4   1  10       65.44       60.28     10.25 o 
  -3   1  10       34.76       31.22      8.50 o 
  -2   1  10       28.31       22.64      8.13 o 
  -1   1  10       59.08       53.86      9.89 o 
   0   1  10        6.16       11.56      7.76 o 
   1   1  10        0.03        1.92      7.43 o 
   2   1  10        4.72        7.20     10.80 o 
 -10   2  10       62.34       64.15     11.73 o 
  -9   2  10      482.18      505.99     29.00 o 
  -8   2  10      427.07      416.52     28.37 o 
  -7   2  10      172.40      154.49     15.32 o 
  -6   2  10      330.20      281.85     22.36 o 
  -5   2  10      239.01      266.21     20.83 o 
  -4   2  10      446.60      385.87     24.99 o 
  -3   2  10      145.97      148.39     14.60 o 
  -2   2  10       41.80       44.38      9.22 o 
  -1   2  10      392.89      400.69     35.45 o 
   0   2  10       63.37       62.27     14.40 o 
   1   2  10      205.04      230.66     31.31 o 
   2   2  10      125.26      124.66     12.76 o 
  -9   3  10       57.45       56.47     11.16 o 
  -8   3  10       53.86       52.13     10.38 o 
  -7   3  10       99.10      102.66     20.16 o 
  -6   3  10       14.02       16.31      7.92 o 
  -5   3  10       24.54       20.30      8.04 o 
  -4   3  10      180.20      173.70     11.63 o 
  -3   3  10       67.89       74.21      8.56 o 
  -2   3  10        9.99        6.50      5.98 o 
  -1   3  10       26.04       24.84      7.38 o 
   0   3  10       13.08       13.14      6.87 o 
   1   3  10       25.22       27.18      8.27 o 
  -8   4  10      243.50      242.95     24.84 o 
  -7   4  10       19.70       22.25      6.49 o 
  -6   4  10      395.00      405.24     32.03 o 
  -5   4  10       94.39       94.44     10.26 o 
  -4   4  10      216.57      217.37     15.77 o 
  -3   4  10      128.19      138.99     12.60 o 
  -2   4  10       82.62       80.77     10.17 o 
  -1   4  10      196.11      201.84     16.15 o 
   0   4  10        1.40        5.32      7.11 o 
  -5   5  10       17.26       17.13      7.17 o 
  -4   5  10        5.56        8.70      6.57 o 
  -3   5  10        0.52       -0.35      6.40 o 
  -8   1  11      363.67      387.07     25.70 o 
  -7   1  11      351.54      362.02     33.65 o 
  -6   1  11       39.23       42.26     10.54 o 
  -5   1  11      369.08      372.30     25.57 o 
  -4   1  11      162.39      156.93     16.30 o 
  -3   1  11      280.74      280.66     22.32 o 
  -2   1  11       49.42       54.32     11.05 o 
  -1   1  11       46.72       57.46     11.45 o 
  -7   2  11       18.65       33.59     10.03 o 
  -6   2  11       42.09       48.01     10.65 o 
  -5   2  11       69.67       65.48     11.38 o 
  -4   2  11       75.73       64.34     11.58 o 
  -3   2  11        8.90       10.50      8.35 o 
  -2   2  11       12.05       15.48     11.52 o 
  -5   3  11      358.87      380.45     34.55 o 
  -4   3  11       37.79       39.95     12.60 o 
                                                 
